# Supplementary material for: AgRP neuron cis-regulatory analysis across hunger states reveals that IRF3 mediates leptin’s acute effects
Source: Nat Commun. 2024 May 31;15:4646. doi: 10.1038/s41467-024-48885-y (PMC11143326; doi:10.1038/s41467-024-48885-y)
Supplement: Supplementary file 4 — Supplementary Datasets 1 and 2 [file 41467_2024_48885_MOESM4_ESM.xlsx]

## Sheet: Guide
Supplementary Table 1. Gene enriched and de-enriched in AgRP neurons.
Supplementary Table 2. AgRP neuron Fed Fasted and Leptin TRAP-seq results.

## Sheet: Supp Table 1 
genes	logFC	logCPM	PValue	FDR
Serpina3i	6.27574	2.62866	4.29172e-28	8.24368e-25
Npy	5.81781	8.22149	2.72044e-32	7.83826e-29
Serpina3c	5.0944	3.57568	6.96726e-25	1.00372e-21
Agrp	4.8635	7.74126	1.63428e-25	2.69072e-22
Gnb3	4.86135	2.20207	5.37355e-21	4.42359e-18
Corin	4.35873	5.47865	1.34703e-21	1.19419e-18
Fam83g	4.29983	1.89361	3.27098e-18	1.8849e-15
Serpina3n	4.08509	8.70181	4.81038e-20	3.46498e-17
4732456N10Rik	4.08497	5.18368	1.21722e-19	8.25204e-17
Klf14	3.95897	2.64361	2.15093e-17	1.0778e-14
Otp	3.57148	5.24972	2.48201e-16	1.1002e-13
Acvr1c	3.54886	8.53516	2.06292e-16	9.51008e-14
Aknad1	3.48894	1.86684	5.26727e-14	1.48062e-11
Cited1	3.47287	6.78245	7.01531e-16	2.88755e-13
Ghsr	3.44422	6.92476	1.06153e-15	4.21866e-13
Zar1	3.35902	2.27872	1.29534e-13	3.24539e-11
C1qtnf7	3.30167	1.60586	9.16036e-13	2.07006e-10
Serpina3g	3.22151	2.16078	9.43008e-13	2.09003e-10
Nr5a2	3.18831	4.71672	9.48131e-14	2.54121e-11
Tgfbi	3.16575	4.77287	1.11436e-13	2.91887e-11
Lepr	3.12258	6.03152	1.53371e-13	3.68249e-11
Vipr1	3.10007	2.56258	1.58823e-12	3.26864e-10
Eprs	2.97182	9.05132	1.07599e-12	2.28356e-10
Foxq1	2.85639	2.79415	2.62649e-11	4.14662e-09
Rspo4	2.85597	2.36138	4.6574e-11	7.15688e-09
Ghr	2.79817	7.47489	1.28657e-11	2.24662e-09
Fam159b	2.74105	3.55537	1.01097e-10	1.40378e-08
Rbp4	2.72703	3.40132	9.00908e-11	1.26622e-08
Gnas	2.72615	6.26561	3.66302e-11	5.7049e-09
Irs4	2.68282	10.311	6.17539e-11	9.07054e-09
Socs3	2.63027	2.99172	5.51103e-10	6.61611e-08
Gch1	2.53849	5.31155	6.04533e-10	7.10944e-08
Gm8773	2.53157	3.81723	8.54615e-10	9.56256e-08
Adrb2	2.52086	2.89504	1.71896e-09	1.801e-07
Npy2r	2.49227	7.67996	8.30244e-10	9.38094e-08
Arhgap6	2.47891	7.49103	9.92857e-10	1.07597e-07
Filip1	2.47881	3.71627	1.82642e-09	1.86278e-07
Pcdh20	2.47778	7.92853	9.98949e-10	1.07597e-07
Npffr2	2.47704	3.42052	2.14578e-09	2.15044e-07
Btg3	2.4429	1.85474	1.34182e-08	1.14166e-06
Pgr15l	2.42944	7.48852	1.90055e-09	1.92139e-07
Gpc4	2.39526	6.66538	3.04466e-09	2.99912e-07
Plagl1	2.35654	8.85506	4.84802e-09	4.61764e-07
Ccdc160	2.29518	3.27127	2.28255e-08	1.78955e-06
Morc4	2.27484	4.47011	1.91914e-08	1.53598e-06
AK086914	2.24142	4.23891	3.00711e-08	2.28006e-06
Umodl1	2.2232	2.55708	8.31699e-08	5.41544e-06
Vwa5a	2.20296	6.95547	3.48548e-08	2.59162e-06
Rai2	2.19725	5.11918	4.40785e-08	3.1407e-06
Tbx3	2.18686	6.61369	4.4147e-08	3.1407e-06
Rgs2	2.16106	7.85996	5.75472e-08	3.92445e-06
Atp7a	2.15102	7.14777	6.59093e-08	4.46826e-06
Calcr	2.13611	7.14696	7.90715e-08	5.24284e-06
Bdkrb2	2.13539	1.47268	5.01185e-07	2.47904e-05
Arhgap36	2.11205	8.74363	1.04018e-07	6.55086e-06
Tll1	2.10858	3.20371	2.01478e-07	1.17275e-05
Sbspon	2.10837	1.97404	4.61117e-07	2.32069e-05
Ptprk	2.10092	7.57191	1.20716e-07	7.43983e-06
4933403O08Rik	2.09843	3.8437	1.88064e-07	1.10584e-05
Adgrg6	2.086	3.27035	2.68826e-07	1.48953e-05
Tex16	2.06018	2.30287	5.72825e-07	2.76983e-05
Mc3r	2.05457	5.68192	2.27149e-07	1.2896e-05
Krtcap3	2.04674	1.79857	1.1013e-06	4.84446e-05
4933412E12Rik	2.02982	1.72203	1.33468e-06	5.6761e-05
Slc12a7	2.01377	4.61003	4.25508e-07	2.17197e-05
Slc18a3	2.00856	2.07091	1.26161e-06	5.40524e-05
AK080222	2.00786	2.44248	1.11519e-06	4.8684e-05
Mgp	2.00772	2.68657	8.32448e-07	3.853e-05
Bsx	2.00522	2.76633	8.40381e-07	3.85872e-05
Usp51	2.00442	5.48491	4.1339e-07	2.13647e-05
Rasgrp1	1.98089	7.83949	5.0559e-07	2.49014e-05
Serpine1	1.91358	3.2505	1.96746e-06	7.98414e-05
Agtr1a	1.89148	2.60635	3.02629e-06	0.000113826
Rrad	1.8747	5.16127	2.00604e-06	8.11216e-05
AK082432	1.87401	1.76715	8.58753e-06	0.000281522
Bard1	1.86169	3.69297	2.83402e-06	0.000108153
Asb4	1.8428	8.36135	2.49223e-06	9.76971e-05
Tesc	1.84186	2.77232	5.32375e-06	0.000185366
Dgkk	1.82811	8.32309	2.91207e-06	0.0001104
Hs3st1	1.82679	4.66921	3.4576e-06	0.000126504
St8sia4	1.82372	7.61664	3.07499e-06	0.00011484
Trpc4	1.82325	6.08585	3.19102e-06	0.000118634
Arhgef3	1.81614	6.30152	3.42707e-06	0.000125919
Fam183b	1.80224	2.79758	8.10321e-06	0.000266827
Nmbr	1.77452	1.69585	1.74707e-05	0.000524349
Irgm2	1.77312	2.43801	1.18631e-05	0.000371528
Gimap6	1.77196	1.59494	1.80526e-05	0.000539007
Fam159a	1.76344	2.10112	1.76085e-05	0.000527113
Bcam	1.76343	6.44326	6.143e-06	0.000210709
Tmem176a	1.75027	5.84858	7.24397e-06	0.000241991
Rpl10a	1.72988	5.71572	9.25326e-06	0.000300405
Crhr1	1.71702	4.21832	1.19658e-05	0.000373728
Atf3	1.71432	2.67297	3.23898e-05	0.000870147
Foxo1	1.71277	6.79212	1.05331e-05	0.000332585
Esyt3	1.65966	6.83487	1.8654e-05	0.000555522
Dlk1	1.6497	9.20482	2.02407e-05	0.000593696
Tmem176b	1.64952	6.59527	2.08348e-05	0.000607901
Lancl3	1.63753	6.29765	2.37476e-05	0.000670811
Rasl11b	1.6275	4.75534	2.8112e-05	0.000771407
Flrt3	1.62301	6.60288	2.7437e-05	0.000756486
Maff	1.60509	1.95484	8.49322e-05	0.00196161
Tnfaip8l3	1.60279	3.91818	4.11516e-05	0.00108281
Thbs1	1.58532	4.0237	4.75449e-05	0.00120695
Unc5d	1.58279	9.05311	4.06628e-05	0.0010724
Stat3	1.58039	7.69656	4.20669e-05	0.00109937
Kcnf1	1.57167	7.28804	4.61099e-05	0.00118356
Sdk2	1.5646	6.46439	5.03918e-05	0.00126528
Socs2	1.55656	4.08746	6.92658e-05	0.00164936
Prune2	1.55651	9.11143	5.31911e-05	0.00132403
Ezr	1.55123	5.49034	5.94489e-05	0.00145776
Cpa4	1.54216	2.015	0.000142838	0.00309438
Dhdh	1.54124	4.67714	7.07134e-05	0.00167345
Tmem106a	1.52796	2.05615	0.00016444	0.00352262
Tgfbr3	1.5228	6.08765	7.73799e-05	0.0018163
Mroh7	1.51682	3.70916	0.000103991	0.00232267
Lrrn3	1.51285	7.72686	8.32418e-05	0.0019303
Arhgef28	1.51131	6.77201	8.53703e-05	0.00196386
Gpr179	1.50884	4.45726	9.90215e-05	0.00223331
Rangap1	1.48753	9.56626	0.000106205	0.00236296
AK041628	1.47659	2.16285	0.000212205	0.00432861
Gabre	1.46955	6.67089	0.000129267	0.0028216
N4bp2l1	1.46802	7.29468	0.000130253	0.00283774
Btg3	1.45134	4.16702	0.000179548	0.00378991
Rnf138rt1	1.44425	2.44148	0.000275721	0.00542834
Ltv1	1.44198	3.42805	0.000223877	0.00455058
Kcnj5	1.42847	5.59023	0.000197402	0.00408448
Stk26	1.42799	4.64749	0.000207267	0.00425534
Samhd1	1.42516	5.29569	0.000206476	0.00425534
Gpx3	1.42018	8.00939	0.000206377	0.00425534
Klf2	1.40047	1.85049	0.000490468	0.00876379
Tbc1d4	1.39654	5.36181	0.000270643	0.00535939
Dgka	1.39653	4.62267	0.000287857	0.0056421
Ephx4	1.39489	1.959	0.00054704	0.00949493
Atp5j2	1.38979	3.42236	0.0003851	0.00718267
Fam46a	1.3888	6.25064	0.000283613	0.00556838
Irf1	1.38352	3.0643	0.000404013	0.00747392
Fgl2	1.38282	3.53643	0.000361701	0.00687888
Cngb1	1.38096	5.74554	0.0003105	0.00602841
BC034090	1.37906	3.59672	0.000377208	0.00710347
Sema3a	1.37859	5.137	0.000322734	0.00621991
Mrpl54	1.37579	2.91136	0.000451406	0.00814156
Adamts1	1.37102	4.47206	0.000372033	0.00702899
Sh3yl1	1.36235	3.65487	0.000435243	0.00791195
Gstm6	1.34605	5.21543	0.000434693	0.00791195
AI467606	1.34087	3.8852	0.000517926	0.00912033
Six6	1.33365	4.58335	0.000526205	0.00916144
Pcbd1	1.32186	6.69549	0.000525719	0.00916144
Mrps28	1.32073	2.26323	0.000913245	0.0142424
Imp3	1.32058	4.32294	0.000597287	0.010153
Ly6c1	1.31939	3.24585	0.000686771	0.0114214
Trpc6	1.3173	4.35912	0.000586477	0.0100136
Vwc2l	1.3157	6.55823	0.000554975	0.00957497
Best1	1.31238	2.587	0.000860342	0.0136765
Lrrn4cl	1.31225	2.16442	0.000978531	0.015077
AK083547	1.31144	5.46565	0.000592978	0.0100946
Csgalnact1	1.30845	5.00998	0.000614395	0.010384
Eln	1.30609	1.74619	0.00113121	0.0168222
Slc38a4	1.29637	1.77823	0.00120259	0.0177463
Fam107b	1.29444	5.48669	0.000686054	0.0114214
Atpif1	1.29305	4.66476	0.000753562	0.0123715
Ly6a	1.28925	3.62874	0.000826946	0.0133294
Atp6v0c	1.28708	4.43662	0.00078444	0.0128146
Pou2f2	1.28437	2.90187	0.00104601	0.015904
F5	1.28367	1.77509	0.00130227	0.0189264
Cacna1s	1.28131	1.78556	0.00144479	0.0206079
Atic	1.27642	7.14274	0.000786108	0.0128146
Scn9a	1.27277	7.88189	0.000807516	0.0130711
Kcna5	1.2715	5.88166	0.000838801	0.01346
Irf9	1.26724	4.30563	0.000949399	0.0146673
Nampt	1.26571	6.90472	0.000865867	0.0137453
Brca2	1.26261	5.20115	0.000923628	0.0143849
Sema3g	1.26236	2.50635	0.00128681	0.0188185
Angpt1	1.26115	4.86437	0.000942607	0.0146212
Phf6	1.25591	6.79089	0.000945194	0.014622
Pcsk1n	1.25519	9.39325	0.000938087	0.0145874
Entpd3	1.25195	5.6978	0.000999427	0.015317
Rab27a	1.25059	5.07833	0.00103348	0.0157343
Phf8	1.24815	6.53779	0.00101733	0.0155295
Hspb8	1.24607	5.00862	0.00108837	0.0163294
Ngfrap1	1.24511	6.00103	0.00106217	0.0160439
Sec14l3	1.23906	3.39285	0.00130018	0.0189199
Slc38a11	1.23777	2.54933	0.00156641	0.0218557
Kcnk2	1.22262	7.29993	0.00125933	0.0184654
Il1r1	1.22185	2.86104	0.00166556	0.0229465
Kcnk9	1.22023	6.91111	0.00128831	0.0188185
Prss35	1.21984	1.80189	0.00232757	0.0298722
Ociad2	1.21702	6.17926	0.00133871	0.0193341
Ptprt	1.2153	9.62514	0.00132983	0.0192299
Cxx1a	1.21247	3.60766	0.00165652	0.0228914
Zdhhc14	1.2106	5.25022	0.00144858	0.0206365
2010204K13Rik	1.21042	5.2353	0.00145816	0.0207217
Syt17	1.21003	5.06454	0.00147456	0.0208264
Kcnh8	1.20994	3.57478	0.00166964	0.0229465
Gstm7	1.20866	5.77246	0.00145341	0.0206797
Camk1g	1.20534	7.03755	0.00146506	0.0207728
Mov10	1.2052	3.63054	0.00174555	0.0236399
Igsf1	1.20412	8.0454	0.00146966	0.0208081
Dock11	1.20311	6.24538	0.00151106	0.0212119
Zfp92	1.20061	6.66041	0.00153448	0.0214622
Mkl2	1.19507	9.06238	0.00158466	0.0220837
Prokr2	1.19378	4.57294	0.00177644	0.0240299
Kif17	1.19248	5.32131	0.00169713	0.0232297
AA414768	1.19243	4.66149	0.00174111	0.0236074
Resp18	1.18918	9.06354	0.00166679	0.0229465
Prox1	1.18745	6.12457	0.00173195	0.0235387
Ap1s3	1.18507	2.04768	0.00274014	0.0345138
Isl1	1.18383	5.9108	0.00179968	0.0242305
Rsph3b	1.17937	2.71409	0.00254045	0.0323522
Lrrc1	1.17213	5.08026	0.00200915	0.0264634
Celf6	1.17074	7.80336	0.00195998	0.0259046
Ucp2	1.17038	7.2359	0.00196901	0.0259941
AK080982	1.16713	2.52425	0.00282416	0.0352256
Gem	1.16625	2.94364	0.00283229	0.0352718
Mdm1	1.16566	2.92969	0.00261371	0.0331023
Bex2	1.15908	6.84431	0.0021819	0.0282862
Rit2	1.15349	8.33996	0.00225885	0.02912
AK140580	1.14592	2.4597	0.00333613	0.0400509
Park2	1.145	3.53186	0.00283705	0.0352718
Cldn12	1.14498	7.19994	0.00243639	0.031234
Cwc27	1.14471	2.3033	0.00392426	0.0454777
Foxo4	1.14342	5.38455	0.00252935	0.0322464
Smc6	1.14301	6.47262	0.00249633	0.0318607
Crispld1	1.12785	2.73918	0.00358268	0.0423491
Fam150b	1.12337	5.7765	0.00296518	0.0365733
1500009L16Rik	1.12121	5.58557	0.00303578	0.0372999
Insm1	1.11666	3.70905	0.00346212	0.0412626
She	1.11622	2.47641	0.00405228	0.0467025
Cish	1.11543	3.68205	0.00359178	0.0424132
Trim25	1.11502	4.80314	0.00327445	0.0393925
Spint2	1.11347	6.95702	0.0031703	0.0384203
AK044480	1.11291	2.66063	0.00409259	0.047026
Fosl2	1.10203	6.55911	0.00349058	0.0415588
Cacng5	1.1014	6.53301	0.00352328	0.0418185
Shisa6	1.09746	5.16748	0.00371126	0.043512
Lhfpl5	1.09364	5.11361	0.00386017	0.0448791
Olfml2b	1.09355	3.22757	0.00438109	0.0495506
Rph3al	1.09285	2.90491	0.00463052	0.0512649
Msantd1	1.08207	3.23362	0.00489397	0.053311
Magel2	1.08157	7.01373	0.00409797	0.0470361
Rps4l	1.07927	4.69864	0.0043953	0.049614
Hyi	1.07868	3.7176	0.00479265	0.0526051
Calcoco1	1.07394	5.94697	0.0044197	0.0496462
Cfdp1	1.07218	4.70901	0.00467551	0.0515155
Ncoa2	1.07058	8.13122	0.00444191	0.0497987
Ak2	1.07036	3.92094	0.00503971	0.054589
5330417C22Rik	1.06782	6.80812	0.00458642	0.0508255
Zcchc9	1.06639	3.04585	0.00569131	0.0596837
0610011F06Rik	1.06462	5.44049	0.00481188	0.0527659
Rars	1.06245	5.81128	0.00485798	0.052969
Nr0b1	1.06008	1.67571	0.00763725	0.0739081
Hebp2	1.05996	4.06211	0.00534555	0.0568335
Celf5	1.05821	7.32842	0.00492282	0.053534
Idnk	1.05617	4.3239	0.00539214	0.0571705
Btg2	1.05355	4.38612	0.00543293	0.0573393
Izumo4	1.05345	4.57476	0.00542943	0.0573393
Chrm4	1.05287	2.57963	0.00648554	0.0657974
Foxr2	1.04817	2.36211	0.00728884	0.0714318
Tmem255a	1.04752	9.14516	0.00531541	0.0567513
Nop10	1.04512	4.47745	0.00589196	0.0613968
Scml4	1.04404	5.21747	0.0056867	0.0596837
Lck	1.04072	2.16355	0.00850301	0.0799977
Nab2	1.03939	4.09684	0.00616692	0.0638005
Noc4l	1.03198	4.28863	0.00655805	0.066141
P4ha2	1.03089	4.67306	0.00638903	0.0653723
Cyyr1	1.02848	1.99774	0.00904796	0.0832336
Pcsk4	1.02812	2.43304	0.00818243	0.0777432
Gale	1.02704	2.99755	0.00766428	0.0740055
Bbx	1.02551	7.22078	0.00635698	0.0651237
Kcnv1	1.0232	4.72063	0.00674819	0.0675699
Syne3	1.02025	2.11072	0.0089644	0.082841
Ece1	1.01992	7.13807	0.0066462	0.0667807
Cstb	1.01919	2.5951	0.00897006	0.082841
Car8	1.01728	5.86868	0.00685941	0.0681506
Tmem108	1.01717	4.96328	0.00703209	0.0694471
Dnajb5	1.0141	5.33663	0.00711071	0.0699838
Tead1	1.01267	7.48132	0.00700586	0.0692475
Ccdc124	1.01242	3.14621	0.00855103	0.080253
Tspo	1.01155	1.78863	0.0104208	0.0928845
Sdf2l1	1.00919	3.19073	0.00864151	0.0807733
Rsph9	1.00841	4.48676	0.00766703	0.0740055
Dpy30	1.00515	3.34163	0.00884639	0.0820891
Mylk	1.00502	3.33943	0.00842992	0.0794509
Tinagl1	1.00402	2.36033	0.00991731	0.0890857
AK082064	1.00288	4.70559	0.00792129	0.0756362
Pygl	1.00257	4.24405	0.00818925	0.0777439
Elmo1	1.00192	7.13421	0.00761379	0.0738628
Ap1s2	0.99895	7.37132	0.0077867	0.074797
Atp1a1	0.998593	9.68904	0.0077499	0.0746701
Ammecr1	0.997917	4.42534	0.00851886	0.0800162
Mrpl38	0.994765	4.96497	0.00836515	0.0790881
1110008P14Rik	0.994734	4.40226	0.0085991	0.0806384
Gtf2b	0.994544	5.24576	0.00829664	0.0785048
Lrrc9	0.99258	4.07968	0.00893959	0.0828205
Slc10a3	0.992205	2.67367	0.0105637	0.0937236
Vgf	0.990906	8.90751	0.00823358	0.0781004
Txndc17	0.99064	3.57886	0.00946616	0.0857011
Stat6	0.988414	2.98959	0.00993367	0.0891632
Smim18	0.986881	3.11481	0.0102845	0.0920254
Slc25a1	0.986207	5.91144	0.00870305	0.0812167
1700086L19Rik	0.984246	6.07138	0.00880537	0.0819063
Crem	0.984108	4.90905	0.00901865	0.083152
Fndc9	0.984105	6.22405	0.00878829	0.0818135
Gm6548	0.983976	2.6444	0.0105948	0.0939273
Sorcs3	0.983523	7.07217	0.0087473	0.0815636
Hspa12b	0.982629	3.20178	0.0102011	0.0913502
Ndufb3	0.982378	3.7991	0.00986221	0.0887291
Ecel1	0.979565	8.46838	0.00897055	0.082841
Ndn	0.979387	10.2315	0.00895249	0.082841
As3mt	0.977152	5.70631	0.00935109	0.0849262
Kl	0.976998	4.93853	0.00946587	0.0857011
Per1	0.976626	6.4163	0.00927093	0.0843977
Polr1e	0.97377	3.00665	0.0112277	0.0981037
Edf1	0.973675	3.39505	0.0108636	0.095648
Rab3b	0.973235	6.25799	0.0095456	0.0862171
Fli1	0.971798	2.30119	0.0122302	0.104622
Pfdn1	0.968916	4.33822	0.0105131	0.0934948
Fkbp5	0.968118	6.53684	0.00985102	0.0886977
Srp54b	0.965708	1.90088	0.014811	0.121147
2310033P09Rik	0.963571	3.15536	0.0119452	0.102891
Cxx1b	0.962231	4.83534	0.0106892	0.094496
Ctsz	0.960102	5.66864	0.0106578	0.0943402
Gm20605	0.959618	3.85287	0.0115703	0.10064
Mars	0.957347	6.44578	0.0106918	0.094496
Tmem132c	0.956809	5.72859	0.0108311	0.0954902
Sst	0.953884	5.64459	0.0110684	0.0970064
Spred3	0.953853	5.57323	0.0111109	0.0973048
Anxa6	0.953533	6.59175	0.0109758	0.0964148
Ltbr	0.951718	3.93956	0.0119299	0.102836
Gpr6	0.950831	3.49841	0.0125314	0.106429
Rps27l	0.949894	3.09701	0.0135079	0.112571
Med29	0.948022	3.81141	0.0126052	0.106899
Psme1	0.947678	5.90957	0.0115895	0.100731
Ypel4	0.945525	3.52631	0.0131544	0.11058
Swi5	0.942704	5.36686	0.0121729	0.104438
Efcab10	0.942271	2.11336	0.0166893	0.132469
Ring1	0.940455	3.69696	0.0135085	0.112571
Mrpl22	0.939439	2.56468	0.0157074	0.127037
Lgals3bp	0.939105	4.97051	0.0125453	0.106469
Efna5	0.938694	7.23214	0.0121791	0.104438
Lrp11	0.938296	8.24366	0.0121677	0.104438
Arl10	0.937751	6.06747	0.0124204	0.10572
Nop16	0.936677	4.20794	0.0132982	0.111382
Sv2c	0.936577	7.18403	0.012378	0.105579
Ccdc97	0.93206	6.01314	0.0129314	0.109183
Efhc2	0.931569	2.08233	0.018243	0.139794
P3h4	0.930493	5.49745	0.0132068	0.110939
Epb41l4a	0.928432	4.58031	0.0136775	0.11365
Rab3ip	0.927382	5.48912	0.0134586	0.112318
Dnah1	0.92728	6.87102	0.0132649	0.111184
Cradd	0.92709	3.06016	0.0158795	0.12798
Stk32b	0.926255	4.33592	0.0139936	0.115693
Amigo2	0.926099	7.33102	0.0133351	0.11161
AK140221	0.924702	2.1878	0.0177938	0.137818
Aamp	0.924209	7.41385	0.0135224	0.112605
Prps1	0.922452	6.60216	0.0137645	0.114045
Usp27x	0.921183	6.1031	0.0139464	0.115386
Parp4	0.920701	4.33378	0.0147855	0.121025
Trim21	0.91837	2.08778	0.0183477	0.14041
Tert	0.913954	2.84864	0.0173377	0.135745
Peg10	0.913923	10.5017	0.0144603	0.118954
Cdc25a	0.913438	4.73185	0.0151933	0.123573
Eif2ak2	0.912936	3.50401	0.0161784	0.129825
Tmem192	0.91102	4.02787	0.0160789	0.129226
Hn1l	0.908156	5.08874	0.0156793	0.126899
Cthrc1	0.907766	4.53111	0.0160158	0.128898
Lsm4	0.906175	4.01892	0.0166844	0.132469
Rfc3	0.90422	3.5427	0.0173591	0.135746
Tnfrsf12a	0.904037	2.81993	0.0183963	0.140595
Ly6h	0.897685	7.94	0.0163008	0.130372
Pi16	0.89705	3.29836	0.0187604	0.142527
Ptpro	0.89582	8.59103	0.0164872	0.131498
Ly6e	0.893593	6.57313	0.0169065	0.133457
B3gnt7	0.890079	2.38954	0.0220412	0.159865
Rem2	0.889289	2.47547	0.0213063	0.156504
Fam167a	0.889095	4.59078	0.0180582	0.139048
Polr2e	0.88899	4.15765	0.0187196	0.142405
Ssr2	0.888805	6.08102	0.0175713	0.136782
Marcksl1	0.888763	6.3995	0.0175269	0.136669
Capns1	0.887075	7.8454	0.0175741	0.136782
Ydjc	0.887013	7.86414	0.0175769	0.136782
Mamld1	0.886087	4.83804	0.0183608	0.140417
Fam196a	0.885973	5.42816	0.0180611	0.139048
Tnip1	0.885761	4.23638	0.0188755	0.142797
Rwdd2a	0.884855	6.221	0.0180369	0.139047
Ern1	0.884638	4.91595	0.0184557	0.140955
Pcbp3	0.881515	6.22711	0.0185078	0.141192
Dysf	0.881376	3.1811	0.0210286	0.154859
Znhit1	0.88121	3.46706	0.0207246	0.153208
Ctsl	0.879974	6.79072	0.0185617	0.14139
Nr3c1	0.878955	8.3524	0.0185576	0.14139
Vim	0.878268	5.60393	0.0191091	0.144037
Fabp3	0.874717	3.76844	0.0211589	0.15562
Tfg	0.874701	5.91654	0.0194463	0.145626
Steap2	0.874638	6.4253	0.0192953	0.144966
Prkar2b	0.873508	7.01059	0.0193826	0.145433
Mrps15	0.871424	3.14715	0.0222697	0.160814
Plppr2	0.870601	6.49676	0.0198649	0.147705
Psme2	0.869974	4.52845	0.0207505	0.153301
Shc1	0.868907	3.93807	0.0215853	0.157949
Eef1akmt1	0.868779	3.90189	0.0215798	0.157949
Morf4l1-ps1	0.868747	2.28091	0.0249063	0.171945
Bud31	0.868353	2.39136	0.0250974	0.172768
Aprt	0.866217	4.51959	0.0213536	0.156752
Dmrtc1a	0.865763	4.23477	0.021779	0.158872
Rgs9	0.86408	5.99768	0.0208742	0.154017
Polr2f	0.862642	4.26414	0.0221896	0.160462
Nol8	0.862287	4.90011	0.0216634	0.158227
Srgap1	0.860261	6.588	0.0212807	0.156416
Sbno2	0.857678	4.30638	0.0226886	0.162313
Bambi	0.857645	3.73353	0.0233574	0.16576
Neil2	0.856871	1.86762	0.0305461	0.200367
Coa4	0.856541	2.26087	0.0274951	0.186182
Klkb1	0.856445	3.39788	0.023661	0.167091
P4ha3	0.85483	3.8588	0.0239559	0.167735
Rps19bp1	0.854549	2.09097	0.0291241	0.19453
Polr3d	0.854154	3.75862	0.0241614	0.168393
Hint1	0.853345	5.73395	0.0226181	0.161913
Gfra2	0.853207	7.01472	0.0222656	0.160814
St8sia2	0.851851	5.16101	0.0229986	0.16392
Gng2	0.851476	9.16909	0.0224034	0.161306
Ptchd1	0.851162	6.85049	0.0225978	0.161913
Sgms2	0.850467	3.91081	0.0243791	0.169361
Cd2ap	0.850392	5.34469	0.023178	0.165097
Arpc3	0.850153	4.91491	0.023471	0.166361
Gck	0.849713	4.8333	0.023569	0.166727
Bmp3	0.849192	4.40508	0.0239116	0.167735
Map3k6	0.848731	2.07233	0.0294113	0.195428
Efnb1	0.848311	4.87246	0.0237694	0.167475
Iscu	0.848104	6.18196	0.0232622	0.165492
Paf1	0.847685	5.12445	0.0237348	0.167475
Gatad2b	0.846539	5.90799	0.0235619	0.166727
Arfgap3	0.845596	5.32267	0.0239484	0.167735
Ak5	0.84439	6.3862	0.0237734	0.167475
Rps6ka6	0.842957	6.02852	0.024058	0.168041
Bsdc1	0.84287	6.57282	0.0239931	0.167839
Jun	0.842443	5.93848	0.0242109	0.168395
Tpm3	0.839825	5.47224	0.024829	0.171658
Zbtb20	0.838016	6.22558	0.0248483	0.171689
Tspyl2	0.835788	7.70416	0.0250131	0.172311
Cnpy2	0.833763	5.25209	0.0259793	0.177798
Pdlim7	0.832862	3.63681	0.0280054	0.18875
Slc25a39	0.832772	6.93724	0.0256239	0.175808
Dnajc12	0.831659	5.06988	0.0264314	0.18025
Clip3	0.83029	8.67145	0.0258788	0.177215
Cda	0.830216	2.55443	0.0324386	0.209091
Ell3	0.828676	2.38439	0.0321441	0.207425
Eng	0.827397	2.66824	0.0315764	0.205217
Mrpl33	0.826332	3.40683	0.0296985	0.19671
Acan	0.824917	2.81846	0.0303914	0.200035
Erich1	0.824693	2.77569	0.031084	0.202971
Gm1821	0.824536	6.24048	0.0272959	0.185159
Ptcd3	0.824485	2.025	0.0358729	0.224212
Cetn3	0.823731	4.20468	0.028707	0.192354
Cpt2	0.823683	4.121	0.0287357	0.192434
Exosc1	0.823163	3.23569	0.0304887	0.200286
Mettl22	0.823062	4.07767	0.0291027	0.19453
Fbrs	0.822692	4.26858	0.0286147	0.192182
Itgbl1	0.82108	3.6633	0.0297858	0.19708
Rnf25	0.818185	5.69541	0.0285793	0.192056
Tle4	0.817421	7.3226	0.0283306	0.190607
Dcun1d5	0.817355	4.68505	0.0294525	0.195428
Cand2	0.817082	4.61305	0.0294251	0.195428
Fkbp2	0.816712	2.68253	0.033461	0.213961
Has3	0.816494	1.69252	0.0379868	0.232853
Tox	0.816428	5.40499	0.0290605	0.194383
Dnajc8	0.815936	5.18996	0.0292949	0.195166
Cirh1a	0.815473	4.98931	0.0294541	0.195428
Selm	0.815396	4.5187	0.0300282	0.198438
Pappa	0.81454	3.06637	0.0331893	0.213061
Stat5a	0.813441	3.41802	0.0316683	0.205217
Zfp804a	0.813413	4.52443	0.0301607	0.198971
Evi5	0.812147	7.43105	0.0292832	0.195166
Dynlrb1	0.811103	4.58633	0.0307587	0.201531
Ciart	0.810336	3.10767	0.0331864	0.213061
Dyrk3	0.810137	3.83731	0.0318417	0.205935
Slc37a1	0.80993	4.10071	0.0316456	0.205217
Rnh1	0.807231	6.55759	0.0304203	0.200111
Pianp	0.806437	6.92258	0.0305268	0.200354
Isyna1	0.804554	6.30776	0.0310333	0.202869
Gabrq	0.804119	8.31812	0.0308093	0.201638
Fam210b	0.803819	5.14239	0.0316605	0.205217
Gm561	0.80313	2.50438	0.0369804	0.229509
Nmrk1	0.803015	2.07459	0.0412673	0.246045
Snd1	0.80219	7.39354	0.0312925	0.203985
Ankrd34b	0.801111	6.76447	0.0316122	0.205217
Snrnp27	0.799916	3.75931	0.0345391	0.218414
6430573F11Rik	0.797619	3.669	0.0343933	0.217793
Taf6	0.796232	5.57432	0.033082	0.212763
Yeats4	0.794655	4.58401	0.0341059	0.21676
Ik	0.794619	6.07136	0.0332209	0.213061
Creb3l2	0.79446	4.18985	0.0343785	0.217793
Nucb1	0.7932	7.36281	0.0332099	0.213061
Ass1	0.792725	6.90143	0.0333995	0.213849
Cxxc1	0.79251	5.42814	0.0339256	0.216018
Scarf2	0.791669	3.30358	0.0372642	0.230402
Tkfc	0.791114	4.50872	0.0349263	0.220156
Nrsn2	0.790683	8.15021	0.0336554	0.214891
B630019K06Rik	0.789873	8.0644	0.0338306	0.215691
Sdhaf4	0.789413	4.12079	0.0360452	0.224634
Phactr2	0.786667	7.10336	0.0346692	0.218938
Raver1	0.785689	5.34049	0.0355014	0.222487
Tie1	0.785298	2.90082	0.0398177	0.240387
Shisa5	0.785243	5.34989	0.0355745	0.222703
Gas8	0.783135	2.22941	0.043465	0.253225
Ssbp4	0.782988	5.46818	0.0360397	0.224634
Kctd11	0.782858	1.95269	0.044832	0.258732
Polr2h	0.781654	2.68522	0.0413446	0.246069
Edn3	0.781519	1.82611	0.0463761	0.263941
Itga11	0.780309	2.12753	0.0452988	0.259955
Stra13	0.78001	1.95072	0.0453875	0.260115
Crb1	0.778823	4.5548	0.0375915	0.231767
Gnl2	0.778236	5.27983	0.0373109	0.230444
Spag7	0.777264	4.73573	0.0380242	0.232853
Nfxl1	0.776341	4.45457	0.0382531	0.23351
Grb10	0.773304	8.61997	0.0376056	0.231767
Sub1	0.772658	8.4792	0.037767	0.232513
Lrpap1	0.772391	8.16367	0.0378648	0.232531
Acvrl1	0.772046	2.77933	0.0429164	0.251327
Drg2	0.771557	5.29694	0.0389182	0.236319
Ptprn	0.769885	10.2579	0.0383752	0.234131
Tap2	0.76957	3.89067	0.0408231	0.244409
Plk3	0.768758	3.99024	0.0416263	0.247036
Pdcd5	0.768404	1.96128	0.0534923	0.290144
Zrsr2	0.76839	5.50623	0.0395321	0.239164
Pqbp1	0.766391	5.10669	0.0403302	0.242673
Rab34	0.766358	4.05613	0.0415278	0.246578
Mthfd2	0.765465	4.24915	0.0413993	0.246069
Vkorc1	0.763455	4.39989	0.0417181	0.247198
Hsd11b2	0.763304	5.63812	0.0405579	0.24358
Stip1	0.763043	7.33009	0.0403086	0.242673
Zmat1	0.762821	5.43445	0.0410443	0.245083
Mea1	0.762506	5.24408	0.0413288	0.246069
Cox17	0.762286	3.20997	0.0453144	0.259955
Mesdc2	0.761583	7.57836	0.0406356	0.243666
Cd93	0.760936	3.26357	0.0449643	0.258978
Srp14	0.760009	6.17096	0.0413975	0.246069
Bag3	0.759972	3.08889	0.04509	0.259402
Stambpl1	0.759803	4.83448	0.0423423	0.249224
BC067074	0.759789	3.21126	0.0461631	0.26325
Srsf5	0.759417	4.54292	0.0426602	0.250268
Snrpd3	0.75884	4.37849	0.0431643	0.252011
Ddit3	0.758769	3.96034	0.0437977	0.254725
Taok3	0.757395	5.58705	0.0424034	0.249337
9530052E02Rik	0.756561	7.22158	0.0419798	0.248366
Vat1	0.755555	8.97562	0.0420752	0.248548
Sfrp1	0.755537	3.46285	0.0453703	0.260115
Cul4a	0.755082	6.63577	0.0425281	0.249815
AK140147	0.754671	2.0293	0.0523014	0.286759
BC095938	0.753555	2.29775	0.0513165	0.283113
Spred2	0.752664	6.62016	0.0431527	0.252011
Fam78b	0.752244	5.09919	0.0440552	0.255658
Srrm4	0.751663	6.4173	0.0434823	0.253225
Adgra1	0.751639	7.3861	0.0432816	0.252439
Arl3	0.751581	3.49954	0.0470324	0.266023
Nup88	0.751478	6.16958	0.0436625	0.254146
P2rx4	0.751205	3.55436	0.0464674	0.263941
Twsg1	0.749716	6.44082	0.0440212	0.255589
Ostf1	0.74876	3.58048	0.0491648	0.274527
Actr5	0.748742	3.16658	0.0484564	0.27228
Rgs4	0.748405	7.82204	0.0440999	0.255788
Supt6	0.747983	7.71594	0.0442344	0.256193
Syt5	0.747691	7.14777	0.044446	0.25702
Ace	0.746862	6.00596	0.0449513	0.258978
Csf2ra	0.746845	2.04956	0.0554238	0.29654
Phf1	0.746697	5.93289	0.0450941	0.259402
Chrac1	0.746075	2.32809	0.0543675	0.292251
Cd59a	0.745981	2.90627	0.0516134	0.284342
Prpf40b	0.745904	5.31138	0.0456998	0.261255
Kcng1	0.745394	2.56142	0.0511913	0.282693
Mrps11	0.745222	3.2616	0.0503487	0.28
Vat1l	0.744973	9.69735	0.0449342	0.258978
Thrap3	0.744898	5.98815	0.0455671	0.260884
Cdh5	0.744617	2.5197	0.0530227	0.288521
Dnttip2	0.743546	4.02235	0.0478823	0.26985
Fgd5	0.743121	4.41689	0.0471568	0.266282
Htatip2	0.742651	2.75221	0.0535914	0.290328
Bag2	0.742037	4.33985	0.0479285	0.269978
Clpp	0.741481	5.72186	0.046717	0.264609
Acta1	0.741362	3.1301	0.0521645	0.286557
Ip6k2	0.740865	6.1079	0.046658	0.264502
Palmd	0.740665	2.88722	0.0520975	0.286461
Rab36	0.740527	5.90909	0.0468392	0.265138
Nyap1	0.740051	7.49593	0.0465203	0.263981
1810022K09Rik	0.739364	2.99094	0.0528844	0.288106
Tctn2	0.738504	5.27354	0.0477846	0.269431
Per2	0.737516	5.27721	0.0479872	0.270177
Nedd9	0.736027	5.30567	0.0488447	0.273668
Bud13	0.73454	3.71972	0.0514049	0.283329
Tmem258	0.734513	2.47768	0.0560484	0.299193
Rnf31	0.734231	5.31719	0.0490661	0.274109
Sec11a	0.73241	4.40231	0.0505573	0.280401
1700001L05Rik	0.732377	2.88813	0.0541735	0.292064
Efnb2	0.731751	6.3068	0.0492206	0.274706
Pla2g6	0.730531	5.1235	0.0503208	0.28
Brd4	0.730204	6.57712	0.0496585	0.276881
Pde1c	0.729923	4.82465	0.0506299	0.280534
Tbc1d25	0.729558	3.58981	0.0538669	0.291053
H2-M3	0.728047	1.84382	0.0643361	0.325977
Erich3	0.727981	2.96192	0.0569974	0.302717
Prkar1b	0.727517	10.1556	0.0500579	0.278704
Cnga3	0.726477	2.37192	0.0608048	0.314531
B3galnt1	0.72553	7.272	0.05092	0.281928
Sec61b	0.72514	4.03374	0.0541807	0.292064
Arntl2	0.723791	2.35734	0.0613718	0.316611
Mospd3	0.722991	3.13294	0.0571702	0.303355
B3gnt2	0.72233	5.73565	0.0525068	0.286825
Noct	0.721236	5.95276	0.0526809	0.287475
2210016F16Rik	0.720351	5.12519	0.0536396	0.290328
Arrdc1	0.718857	3.50184	0.0574841	0.30432
Syndig1l	0.718853	4.37763	0.054885	0.294072
Btg1	0.718685	5.08485	0.0541511	0.292064
Cxx1c	0.718666	7.33799	0.0531082	0.288577
Riok1	0.718471	3.67827	0.0565481	0.30139
Dffa	0.718251	5.17495	0.0542727	0.292122
Serhl	0.717122	6.31772	0.0539317	0.291266
Cyp4f17	0.717016	2.28896	0.0619505	0.318598
Camk4	0.71694	7.26058	0.0536572	0.290328
B2m	0.716798	5.23397	0.0545474	0.292944
Xpr1	0.715966	9.57213	0.0537463	0.290537
Leprot	0.715648	4.47592	0.0557913	0.297959
Hspa1a	0.714198	2.46853	0.0635827	0.323671
Tfe3	0.714153	5.20258	0.0555683	0.296905
Qars	0.714135	5.52139	0.0553073	0.29606
Bex1	0.713352	5.71787	0.0555375	0.296879
Pram1	0.712425	3.77323	0.0588286	0.308884
Atxn7l1	0.711844	4.08294	0.0581051	0.30617
Wipf3	0.711672	4.91422	0.0568321	0.302257
1110038F14Rik	0.711049	2.50886	0.0640293	0.325369
Galns	0.709549	3.7382	0.0600702	0.312555
Vps72	0.709255	3.82399	0.0595132	0.311061
Tmed4	0.70853	6.70048	0.0566311	0.301466
Mrpl32	0.708438	2.41335	0.0660463	0.330806
Ndufb4	0.707868	3.38724	0.0623841	0.31969
Sars2	0.707632	3.26228	0.0618377	0.318161
2900055J20Rik	0.707628	2.17902	0.0665768	0.332377
Pml	0.706864	3.44077	0.0612642	0.31634
Med4	0.706697	3.43316	0.0615781	0.31725
Errfi1	0.706629	5.75351	0.0576168	0.304742
Ndufb7	0.706385	4.16976	0.0602114	0.313148
Atxn7l1	0.706372	3.05157	0.0628007	0.320681
Mrps31	0.705054	3.90394	0.0611678	0.315983
Tceal3	0.704727	5.23982	0.0588579	0.308897
Tarsl2	0.704492	5.41552	0.0587065	0.308383
Sf1	0.703964	6.56038	0.0582732	0.306806
Tceb2	0.703197	4.83746	0.0599078	0.312083
Med30	0.702819	3.7321	0.0627727	0.32068
Trim26	0.702618	5.32012	0.0594643	0.310947
Fbxl6	0.702006	4.10243	0.0618348	0.318161
Sra1	0.701722	4.57129	0.0607308	0.314526
1700037H04Rik	0.701162	7.06609	0.0591132	0.309955
AK220016	0.699411	4.10926	0.0624085	0.31969
Gm1673	0.699387	4.14313	0.0624955	0.31969
Fndc3a	0.698972	8.48538	0.0596385	0.311433
Rab39	0.69859	2.55996	0.0714989	0.347104
2210013O21Rik	0.698324	5.73675	0.0607493	0.314526
Rnps1	0.697497	5.87075	0.0609615	0.3152
Zfp64	0.696973	4.48556	0.0624942	0.31969
Lmnb1	0.696847	3.40358	0.064822	0.327429
Atp6v1f	0.696458	5.64766	0.0614594	0.316921
Pfdn2	0.696423	3.42904	0.0655628	0.329242
Armc7	0.696301	2.82603	0.0684957	0.339533
Ebf4	0.696102	3.82703	0.0644597	0.326405
Itga4	0.695994	3.30759	0.0653108	0.32857
Dusp28	0.69579	4.57419	0.0628551	0.320817
Cwc15	0.695676	3.87818	0.0649391	0.327681
Gpank1	0.695403	2.27663	0.072753	0.349657
Daxx	0.694883	4.56258	0.0631801	0.321906
Sec13	0.694698	5.49344	0.0621735	0.319176
Grtp1	0.6941	2.51039	0.0704641	0.344752
Qtrt1	0.693523	2.9592	0.0685632	0.339704
Kti12	0.69349	3.87885	0.065088	0.328181
Tdrp	0.692123	5.53285	0.0631528	0.321906
Nsmce1	0.690396	3.45353	0.068034	0.338262
Pim2	0.690197	5.82634	0.0636664	0.323811
Rpp25	0.689671	2.83091	0.0707609	0.34512
Smc1a	0.689401	5.33059	0.0643469	0.325977
Gga1	0.689179	5.58845	0.0641635	0.325583
Mpi	0.689045	5.73454	0.0641338	0.325583
Eid2	0.688654	5.02616	0.0649259	0.327681
Npdc1	0.688261	8.09126	0.0636372	0.323805
Enox1	0.687443	5.01513	0.0655145	0.329143
Abcf1	0.68743	5.81248	0.064681	0.326951
Htatsf1	0.685936	5.62708	0.0655093	0.329143
Zfp7	0.685844	3.12931	0.0707282	0.345107
Ppcs	0.685395	2.5877	0.0751523	0.356432
Gskip	0.685385	6.20653	0.0652813	0.32857
Coro2b	0.684428	6.84964	0.0653465	0.328585
Erp29	0.683155	6.84155	0.0658676	0.330197
Evpl	0.68314	4.4018	0.0677384	0.336938
Ndufa7	0.683091	5.55323	0.0665908	0.332377
Ndufv3	0.682758	5.3644	0.066866	0.333294
Plekho1	0.682588	2.59746	0.0734756	0.351385
Spock1	0.682562	9.08989	0.0657028	0.329699
Dtd1	0.682026	5.66826	0.0668902	0.333294
Lamtor2	0.681769	3.55412	0.0711918	0.346818
Prmt2	0.681681	8.43925	0.0661189	0.330915
Tnk1	0.680381	4.02942	0.0701484	0.343932
Fam98b	0.679771	4.89518	0.0686249	0.339704
Bcl7b	0.679538	5.32734	0.0681499	0.338655
Kat2a	0.679512	5.87971	0.0677038	0.336911
Esf1	0.679499	3.8173	0.0706589	0.345107
Fam189b	0.679444	4.90355	0.0687774	0.340197
Ubqln2	0.679349	8.57079	0.0670015	0.333704
Ccdc53	0.678591	3.47528	0.072709	0.349657
Cisd3	0.678006	3.37806	0.0734783	0.351385
Wbscr27	0.677171	2.975	0.0742693	0.353546
Nat14	0.677066	5.96374	0.0686331	0.339704
Jund	0.676957	7.12937	0.0681993	0.338655
Ninj1	0.676865	3.67548	0.0722816	0.348409
Cd274	0.675567	3.93753	0.0719926	0.347743
Nol12	0.675513	3.79037	0.0730071	0.35044
Scamp4	0.674737	5.81787	0.0696735	0.343092
Snrpb2	0.674344	3.58801	0.0737667	0.351888
Fam174a	0.67396	5.99242	0.0698294	0.343366
Mettl1	0.673918	3.17889	0.0760107	0.359468
Srsf6	0.673365	6.98167	0.06969	0.343092
Pon3	0.673101	2.78916	0.085056	0.382769
Foxred2	0.673036	6.11181	0.0701592	0.343932
Angptl6	0.672855	5.58035	0.0707046	0.345107
Ndufs8	0.672827	5.3995	0.0708214	0.345269
Plpp2	0.672756	4.0594	0.0731677	0.350738
Ppp1r9a	0.671595	9.00811	0.070115	0.343932
Txn1	0.671188	5.39655	0.0715581	0.347142
Rpf2	0.671022	3.5406	0.0753735	0.357334
Foxp4	0.670803	4.676	0.0726624	0.349657
Sgsm1	0.670662	8.97703	0.070476	0.344752
Celf3	0.669769	6.5181	0.0713641	0.346888
AW209491	0.669643	4.63387	0.0731908	0.350738
Rfc2	0.669338	4.78049	0.0730882	0.350537
Pcsk1	0.668813	7.07266	0.0715838	0.347142
Itga3	0.668621	6.34502	0.0718915	0.347625
Churc1	0.668564	4.70476	0.0734708	0.351385
Rbm17	0.668459	3.57174	0.0770188	0.362155
Gkap1	0.668445	3.33823	0.0778958	0.364142
Zmynd8	0.668276	6.61897	0.071908	0.347625
2310036O22Rik	0.668084	4.9699	0.0732668	0.350956
H13	0.667745	7.26847	0.0719368	0.347625
Utp3	0.667327	3.96561	0.0761318	0.359598
Zfp956	0.667291	5.91415	0.0726839	0.349657
Ndufa13	0.666625	4.70089	0.07455	0.354597
Larp7	0.66623	3.16319	0.0789403	0.366408
Smad9	0.665963	5.56089	0.0735204	0.35144
Papln	0.665643	2.50375	0.0817697	0.374209
Ostc	0.665623	6.10868	0.0733015	0.350976
A730017C20Rik	0.662974	8.55279	0.0737413	0.351888
Fbxw17	0.662954	3.86771	0.0773586	0.363101
Zfp553	0.661396	4.50893	0.0768075	0.361564
Tomm34	0.661043	6.61662	0.0750329	0.356012
Ccnk	0.661038	5.24926	0.0759934	0.359468
A830080D01Rik	0.659865	4.08179	0.078558	0.365829
Tubg2	0.659612	5.25006	0.0766113	0.360975
Zfp688	0.659419	3.16158	0.0820101	0.374323
Mrpl39	0.659395	3.69944	0.0805146	0.371024
Slc4a1ap	0.659178	4.52703	0.0777984	0.363891
Trappc1	0.6586	4.23593	0.0786286	0.365843
Dnajc28	0.658521	3.56944	0.0803982	0.371001
Arl2	0.657765	6.12107	0.0767262	0.361369
Twistnb	0.657722	4.40782	0.0785938	0.365829
AK034502	0.657699	5.61157	0.0771467	0.362609
BC048403	0.657507	3.4597	0.0816816	0.374009
Nfkbil1	0.657123	2.165	0.0915316	0.398828
Chmp2a	0.656735	4.80207	0.0784343	0.36553
H2-D1	0.656356	5.69859	0.0775568	0.363756
Chid1	0.65614	6.56008	0.0771934	0.36268
Smpdl3b	0.655387	2.07567	0.091283	0.398348
Hsf1	0.655321	5.33415	0.078358	0.36547
Flywch2	0.65483	2.3045	0.0923668	0.400664
Tmub1	0.654339	3.6318	0.0823136	0.375023
Rnaseh2c	0.654315	2.10899	0.0935653	0.404024
Ncam2	0.654193	7.47293	0.0777368	0.363891
Tro	0.654055	9.12993	0.0775802	0.363756
Pdgfd	0.653775	2.01453	0.0889526	0.392939
Tmed10	0.653409	8.11782	0.0779786	0.364142
Thoc6	0.653042	4.14572	0.0816493	0.374009
2410015M20Rik	0.652488	4.59715	0.0805945	0.371244
Tmem184b	0.65226	6.21983	0.079114	0.36677
Dcps	0.652205	3.90859	0.0819265	0.374323
Med31	0.651695	3.77538	0.0833012	0.378269
Rasgrf1	0.6514	9.75649	0.0787368	0.36608
Tmem74	0.651371	4.04923	0.0829205	0.377283
Cacng7	0.650637	5.55448	0.080234	0.370472
Mir568	0.650096	2.56235	0.0892854	0.393806
Cbr1	0.649508	4.73601	0.0817902	0.374209
Nme2	0.649306	5.02794	0.0815619	0.373758
Map9	0.649186	7.92927	0.0799181	0.369577
Slc25a24	0.649117	3.35309	0.0860863	0.385051
Ccdc137	0.648806	5.21774	0.0814549	0.373565
Mrps18c	0.648164	3.27282	0.0870131	0.387507
Rbbp7	0.648123	7.61512	0.0804773	0.371001
Golph3l	0.647629	4.91346	0.0823912	0.375023
Dusp26	0.647181	7.22884	0.0810048	0.37219
Mapkapk2	0.647116	5.33155	0.0819885	0.374323
Nipsnap3b	0.646976	4.66453	0.0832157	0.37803
Snx2	0.646891	6.35064	0.0815181	0.373706
Lpin1	0.646688	6.56347	0.0814079	0.373497
Psmb2	0.646303	5.63327	0.082312	0.375023
Fuom	0.646166	3.66716	0.0860746	0.385051
Mrpl55	0.645722	3.59574	0.0866166	0.386621
Snrnp40	0.645554	4.72578	0.0836721	0.379206
Hs6st2	0.64439	7.6478	0.0822367	0.375023
AK043285	0.644224	5.28965	0.083548	0.378976
Cmbl	0.644018	4.54762	0.0845851	0.381992
Kat8	0.643507	3.58246	0.0884481	0.391482
Qpct	0.643387	6.33012	0.08317	0.377971
Zc3h10	0.642733	4.38473	0.0855607	0.383829
Trnau1ap	0.641912	3.08557	0.0906853	0.39664
Plekhg5	0.641734	5.33116	0.0846219	0.382009
Ptov1	0.641501	7.6637	0.0835555	0.378976
Gnl3	0.64141	4.20817	0.0867603	0.386963
Polr2a	0.640766	7.76813	0.083872	0.379665
Klhl1	0.640452	5.30895	0.0851039	0.382834
Cltb	0.640326	6.87333	0.0843359	0.381165
Unk	0.640161	4.68897	0.0861882	0.385157
Sdf2	0.639784	5.64864	0.0852881	0.383231
Agfg2	0.638878	5.76964	0.0855914	0.383829
Fstl1	0.638869	5.83669	0.0855152	0.383829
Tagln3	0.638557	7.3357	0.0850467	0.382769
Atp5c1	0.637967	6.73705	0.0855471	0.383829
Kars	0.637667	6.16655	0.0859838	0.38499
Hdgfrp2	0.637317	5.17153	0.0870761	0.387621
Ccdc109b	0.637315	1.96594	0.10315	0.427627
Osbp2	0.636509	5.09775	0.0875581	0.389166
Arhgap27	0.636214	4.63562	0.088601	0.391584
Prr13	0.635446	4.06276	0.0903033	0.39605
Shc2	0.635175	6.02124	0.0872669	0.388021
Zpr1	0.6349	4.60266	0.089126	0.393253
Mmgt2	0.634314	3.90551	0.0908931	0.397399
Pvrl2	0.633779	4.18373	0.0904255	0.396051
Jazf1	0.633277	6.36393	0.0879769	0.390726
Cntnap5c	0.632984	4.29578	0.0902145	0.39605
Dbpht2	0.632704	6.68283	0.0880922	0.390922
Cyb5r1	0.632524	5.23498	0.0893205	0.39381
Tex30	0.632301	2.64953	0.0964905	0.412024
Sod1	0.632241	6.62911	0.0884522	0.391482
Lrrtm3	0.632143	6.10592	0.0886119	0.391584
Nptx2	0.631073	6.37066	0.0890784	0.393253
Akt1s1	0.630307	4.43849	0.0916173	0.398888
Paqr5	0.630213	1.99547	0.10302	0.427397
Nenf	0.630176	5.85047	0.0899109	0.395505
Ubap2l	0.629958	6.99234	0.0893743	0.393896
Mrpl21	0.629921	3.21445	0.0959976	0.410833
Cmip	0.629604	9.63963	0.0891204	0.393253
DQ699523	0.629488	5.26198	0.0905897	0.396373
N6amt1	0.629348	4.31265	0.0922736	0.400664
Aimp1	0.628965	4.43654	0.0923663	0.400664
Brinp1	0.627831	7.56271	0.0902621	0.39605
Fstl4	0.627795	5.79244	0.0911643	0.398131
Fxyd6	0.627757	8.13208	0.0902028	0.39605
Ccdc92b	0.627535	5.67982	0.0913271	0.398389
Pja1	0.627348	8.41452	0.0903643	0.39605
Emc9	0.626799	3.67206	0.0962857	0.411454
Fbxl21	0.625644	4.91444	0.0930439	0.402376
Ice1	0.625147	7.77941	0.0915831	0.398888
Rnf166	0.624693	4.77692	0.0938465	0.404338
Phyh	0.624476	6.3995	0.0924048	0.400664
Cyb5r3	0.624304	6.49936	0.0924885	0.400876
Gm5577	0.622781	3.16504	0.100102	0.420742
Gabrg3	0.622741	5.83888	0.0939405	0.404583
Acer2	0.622711	2.30601	0.105272	0.432298
Zfp385a	0.622534	4.20956	0.0960654	0.410856
Shisa9	0.622236	6.77585	0.0933471	0.403233
Ly75	0.622229	2.14311	0.106491	0.434613
Tnfrsf8	0.622156	2.85456	0.102233	0.425203
Jakmip1	0.622105	5.229	0.0946876	0.406737
Med11	0.621822	2.39115	0.106296	0.434366
Smyd2	0.621236	6.26624	0.0942642	0.405581
Man2c1	0.620732	5.45159	0.0950523	0.407695
Dmtn	0.620179	7.78073	0.0941685	0.405414
Bid	0.619663	4.35809	0.0972813	0.413562
Clasrp	0.619392	2.65355	0.104795	0.431189
Sorbs2	0.618562	2.2937	0.106396	0.434521
Lmna	0.618438	5.06508	0.0970265	0.413285
Rpap3	0.618038	4.84826	0.0973427	0.413671
Ict1	0.617825	4.51514	0.0980413	0.414953
3010026O09Rik	0.617702	3.12119	0.1041	0.429438
Fam96b	0.617556	3.24449	0.102075	0.425203
2410016O06Rik	0.617082	3.6182	0.101722	0.424457
Myl12b	0.61699	5.59665	0.0970726	0.413285
Park7	0.615819	5.02924	0.0983404	0.415494
Dpm3	0.615784	2.3858	0.111012	0.444549
Fxr1	0.614799	6.265	0.0976188	0.414081
Srrm1	0.614344	5.93688	0.0980678	0.414953
Slc35g1	0.61419	2.13244	0.11295	0.448723
Snrpd1	0.613838	3.39672	0.103956	0.429272
Sf3b6	0.613527	5.60697	0.0987734	0.416678
1700028K03Rik	0.613524	7.07396	0.0978794	0.414913
Fxr2	0.613046	7.21583	0.0981125	0.414953
Emd	0.61304	4.79066	0.100255	0.421233
Mras	0.612769	7.18079	0.0982399	0.415339
Cenpt	0.612535	3.54665	0.104544	0.430927
C2cd4c	0.6124	5.59073	0.0994029	0.41872
Psen2	0.61202	4.67203	0.100867	0.422474
Vsig10l	0.611896	2.12656	0.115231	0.453563
Sertad1	0.611695	2.09418	0.112914	0.448723
Arpc5	0.611312	6.44293	0.0993255	0.418547
Tor1a	0.610984	4.95606	0.100978	0.422474
Prrt1	0.610815	3.23709	0.10619	0.434366
Sf3a3	0.610521	4.49267	0.102201	0.425203
Wdr46	0.609987	3.18222	0.108175	0.438369
Tcea2	0.609769	4.53316	0.102517	0.425922
Pofut2	0.609406	5.18294	0.101638	0.424447
Mrps18a	0.60852	4.23047	0.103879	0.429105
Gpatch1	0.608509	4.10466	0.104053	0.429438
Stub1	0.60791	7.22254	0.100929	0.422474
Hps6	0.607413	3.85447	0.105565	0.432869
Tpgs1	0.607389	4.36126	0.104108	0.429438
Dctn3	0.607125	6.45979	0.101709	0.424457
Ubald1	0.606914	5.36239	0.102779	0.426702
Sf3b2	0.606742	7.27536	0.101557	0.424382
Gclc	0.606566	6.17854	0.102104	0.425203
Mapk1ip1l	0.606238	6.02305	0.102407	0.42562
Pgls	0.606055	4.01231	0.106246	0.434366
Osbpl3	0.605587	3.79443	0.105966	0.433954
Dzip3	0.605583	8.23991	0.101969	0.425177
Zfp653	0.605523	3.32946	0.109593	0.44163
Ppp1r15a	0.605234	3.3067	0.110164	0.443068
Nup155	0.60451	6.01237	0.103326	0.427899
AW551984	0.604277	8.76168	0.102628	0.426229
Spag16	0.604119	2.52615	0.11586	0.455108
Chmp5	0.604089	6.29969	0.103507	0.428261
Hap1	0.60343	10.4788	0.102999	0.427397
Mdh1	0.603167	8.68173	0.10328	0.427899
Dyrk2	0.602912	4.61483	0.1057	0.433056
Fam206a	0.602713	4.70052	0.105994	0.433954
Myl6	0.602358	4.28902	0.107529	0.437287
Srp54b	0.602321	3.4615	0.110258	0.443068
Ubxn1	0.602298	4.82879	0.106084	0.434169
2010300C02Rik	0.602132	5.47487	0.105027	0.431989
Osbpl6	0.600566	6.88821	0.105137	0.432259
Cetn2	0.599867	5.49145	0.106532	0.434613
Baiap3	0.599651	9.91103	0.105167	0.432259
Clk3	0.599203	5.56659	0.106874	0.435392
Mlx	0.599139	4.99086	0.107703	0.437819
Stxbp4	0.598808	5.48945	0.107103	0.43617
Cdr2	0.598515	4.9952	0.107956	0.43825
Actl6b	0.59809	5.70997	0.107326	0.436769
Habp4	0.597761	7.2879	0.106674	0.434886
Tceal1	0.596516	5.96658	0.108134	0.438354
Anxa7	0.596379	6.52212	0.107736	0.437819
Arhgap10	0.59587	2.11014	0.120769	0.463957
Prr3	0.595701	4.50145	0.110544	0.443293
Nxt1	0.595463	2.23549	0.125323	0.474177
BC005624	0.595375	4.38183	0.111275	0.445292
Fkbp4	0.595125	7.45372	0.108129	0.438354
Tns2	0.595059	4.27843	0.111004	0.444549
Mpnd	0.594576	5.78644	0.109346	0.441405
Ndnl2	0.594334	4.42465	0.111407	0.445511
Mmp24	0.594212	6.89267	0.108858	0.440515
Slx4	0.594034	5.04594	0.110435	0.443188
Arl6ip5	0.593203	7.05052	0.109402	0.441477
Pecam1	0.593119	3.86204	0.113598	0.450987
Dtx3l	0.592768	3.79805	0.113942	0.451885
Slc41a3	0.59272	4.37779	0.112264	0.447542
Timm17b	0.592462	4.429	0.112779	0.448593
Sfr1	0.592456	5.96945	0.11048	0.443188
Rras	0.592256	1.96476	0.128532	0.480326
Vwa5b1	0.592178	6.50768	0.110186	0.443068
Cc2d1b	0.5921	5.10751	0.111492	0.445695
Dhx40	0.592092	6.17941	0.110457	0.443188
Gpx7	0.591732	1.89615	0.129587	0.483016
Upf3b	0.591223	4.08525	0.114263	0.452216
2210016L21Rik	0.590962	5.97637	0.111354	0.445455
Mrpl17	0.590901	5.81128	0.111542	0.445743
Opa3	0.590808	5.29995	0.112058	0.447183
Acp6	0.590544	2.86802	0.120651	0.46381
Polb	0.590305	3.64891	0.116701	0.456545
Scnn1a	0.58941	2.53156	0.124674	0.472187
Hyal2	0.589199	4.51661	0.114568	0.452593
Prpf6	0.588989	6.55327	0.11213	0.447318
Pcgf2	0.588947	3.829	0.117219	0.457019
Map2k7	0.588464	6.73939	0.11234	0.447606
Nucb2	0.588363	4.19893	0.115632	0.454368
Cd24a	0.588086	5.16316	0.11503	0.453474
Nsfl1c	0.587603	5.20775	0.114284	0.452216
Leo1	0.58755	3.78663	0.11861	0.458457
Tmem60	0.587137	4.28188	0.116229	0.455444
Zfp944	0.586151	4.09146	0.117688	0.457353
Wrnip1	0.586076	6.68217	0.113837	0.451627
Hsbp1	0.585263	6.99549	0.114208	0.452216
Gabra5	0.584904	7.01738	0.114375	0.452357
Ndufb10	0.584838	4.34328	0.117613	0.457353
Emb	0.584489	6.47516	0.11493	0.453308
1110012L19Rik	0.584291	2.31829	0.130356	0.484787
Ldb1	0.583825	6.53688	0.115309	0.453718
Apex2	0.583645	3.63846	0.120391	0.463273
Caly	0.583392	7.58937	0.11515	0.453555
Ppie	0.583298	2.29313	0.131544	0.487161
Rfc1	0.583145	5.2217	0.116829	0.456657
Fibp	0.582906	5.32382	0.116959	0.456776
Apeh	0.582872	5.70042	0.116497	0.456055
Zfp628	0.582673	4.26937	0.118894	0.459201
Atxn2l	0.582428	6.19838	0.11634	0.455595
Dapk3	0.582339	4.92098	0.117831	0.457353
Gcc1	0.582294	5.01572	0.117747	0.457353
Bex4	0.582261	2.20696	0.132722	0.488387
Cobl	0.582248	6.68517	0.11616	0.455356
Abca5	0.5817	7.68963	0.116122	0.455356
B3galt1	0.581222	6.50654	0.116888	0.456657
Tcta	0.581137	5.79657	0.117495	0.457353
Sprtn	0.581009	2.85008	0.126408	0.47625
Fndc3b	0.580983	6.89426	0.116872	0.456657
Parvb	0.580486	5.43893	0.118163	0.457911
Dad1	0.579735	5.66954	0.118529	0.458457
Prpf39	0.579552	6.84099	0.11784	0.457353
Naa38	0.579393	3.56443	0.124064	0.471311
Eif1a	0.579124	6.91882	0.118019	0.457663
Bcas2	0.578612	5.65764	0.119256	0.460288
Rpain	0.578541	5.64806	0.119314	0.46036
Wbp2	0.577771	7.92705	0.118572	0.458457
Fam178a	0.577713	7.21234	0.118781	0.458919
Mum1l1	0.577052	5.1568	0.12077	0.463957
Tcp11l1	0.576888	6.9112	0.11938	0.46037
Cercam	0.576483	3.03764	0.127946	0.47938
Pcgf1	0.576246	2.78366	0.132681	0.488387
Zfp275	0.57623	7.68166	0.119576	0.460908
BC042783	0.575889	6.59013	0.120199	0.462689
Rad23a	0.574763	6.64831	0.120942	0.464451
Ccdc115	0.574615	3.34723	0.127837	0.479128
Gabrb1	0.574114	7.31453	0.121033	0.464504
Timm13	0.574108	4.35046	0.12445	0.47196
Snrpc	0.574095	2.27715	0.139211	0.499971
Sertm1	0.573867	5.28891	0.122966	0.46911
Thap3	0.573704	2.54742	0.134434	0.490921
Myt1	0.573688	5.39766	0.122537	0.468262
Mcfd2	0.573568	7.27713	0.121407	0.465321
Ssu72	0.573033	5.84886	0.122622	0.468262
Setd6	0.572967	2.39869	0.136362	0.49439
Alyref	0.57194	3.25155	0.130468	0.484909
Ddost	0.571542	7.79851	0.122582	0.468262
Xk	0.571402	6.35317	0.123178	0.469461
Mrpl34	0.569792	3.73601	0.12986	0.483408
Hax1	0.568811	4.52186	0.127478	0.478561
Ncbp2	0.568376	5.62382	0.125882	0.475356
Dnm3	0.568099	9.16314	0.124611	0.472187
Acvr1	0.568043	5.2758	0.126352	0.476196
AK086757	0.567316	4.41026	0.12808	0.479616
Kank4	0.567291	3.88037	0.129677	0.483196
Gpr3	0.567228	2.21795	0.144991	0.510703
Cdc26	0.566505	3.26229	0.132718	0.488387
Asun	0.565728	3.88395	0.130777	0.485413
Mob3a	0.565565	5.20656	0.12819	0.479673
Ago3	0.565212	6.786	0.127046	0.47756
Dnmt1	0.565179	6.51434	0.127245	0.478026
Srp72	0.565113	7.46008	0.126896	0.47756
Wdr55	0.564411	2.99539	0.137519	0.495904
Dusp1	0.564081	3.7444	0.13321	0.489088
Wnt2b	0.564033	4.3235	0.130576	0.48498
Uchl3	0.563873	3.89331	0.133489	0.48949
Nifk	0.563776	4.22844	0.131718	0.487491
Cep104	0.563551	5.89059	0.128785	0.481116
Fut4	0.563544	3.13233	0.137074	0.495178
Bak1	0.562741	2.38438	0.141557	0.505256
Hist3h2ba	0.562707	3.27075	0.136665	0.494525
Nudt7	0.562664	2.97973	0.13892	0.499705
Usp10	0.562288	6.34668	0.129345	0.482272
Akr7a5	0.561918	4.74372	0.131527	0.487161
Garem	0.561844	5.62487	0.13011	0.484163
Scg2	0.561664	10.3196	0.128833	0.481142
Zbtb16	0.561184	6.4987	0.12978	0.483268
Elavl4	0.560864	7.59667	0.129752	0.483268
Zfp146	0.560505	4.8445	0.132301	0.488313
Ell2	0.559726	5.13643	0.132158	0.488178
Prkra	0.559695	5.16696	0.132321	0.488313
H2afx	0.5595	3.86866	0.136085	0.494198
Rab8a	0.559497	5.44732	0.132058	0.488178
Rec8	0.559349	3.69551	0.135258	0.492402
Cyth2	0.559259	5.25284	0.132467	0.488387
Gab2	0.559223	6.21476	0.131712	0.487491
Ern2	0.559097	2.50122	0.14527	0.511061
1110004F10Rik	0.558824	6.02809	0.13192	0.488083
Pdia3	0.558372	8.23013	0.131274	0.486474
Fosb	0.558212	3.19228	0.140929	0.503804
Psmd12	0.558102	5.91479	0.132508	0.488387
Cyb5rl	0.557492	3.0822	0.140934	0.503804
Kat5	0.557376	5.89074	0.133061	0.48889
Triap1	0.557157	3.38703	0.140517	0.502939
Rbmxl1	0.557135	3.36724	0.139117	0.499945
Phb2	0.557085	5.34414	0.133851	0.490192
Kctd16	0.556551	4.75342	0.134951	0.491981
Nub1	0.556263	6.94177	0.133114	0.48889
Pde5a	0.556021	2.43529	0.144777	0.510574
Pak6	0.555776	6.19579	0.133839	0.490192
Ppme1	0.555714	8.2347	0.133101	0.48889
Ndufa4	0.555348	6.55892	0.134007	0.490295
Ghrh	0.555247	1.99184	0.156802	0.527096
Ssr4	0.555124	5.34359	0.135266	0.492402
Lsm12	0.554982	4.58877	0.136852	0.495047
Smoc1	0.554439	5.67522	0.135212	0.492402
Apip	0.5543	2.62593	0.147138	0.513868
Snx7	0.554139	4.19954	0.139704	0.500962
Hsph1	0.55413	8.67964	0.134128	0.490503
Ccdc59	0.554003	2.28764	0.150966	0.519368
Klhdc8b	0.553987	6.33924	0.135184	0.492402
Rhoc	0.5539	2.94595	0.14401	0.509116
Csf1	0.553899	5.39521	0.135909	0.494116
Ccdc71l	0.553895	5.00494	0.136246	0.49439
1110059G10Rik	0.553533	2.54922	0.149038	0.515443
Tox2	0.553476	5.69165	0.136146	0.494198
Dph6	0.553438	4.84689	0.137175	0.495283
Tmed3	0.55332	5.60197	0.13614	0.494198
Pmvk	0.553234	4.2387	0.139188	0.499971
Cox5b	0.553163	4.38178	0.138856	0.499629
Shfm1	0.553016	3.87315	0.141197	0.504462
Trp53	0.552651	3.22212	0.144605	0.510435
Eaf1	0.55259	5.81581	0.136406	0.49439
Magoh	0.552561	3.55742	0.142716	0.506612
B4galt3	0.552293	5.92079	0.136579	0.494525
Lin7a	0.552003	6.92679	0.136053	0.494198
Mrm1	0.551685	3.99645	0.141757	0.5055
Slc25a27	0.551068	5.43636	0.137895	0.496927
Msl3l2	0.550929	4.61379	0.139458	0.500389
4931428F04Rik	0.550912	5.81203	0.137642	0.496192
Csrnp3	0.550807	9.13681	0.136396	0.49439
Srsf12	0.550576	5.74514	0.137943	0.496927
Ift88	0.549922	4.56349	0.140202	0.502121
Peg3	0.549674	11.0147	0.137103	0.495178
Zfp948	0.549609	4.13281	0.14174	0.5055
Mettl13	0.549523	4.41691	0.140852	0.503804
Cpxm1	0.548811	2.54855	0.151435	0.519509
Cdc37	0.547898	6.25947	0.139384	0.500279
Tspan31	0.547064	5.80434	0.140357	0.50252
Abhd10	0.545567	5.71455	0.141559	0.505256
Gm10767	0.545487	4.63693	0.143601	0.507981
Lrrfip2	0.545325	5.0076	0.142823	0.506627
Ufsp1	0.545178	4.1083	0.144887	0.510648
Hmgn1	0.545105	4.86357	0.143203	0.507509
Tmem199	0.545104	5.47854	0.142273	0.505922
Sbds	0.5451	4.82653	0.143342	0.507686
Fam149a	0.544493	6.33129	0.141759	0.5055
Ascc1	0.54434	4.44465	0.144702	0.510574
Gabpa	0.544178	5.58991	0.142875	0.506656
Wdr54	0.544066	4.41289	0.144991	0.510703
2900011O08Rik	0.544062	7.60761	0.141549	0.505256
Bnip2	0.543982	5.14022	0.143414	0.507688
Bend7	0.543445	4.06474	0.146399	0.513726
Cnot3	0.543274	4.0779	0.146568	0.513726
Plbd2	0.543144	6.88409	0.142437	0.506036
Bbs5	0.542962	3.22027	0.15123	0.519387
Olfm1	0.542823	8.05826	0.142269	0.505922
R3hdm1	0.54278	6.81382	0.142783	0.506627
Hist1h4c	0.542674	3.97535	0.147093	0.513868
Gpr135	0.542654	3.71711	0.148567	0.515443
Cacul1	0.542272	7.90385	0.142731	0.506612
Ngb	0.541598	7.1558	0.14343	0.507688
Lpl	0.54049	2.1251	0.16197	0.533191
Fgd1	0.539895	7.54699	0.144574	0.510435
Ftsj3	0.53967	4.62885	0.147776	0.515003
Cope	0.539565	6.76792	0.145118	0.510839
Pcgf5	0.539463	5.5181	0.146304	0.513726
Zcchc17	0.539285	5.31335	0.146747	0.513726
Brd9	0.539182	5.34473	0.146807	0.513726
Me3	0.539046	3.81575	0.150237	0.517529
Lurap1l	0.538621	4.32215	0.148907	0.515443
Gtpbp4	0.538208	5.64176	0.147086	0.513868
Hmgn3	0.538188	3.91681	0.15139	0.519509
Pef1	0.537958	6.52626	0.146451	0.513726
Mtus1	0.537806	6.07136	0.14683	0.513726
Pck2	0.537706	5.37376	0.147626	0.51491
Fgf14	0.537555	6.86574	0.146563	0.513726
Zmat2	0.537551	6.14733	0.147098	0.513868
Spata7	0.537364	4.27758	0.150333	0.517655
Zfp1	0.537345	3.39953	0.154472	0.524005
Tbrg1	0.537203	5.47453	0.148019	0.515082
Stk32a	0.536937	6.11121	0.148022	0.515082
Ndufb8	0.536764	6.18972	0.14766	0.51491
Ttll1	0.536643	5.651	0.148302	0.51539
Nova2	0.536569	7.08905	0.147216	0.513984
Chchd5	0.536505	2.77437	0.15745	0.528116
Setdb2-phf11c	0.536326	3.22259	0.155142	0.524923
Evl	0.536164	6.42123	0.14791	0.515003
Slc7a8	0.535964	5.15324	0.149375	0.515675
Dclk2	0.535917	6.71201	0.147893	0.515003
Ndufs5	0.535856	4.29643	0.151626	0.519886
Terf1	0.53538	2.37508	0.162673	0.534895
Utp18	0.535228	4.57605	0.151112	0.519387
Kdelr1	0.535223	5.31044	0.149671	0.516049
Ccdc136	0.534682	6.0113	0.149383	0.515675
Kif21b	0.534585	6.91114	0.148802	0.515443
Tmem9	0.534302	6.86534	0.149035	0.515443
Nol4	0.534211	7.07453	0.148969	0.515443
Itpa	0.534178	4.96288	0.151203	0.519387
Manf	0.534147	5.85952	0.149885	0.516574
Rnf24	0.533615	6.59757	0.149651	0.516049
Gltscr2	0.533545	5.04705	0.151458	0.519509
Thg1l	0.533485	2.74316	0.160846	0.532018
Aurkaip1	0.533076	5.16689	0.151673	0.519886
Sema3e	0.532939	3.97397	0.155222	0.524923
Nfkbib	0.532321	3.6547	0.156754	0.527096
Cnpy3	0.532281	6.08735	0.151118	0.519387
Map7d2	0.53227	7.72275	0.150252	0.517529
Coa7	0.532056	3.59883	0.15654	0.526905
Itgb1	0.531935	7.03053	0.150771	0.519007
Med28	0.531871	6.34319	0.151256	0.519387
Hnrnpm	0.531864	4.81343	0.153223	0.522145
B230217O12Rik	0.531474	3.10414	0.160691	0.532018
Mtx2	0.531457	5.00326	0.153291	0.522222
Mtx1	0.530903	5.05354	0.15356	0.522674
Ahsa1	0.530735	6.29882	0.152131	0.520479
Ahcy	0.530622	4.6926	0.154272	0.523861
Mzt2	0.530292	3.37586	0.16051	0.532018
Rab3gap1	0.530054	7.8828	0.151882	0.520096
Tbca	0.529715	5.03952	0.154393	0.524005
Maged1	0.529665	10.5069	0.1519	0.520096
Kcnq3	0.529456	6.40873	0.152925	0.521652
Cct5	0.529451	7.54215	0.152475	0.521138
Polr2j	0.529321	2.70493	0.165493	0.539432
Rogdi	0.529243	6.58308	0.153032	0.521803
Ablim3	0.528993	6.19053	0.153536	0.522674
Pop5	0.528823	4.15899	0.158283	0.52965
D8Ertd738e	0.528289	3.94752	0.158663	0.530642
AK085062	0.52815	3.41639	0.160241	0.532018
Ubap2	0.527661	5.44389	0.155371	0.524964
Irak1	0.527594	6.38456	0.154448	0.524005
Rap1b	0.52715	6.52746	0.154674	0.5243
Thoc3	0.527046	5.50487	0.155784	0.525573
Igsf5	0.526905	3.77604	0.160449	0.532018
Dnajc9	0.526815	4.23301	0.15881	0.530822
Dhps	0.526587	5.69318	0.155916	0.525573
Tmem59l	0.526372	8.33713	0.154671	0.5243
Dnajc7	0.526359	5.94746	0.155848	0.525573
Cpeb1	0.526311	5.93234	0.155887	0.525573
Chst12	0.525983	4.5391	0.158321	0.52965
Gdap2	0.525938	6.09779	0.155912	0.525573
Shf	0.525861	3.90695	0.160965	0.532018
St3gal1	0.52511	5.22668	0.157601	0.528459
Ubr3	0.524721	8.59223	0.155892	0.525573
Dmd	0.52455	7.2127	0.156321	0.526475
Rcl1	0.524441	4.60478	0.159508	0.531924
Sf3b5	0.524398	4.19362	0.160995	0.532018
Vamp2	0.524328	9.22125	0.156135	0.526003
Nedd8	0.524233	5.76344	0.157741	0.528459
Rnf126	0.524019	4.6365	0.159737	0.532018
Get4	0.523689	6.10107	0.157701	0.528459
Rab22a	0.523127	5.38677	0.158931	0.530921
Ccdc107	0.52283	3.34888	0.165902	0.539965
Mrpl42	0.522794	3.47564	0.16668	0.540495
Arl4a	0.522611	5.33153	0.159361	0.531588
Cops2	0.522545	7.68467	0.15781	0.528459
Sf3a2	0.522458	3.18024	0.168848	0.543872
Hectd2	0.521928	5.03718	0.160344	0.532018
Ccdc181	0.521737	3.84663	0.165153	0.53905
Ginm1	0.521633	5.00095	0.160654	0.532018
Pafah1b3	0.521631	5.2383	0.160692	0.532018
Fkrp	0.521338	6.48132	0.159289	0.531502
Ddx51	0.52131	5.10054	0.160802	0.532018
Csad	0.521274	4.81004	0.161275	0.532121
Wbp11	0.520739	6.39229	0.15985	0.532018
B9d2	0.520318	3.57317	0.166296	0.540415
Higd2a	0.520086	4.45794	0.163378	0.536115
Wdr59	0.519575	5.9571	0.161106	0.532018
Sqstm1	0.519423	9.28903	0.160019	0.532018
Nipsnap1	0.518744	6.30649	0.161501	0.532256
Mrps22	0.518639	3.60229	0.168294	0.542997
Oxld1	0.518503	1.99704	0.184296	0.564895
Zmym3	0.518186	7.86149	0.161232	0.532121
Sec16a	0.518038	7.57572	0.161413	0.532256
Lyplal1	0.517867	3.35506	0.169644	0.54516
Tsg101	0.517758	5.16642	0.163724	0.536756
Lin7b	0.51739	3.55348	0.168899	0.543882
Sh3kbp1	0.517385	6.63319	0.162416	0.534203
Nup54	0.517167	3.85442	0.16852	0.543315
Dubr	0.517046	4.11623	0.166579	0.540495
Smn1	0.516908	3.43896	0.170743	0.547184
Zfp771	0.516717	4.72368	0.165504	0.539432
Fam222b	0.516608	5.15437	0.164627	0.538402
Cox6a1	0.516546	4.6203	0.166103	0.540217
Gnl3l	0.516539	9.57291	0.162308	0.534
Golga2	0.516525	6.65085	0.163102	0.535845
Vstm2l	0.516398	5.86346	0.164123	0.537268
AK086355	0.51629	5.851	0.16384	0.536895
Surf2	0.516262	5.68666	0.164187	0.537268
Dnajc2	0.51612	4.43009	0.166681	0.540495
Asap1	0.516048	6.62645	0.163459	0.536115
Ocrl	0.51575	7.67268	0.16325	0.536115
Nudt9	0.5147	4.4501	0.167808	0.542452
Csrnp1	0.51469	3.08635	0.173623	0.552542
Stk19	0.514681	3.23843	0.172805	0.551377
Psmd3	0.514088	7.20265	0.164794	0.538641
Scyl2	0.513691	6.23925	0.165651	0.539761
Gnal	0.513344	4.7952	0.167859	0.542452
Mrps12	0.513204	4.0315	0.170172	0.545696
Gdap1l1	0.512844	5.90071	0.166721	0.540495
Nme1	0.512738	7.21014	0.1659	0.539965
Isca2	0.51256	4.984	0.168358	0.543054
Hspd1	0.512362	6.53326	0.166591	0.540495
F2r	0.512233	5.18951	0.168127	0.542922
Npy5r	0.511761	4.77638	0.171899	0.549805
Zfp143	0.511735	2.9397	0.177029	0.556534
Coq10b	0.511637	5.45678	0.168176	0.542922
Crnkl1	0.511602	4.61329	0.169858	0.545215
Ndufa6	0.511601	4.92462	0.169358	0.5446
Cntfr	0.511401	5.20423	0.168715	0.543596
A930017M01Rik	0.511266	6.36217	0.167545	0.542098
Zfp667	0.511254	5.45578	0.168534	0.543315
Crtap	0.511219	2.68564	0.182392	0.563309
Tmem143	0.511183	3.90621	0.17193	0.549805
Mrpl10	0.510884	6.11365	0.16813	0.542922
Wdr75	0.510808	5.33451	0.169164	0.54428
9530068E07Rik	0.510413	7.0299	0.167889	0.542452
Gpr173	0.510252	5.09608	0.16988	0.545215
Magee2	0.510065	5.52445	0.169314	0.5446
Rnf187	0.509988	8.33589	0.167848	0.542452
Gm9776	0.509438	2.65444	0.182518	0.563493
Macrod1	0.509311	3.22267	0.176371	0.555595
Hnrnpa2b1	0.508687	6.53049	0.169633	0.54516
Ndufa1	0.508663	3.95493	0.174552	0.553125
B4galt5	0.50807	6.88106	0.169879	0.545215
Nelfe	0.507806	4.34472	0.173878	0.552812
Dap	0.507529	2.89824	0.182208	0.563309
Tfpt	0.507454	2.75274	0.183724	0.56455
Ppp1r11	0.507092	5.87249	0.171537	0.549156
Lrguk	0.506255	2.69363	0.183735	0.56455
Faap20	0.506146	4.89275	0.173767	0.552612
Pick1	0.50607	5.10153	0.173426	0.552352
Cend1	0.505926	6.83234	0.171784	0.549795
Tmem126b	0.505908	4.5756	0.174829	0.553312
Naa10	0.505884	4.09175	0.17639	0.555595
Zfr2	0.505617	5.92885	0.172624	0.551259
Cmtr1	0.505053	7.95903	0.172036	0.549839
Dnajb12	0.505001	5.05263	0.174364	0.552984
Gatad2a	0.504862	6.35645	0.172953	0.551697
Nudt10	0.504588	5.71781	0.17368	0.552542
Rad17	0.504274	4.49888	0.176436	0.555595
Zfp800	0.504068	4.81411	0.175671	0.554838
Ube2g2	0.503903	5.30709	0.174859	0.553312
Fbxl12	0.503858	4.8193	0.175937	0.555223
Srm	0.503818	4.90074	0.175851	0.555103
Polr1a	0.503632	6.16358	0.174094	0.552984
Akr1e1	0.503554	4.29231	0.177631	0.557007
Hars	0.503419	6.00726	0.174537	0.553125
Eif4b	0.503073	8.50008	0.173626	0.552542
Nono	0.502996	6.70897	0.174311	0.552984
Krt1	0.502921	3.28977	0.183742	0.56455
Tuba8	0.50284	2.06744	0.19535	0.581208
R3hdm2	0.502792	6.91827	0.174346	0.552984
Acat1	0.502664	6.5419	0.174695	0.553274
Tubg1	0.502636	4.69123	0.177495	0.556844
Mrpl15	0.502446	3.86363	0.179989	0.559733
Cdhr2	0.502319	3.12923	0.184245	0.564895
Ssb	0.502151	6.2002	0.175458	0.554318
Pnp	0.502037	3.78789	0.1814	0.562149
Tnfaip1	0.500974	6.33342	0.176243	0.555581
Tspyl3	0.500858	6.07586	0.176585	0.555595
Cr1l	0.500816	4.62139	0.178852	0.558911
Nptxr	0.500426	9.13221	0.175808	0.555103
Timm8b	0.500346	5.01774	0.178604	0.55829
Sart1	0.500015	4.61838	0.179681	0.559496
Deptor	0.499997	6.9029	0.176727	0.555889
Pnck	0.499797	8.00456	0.176524	0.555595
Pnpla2	0.499787	4.78992	0.179234	0.559245
Flii	0.499499	7.12361	0.177084	0.556556
Cactin	0.499486	4.14769	0.181565	0.56236
Srpr	0.49937	6.8135	0.177331	0.556844
Hdac9	0.49924	6.27152	0.177845	0.557362
Gripap1	0.499139	5.31584	0.179196	0.559245
Rhbdd2	0.4991	7.59681	0.177252	0.55678
Timm22	0.499029	5.74731	0.178522	0.55819
Tbl1x	0.498927	6.31091	0.178102	0.557476
Gba	0.498584	5.26567	0.179863	0.559724
Xrcc1	0.498198	3.74964	0.184118	0.564895
Hist1h1e	0.498187	4.0379	0.182908	0.563802
Bbs2	0.498066	5.07827	0.180258	0.560268
Tor3a	0.497889	3.27969	0.185682	0.567293
Ddx3y	0.497812	7.20271	0.178429	0.55819
Arl16	0.497757	4.92819	0.181006	0.561229
Sdhaf2	0.497344	5.84505	0.179905	0.559724
Slc39a6	0.497085	7.33053	0.179107	0.559245
Ndufa11	0.496911	4.99332	0.181745	0.562472
St13	0.496846	6.6476	0.179636	0.559496
Uba2	0.496683	6.83533	0.179699	0.559496
Ap2s1	0.496232	7.14864	0.179937	0.559724
Fhad1	0.496182	2.69295	0.194742	0.580697
Trappc2l	0.495764	5.79641	0.181384	0.562149
Vta1	0.495513	5.78498	0.18152	0.56236
Fam131a	0.4955	6.64065	0.180828	0.561132
Nfx1	0.495478	6.96965	0.180632	0.560902
Kcnc2	0.495249	7.59771	0.180579	0.560902
Bre	0.495148	4.88966	0.183379	0.564242
Rwdd1	0.494307	4.09103	0.186964	0.56944
Rwdd4a	0.494219	5.24691	0.183446	0.564242
Nfia	0.494139	7.07443	0.181709	0.562472
Snx4	0.493809	6.28208	0.182591	0.563568
Rhobtb1	0.493749	2.48047	0.194982	0.580962
Ddx46	0.493632	6.04754	0.182942	0.563802
Mettl16	0.493608	5.2817	0.184037	0.564895
Nudc	0.493313	4.63728	0.185867	0.567592
Ehd2	0.493175	2.01287	0.203425	0.592544
Ppp1r35	0.492942	2.11878	0.201507	0.589882
Tmie	0.492876	5.08581	0.184955	0.566312
Naf1	0.492874	4.76279	0.185654	0.567293
Zbed3	0.492544	3.02576	0.19215	0.577904
Gnb5	0.492234	7.12838	0.183438	0.564242
Pfdn6	0.492062	3.15713	0.194298	0.580391
Pcdhb3	0.492054	2.82222	0.197357	0.583731
Gmip	0.492046	4.23912	0.187563	0.57051
Txndc12	0.491946	4.66684	0.186449	0.568622
Mettl17	0.491759	2.62921	0.198379	0.585058
Ddx31	0.491649	3.64385	0.190248	0.574131
Ppm1l	0.491407	7.23581	0.18412	0.564895
Adprhl2	0.490886	3.88164	0.189585	0.573086
Smarcd1	0.49075	6.13974	0.185402	0.567082
Imp4	0.490675	4.85192	0.187277	0.569942
Crtc2	0.490516	3.38672	0.192434	0.578363
Ppp4r4	0.490343	6.03919	0.185924	0.567592
Ergic1	0.490291	7.66818	0.185003	0.566312
Cacybp	0.490167	7.31634	0.185243	0.566894
Txlng	0.489944	4.49048	0.188893	0.572141
Mccc1os	0.489693	4.65441	0.188496	0.571618
Mfap3l	0.489384	5.98583	0.186655	0.568949
Haus5	0.489178	5.25575	0.187904	0.571129
Uqcr11	0.489052	3.51167	0.194396	0.580391
Chchd1	0.488982	3.41643	0.194488	0.580391
Naa16	0.488771	3.22156	0.194632	0.580671
Paqr9	0.488704	5.52347	0.187988	0.571199
Hirip3	0.488701	2.71314	0.200891	0.589694
Cep89	0.488445	3.29218	0.196357	0.5825
Srrt	0.488439	6.41882	0.187259	0.569942
Rybp	0.488279	5.2441	0.188798	0.572003
B230209E15Rik	0.487532	6.23836	0.188252	0.571549
Hn1	0.487455	6.20932	0.188338	0.571618
Rab1b	0.487215	7.17578	0.187915	0.571129
Spats2	0.487111	4.06611	0.192503	0.578363
C77370	0.487088	8.12981	0.187723	0.570848
Copb2	0.486996	7.03443	0.188197	0.571549
Mpp3	0.486883	5.3266	0.189679	0.573086
Snx1	0.486807	6.86424	0.188448	0.571618
Prdx5	0.486622	6.26271	0.189099	0.572462
Dennd6b	0.486404	4.92115	0.191014	0.575676
Efnb3	0.486335	7.92349	0.188453	0.571618
Rbm25	0.486255	5.56967	0.190183	0.574086
Cdk5rap1	0.486046	3.10583	0.198974	0.586096
Commd1	0.485812	7.01856	0.189314	0.572962
Ndufs6	0.485698	4.13432	0.194026	0.580391
Xpa	0.485658	2.52903	0.206833	0.597432
Dcdc2a	0.485609	3.94235	0.194374	0.580391
Mchr1	0.485491	4.0815	0.19429	0.580391
Tsta3	0.485275	4.4824	0.193223	0.579264
Stam2	0.485093	5.89454	0.190746	0.575332
Ilkap	0.485004	4.60738	0.193255	0.579264
Lrrc49	0.484263	6.13118	0.19128	0.576191
Snhg1	0.48417	2.15169	0.20787	0.598688
Carm1	0.484162	6.83387	0.190876	0.575575
Nutf2	0.48411	4.85491	0.193592	0.579821
Fdxr	0.484068	2.84608	0.201168	0.589839
Ndufab1	0.48385	3.87215	0.196716	0.582861
Mapre2	0.483703	8.57109	0.190724	0.575332
Cebpz	0.483681	5.86583	0.192149	0.577904
Sec23b	0.483587	6.47765	0.191622	0.577068
Smim8	0.48352	2.74796	0.20392	0.593421
Golga5	0.483336	4.85086	0.19399	0.580391
Gtf3c1	0.482764	8.03087	0.191683	0.577093
Hrh3	0.482522	6.22657	0.192688	0.578589
Preb	0.482134	6.50879	0.192952	0.579107
Tmem222	0.481646	6.52656	0.193401	0.579549
Tsen34	0.481629	5.34734	0.194738	0.580697
Fam174b	0.481131	5.63645	0.194854	0.580732
Ddx55	0.481125	3.92466	0.19933	0.586638
St3gal3	0.480594	5.37552	0.195586	0.581208
Nprl2	0.480175	5.03459	0.196618	0.582861
AK079754	0.480136	4.29673	0.198678	0.585619
Plppr4	0.480053	7.45426	0.194336	0.580391
Mrpl11	0.47993	4.21551	0.198993	0.586096
Vps4b	0.479924	6.34194	0.195184	0.581116
Zfp575	0.479896	4.52196	0.198167	0.584788
Pcbd2	0.47969	2.27518	0.212826	0.6063
Dhx57	0.479243	6.44559	0.195705	0.581208
Plxna2	0.47913	7.76501	0.195092	0.581116
Clta	0.479026	6.73565	0.19572	0.581208
Ccnd3	0.479011	5.39907	0.196954	0.58307
Pacs1	0.478942	6.89815	0.195691	0.581208
Fam207a	0.478552	5.44917	0.197345	0.583731
Fank1	0.47789	3.03991	0.205737	0.596658
Ccdc51	0.477602	2.25734	0.217107	0.612224
Slc39a13	0.477526	4.367	0.200468	0.589086
Emc10	0.47725	7.43506	0.197013	0.583097
Mrpl49	0.476886	5.43996	0.19906	0.586143
Mrpl2	0.476729	3.85268	0.203381	0.592544
Oxr1	0.47662	8.05667	0.19738	0.583731
Baz1b	0.476434	6.906	0.197998	0.584599
Ppp1r8	0.475405	5.6389	0.200138	0.588566
Stmn4	0.474923	5.09464	0.201441	0.589882
Sigmar1	0.474757	5.01284	0.201846	0.590424
Mapk1ip1	0.474752	3.87983	0.204757	0.594823
Nufip1	0.47462	4.14	0.204235	0.594097
Rpl39	0.474595	2.53971	0.216265	0.610804
Anapc10	0.474241	3.08234	0.209634	0.601604
Phykpl	0.474137	6.54516	0.200403	0.589045
Tbc1d22a	0.474079	5.71093	0.201223	0.589839
Klf5	0.473554	2.27234	0.227045	0.624787
Mcm2	0.473505	2.67591	0.21423	0.608395
Dctn1	0.473377	8.90032	0.200309	0.588918
Alkbh8	0.473346	5.65736	0.201978	0.590555
Pdlim5	0.473214	5.76305	0.20165	0.590001
Plek	0.473023	6.36472	0.201634	0.590001
Coq7	0.472722	3.28572	0.210027	0.601979
Cpq	0.472664	4.79746	0.203952	0.593421
Bscl2	0.472455	7.86957	0.201406	0.589882
Rp9	0.471997	4.35348	0.206075	0.596738
Synrg	0.471772	8.026	0.201993	0.590555
Fam216a	0.471635	6.02231	0.20328	0.592544
Bnip3	0.471385	6.04994	0.203406	0.592544
Asl	0.470883	4.43867	0.20677	0.597432
Zfp426	0.47086	5.55915	0.204576	0.594488
Hmgn2	0.470806	2.2185	0.224235	0.621335
Npepl1	0.470744	3.90512	0.208504	0.5998
Rpp38	0.470707	1.9349	0.227078	0.624787
Ube2j2	0.470013	4.5392	0.20759	0.598568
Txn2	0.469896	6.12652	0.204795	0.594823
Cblb	0.469368	5.53077	0.205929	0.596738
Nagk	0.469083	4.96109	0.207507	0.598568
Tspan33	0.469047	5.71846	0.205925	0.596738
Necap1	0.468526	8.33057	0.205054	0.595127
Eef1a2	0.468465	9.69148	0.204932	0.595003
Gpr176	0.46838	5.73082	0.206811	0.597432
Akr1a1	0.46817	8.77195	0.205329	0.595774
Fbll1	0.467434	5.95178	0.207404	0.59848
Abcf3	0.467322	6.42188	0.207052	0.597913
Gdap1	0.466985	7.6051	0.206748	0.597432
Acot7	0.466929	8.33474	0.206618	0.597432
Fzd5	0.466781	5.86924	0.2081	0.59914
Tmem245	0.466648	7.32159	0.207133	0.597997
Sh2d3c	0.466549	5.0802	0.209332	0.601485
Eif2b1	0.466524	4.99928	0.209687	0.601604
Pycrl	0.466458	5.07531	0.209568	0.601604
Nom1	0.46642	4.95051	0.209888	0.601881
Kcnk12	0.466276	3.69206	0.216987	0.612224
Hadha	0.466244	6.20485	0.208243	0.5994
Pbx4	0.466234	2.50573	0.224809	0.621827
Soga3	0.466128	6.90705	0.207891	0.598688
Aaed1	0.465963	2.4913	0.224418	0.62148
Optn	0.465645	4.94271	0.210751	0.602564
Rrs1	0.465615	3.55975	0.215435	0.610196
Heatr1	0.465566	5.96484	0.209185	0.60136
Alkbh6	0.465367	5.11009	0.210697	0.602564
Ndufaf6	0.465223	2.74319	0.220675	0.615359
Eif3d	0.46482	6.57906	0.209396	0.601518
Taf7	0.464689	4.25447	0.213489	0.607351
Dis3l2	0.464659	4.76723	0.212149	0.605169
Uba5	0.464391	6.08068	0.210243	0.602258
Mtg1	0.464346	3.28349	0.218586	0.613828
Metap1	0.464204	6.26342	0.210188	0.602258
Arcn1	0.464129	7.19982	0.209678	0.601604
Zfp184	0.464002	2.83996	0.224116	0.621335
Slirp	0.463917	3.55913	0.217497	0.612574
Adck5	0.463782	3.75485	0.21588	0.610804
Arl6ip4	0.463775	3.43611	0.218921	0.613828
Ddx54	0.46371	5.52887	0.211414	0.604001
Tmem237	0.463644	5.4512	0.211697	0.604518
Agpat4	0.46359	6.16746	0.210862	0.602723
Oprm1	0.463436	5.48274	0.21205	0.60507
Acot9	0.46334	4.29437	0.21489	0.609251
Bclaf1	0.462849	7.88506	0.210704	0.602564
Hspe1	0.462301	3.65175	0.219505	0.614625
Ltbp4	0.462296	5.83043	0.212471	0.605671
Tomm6os	0.462215	5.6033	0.213013	0.606466
Thop1	0.462105	5.26274	0.213587	0.607351
Ube2b	0.461816	7.4847	0.211859	0.604824
Dis3l	0.461452	5.66511	0.213587	0.607351
Pitpnc1	0.460825	7.4005	0.21285	0.6063
Mcm6	0.460395	3.81683	0.219644	0.61471
Map3k5	0.45993	6.4058	0.214285	0.608395
Cep120	0.459756	6.88444	0.214196	0.608395
Fam91a1	0.459676	7.82663	0.213866	0.607693
Klf7	0.459287	3.2871	0.224274	0.621335
Tmem200c	0.459265	3.78409	0.219865	0.614886
Wdr83os	0.459124	4.34807	0.218894	0.613828
Khdrbs1	0.459107	7.28101	0.214611	0.608902
Ccdc28a	0.45897	4.98523	0.217203	0.612345
Alkbh7	0.458907	3.62463	0.221542	0.616584
Mfsd10	0.458731	2.93194	0.228678	0.626887
Rbms3	0.4587	6.85507	0.2153	0.609964
Eif3j1	0.458221	2.83617	0.226607	0.624347
Araf	0.457831	8.52792	0.215557	0.610243
Sema6a	0.457742	6.8628	0.216214	0.610804
Tecr	0.457654	7.53798	0.21601	0.610804
Midn	0.45765	4.99945	0.218593	0.613828
Znhit2	0.457568	3.99526	0.221913	0.617318
D630023F18Rik	0.457529	2.69919	0.233704	0.634647
Apoa1bp	0.45745	5.10754	0.218711	0.613828
Scfd1	0.457335	5.69966	0.217629	0.612647
Ears2	0.457118	4.99146	0.218882	0.613828
Ola1	0.457052	6.07445	0.217628	0.612647
Rcn1	0.456752	6.67198	0.217369	0.612514
Shd	0.456496	4.98402	0.219749	0.61471
Itgb3bp	0.456454	3.12792	0.22982	0.628788
Zfp37	0.456097	5.64953	0.218948	0.613828
Nudcd1	0.456059	7.03324	0.217823	0.612781
Pin1	0.45594	5.88533	0.218891	0.613828
Atraid	0.455906	5.82143	0.218959	0.613828
Lrch2	0.455892	5.85625	0.218917	0.613828
B3gat2	0.455426	7.24323	0.218337	0.613828
Psmc4	0.455055	6.29715	0.219358	0.614513
Nrg3	0.454991	5.51358	0.22022	0.615323
Lrrfip1	0.454757	4.39813	0.223073	0.619498
BC003331	0.454702	5.57104	0.220492	0.615323
Ppp2r3d	0.454683	3.09009	0.228928	0.627294
Taf10	0.454251	4.08731	0.224716	0.621827
Rab40b	0.454212	3.74001	0.225866	0.623499
Sars	0.453391	7.14349	0.220479	0.615323
Pak4	0.453293	3.25943	0.230082	0.62896
Cog6	0.453121	5.88481	0.221708	0.616897
Cct2	0.453115	7.62391	0.220557	0.615323
Etf1	0.45283	7.38589	0.220938	0.615658
Mir22hg	0.452771	3.29565	0.231063	0.630434
Dbnl	0.452124	6.05551	0.222591	0.618756
Borcs7	0.452015	4.53324	0.225457	0.623265
AK028255	0.451725	2.19086	0.242008	0.645003
Pa2g4	0.451258	5.83776	0.223701	0.620792
Abhd15	0.451172	2.38798	0.237253	0.638119
Kcnh6	0.450982	2.11215	0.246584	0.65106
Snx12	0.450971	6.13787	0.223591	0.620638
Zscan22	0.450572	4.06085	0.228482	0.626738
Igsf9	0.450462	3.64339	0.231332	0.630434
Gria4	0.450202	7.58895	0.223515	0.620576
Cttn	0.450075	6.87442	0.224021	0.621335
C130046K22Rik	0.449576	3.19068	0.234979	0.636168
Dhx9	0.449214	7.62021	0.224556	0.621668
Mia3	0.449136	7.20258	0.224785	0.621827
Fsd1	0.449127	5.45135	0.226399	0.624178
9830147E19Rik	0.448743	2.43515	0.241802	0.644788
Wee1	0.448614	5.05001	0.22734	0.62517
Rnf41	0.448433	7.12223	0.225592	0.62334
Cdhr1	0.448421	2.72909	0.240552	0.642941
Sfxn1	0.448398	6.79301	0.225799	0.623463
Frg1	0.448233	2.99314	0.237815	0.639332
Gpr75	0.448154	4.32094	0.229965	0.62879
Tceal6	0.448069	4.17518	0.231024	0.630434
Psmd4	0.447209	6.28819	0.22744	0.625297
Il10rb	0.44693	3.14648	0.24006	0.642873
Pno1	0.446775	3.8732	0.234336	0.635765
Fntb	0.446627	5.25016	0.229344	0.627932
Samd12	0.446411	3.86876	0.234213	0.635578
Ift74	0.446405	4.36293	0.232093	0.631911
Rraga	0.446336	7.20202	0.227731	0.625528
Eps8	0.446327	6.29925	0.228201	0.626639
Tma7	0.445621	3.68989	0.235386	0.636168
Dusp12	0.445552	3.26852	0.238642	0.640509
Gtf2a2	0.44555	3.69497	0.236946	0.638019
Hnrnph2	0.445481	4.92815	0.23124	0.630434
Gnb4	0.445438	5.92401	0.229476	0.628048
Basp1	0.445317	7.48028	0.22869	0.626887
Stambp	0.445174	5.3366	0.230802	0.630241
Ier3ip1	0.44516	5.29391	0.230818	0.630241
Arhgap1	0.44514	6.51421	0.229379	0.627932
Thoc5	0.445022	4.97571	0.23158	0.63081
Meis3	0.444961	4.69097	0.232284	0.63228
Gmpr	0.444959	5.27811	0.230879	0.630241
Coprs	0.444843	4.99688	0.232003	0.631815
BC022687	0.444759	3.81888	0.235451	0.636168
Mrpl44	0.444501	4.74142	0.232672	0.633153
Gpn2	0.444443	2.38791	0.249663	0.65526
Mettl5	0.444342	3.10366	0.240643	0.643034
Timm10b	0.444194	4.21441	0.234621	0.636168
2310057M21Rik	0.443125	4.915	0.233672	0.634647
Chmp3	0.443039	6.70574	0.231451	0.630607
Mocs2	0.443039	4.95432	0.233811	0.634786
Nck2	0.442912	4.49441	0.234782	0.636168
Actr6	0.442706	4.38926	0.235556	0.636168
Cenpc1	0.442579	5.32393	0.233532	0.634627
Zc3h18	0.442311	4.28026	0.23628	0.637265
Sh3bgrl3	0.441836	4.57352	0.236327	0.637265
Pdcd11	0.441744	5.16133	0.234653	0.636168
Osbpl10	0.44152	4.59468	0.236532	0.637518
Utp14a	0.44107	2.86324	0.24724	0.651896
Wbscr22	0.441028	5.23265	0.23533	0.636168
H2afy	0.440495	5.81772	0.235012	0.636168
Fbxo4	0.440466	3.47413	0.240498	0.642941
Prpf3	0.4403	3.45891	0.242144	0.645003
Rpp30	0.440294	3.16602	0.244887	0.649038
Dnajc21	0.440278	3.66893	0.243019	0.64594
Fam171b	0.44006	8.42111	0.233929	0.634957
Cdadc1	0.439852	6.13978	0.235342	0.636168
Npr2	0.439838	6.1029	0.235361	0.636168
Naca	0.439444	5.20381	0.237471	0.638557
Fam136a	0.439383	5.13842	0.237227	0.638119
Lbh	0.439242	6.74204	0.23548	0.636168
Plpp5	0.439189	2.44587	0.251572	0.658099
Phf5a	0.439142	3.88998	0.240935	0.643369
Armc10	0.438759	4.54489	0.239343	0.641925
Fam19a1	0.438683	4.96358	0.238193	0.639828
Isy1	0.438683	3.92698	0.241606	0.64445
Rsl1d1	0.438617	5.85642	0.236893	0.638019
Snapc3	0.438417	4.37487	0.240209	0.642919
Fbl	0.438302	2.86602	0.250224	0.655715
0610010K14Rik	0.437758	5.89329	0.237927	0.639484
Ppan	0.437733	2.95379	0.248577	0.653572
Ndufb2	0.437625	4.85197	0.239885	0.642659
Spryd3	0.43721	7.59606	0.237243	0.638119
Ttll12	0.437204	4.75801	0.240475	0.642941
Map7	0.437171	5.99013	0.238221	0.639828
Armcx1	0.436971	6.08202	0.238509	0.640301
Dok5	0.436525	4.11947	0.243691	0.64698
Mark4	0.436297	5.33701	0.240197	0.642919
Atp6v0d1	0.436032	8.62698	0.238211	0.639828
Zfp622	0.435574	4.73299	0.242336	0.645235
Chac1	0.43506	3.33124	0.249541	0.655117
Cinp	0.435033	4.58382	0.243183	0.646049
Hcn3	0.435023	5.74205	0.241146	0.643783
Zfpl1	0.43489	3.61427	0.247971	0.652928
Gcnt2	0.434238	4.29561	0.245393	0.649701
Ahdc1	0.434216	6.84228	0.240824	0.64322
Siah2	0.434091	4.32034	0.245256	0.649489
Ino80b	0.433918	2.80405	0.256215	0.662081
Dctn6	0.433775	5.33648	0.243018	0.64594
Exosc2	0.433735	4.14661	0.246369	0.65106
Polr3gl	0.433634	3.67106	0.249309	0.654658
Snx3	0.433435	7.05654	0.24162	0.64445
Commd9	0.433264	4.68061	0.245042	0.649072
Snx17	0.43298	6.87863	0.242163	0.645003
Tcerg1l	0.432806	4.35606	0.246193	0.650773
Dgcr14	0.43271	4.60008	0.245736	0.65013
Elac1	0.432598	7.26369	0.242362	0.645235
Ankrd6	0.432414	7.29528	0.242537	0.645403
Mapk3	0.432091	7.17629	0.242961	0.64594
Gns	0.432011	7.8743	0.242788	0.64592
Rpl24	0.43164	3.66798	0.25235	0.658646
Zswim4	0.431587	4.95287	0.245893	0.65013
Pigu	0.431292	4.80942	0.246825	0.651136
Manba	0.430851	5.08769	0.2467	0.65107
Uck1	0.430844	5.16926	0.246467	0.65106
Mydgf	0.430723	5.07481	0.246693	0.65107
Sf3b4	0.430683	4.0234	0.249855	0.65526
Cul7	0.430658	6.75305	0.244787	0.649038
R3hdm2	0.430567	2.047	0.264653	0.670858
Cdk5r2	0.430293	5.51119	0.246482	0.65106
Tek	0.430068	2.97463	0.256102	0.662038
Arrb2	0.43006	4.40587	0.249302	0.654658
Zscan2	0.430036	2.46633	0.262122	0.668321
Top1	0.430016	6.23946	0.245847	0.65013
Fdx1	0.429811	3.16711	0.254938	0.660409
Exosc6	0.429629	2.31761	0.265793	0.67234
Cpsf7	0.429538	6.06626	0.246578	0.65106
Mpp1	0.42875	5.68562	0.247914	0.652927
Dxo	0.428473	3.7384	0.254889	0.660409
Lamb3	0.428342	3.61148	0.258146	0.664834
Mbd2	0.428283	4.23818	0.251758	0.658212
Zfp954	0.428115	4.11312	0.252563	0.658646
Alg2	0.427597	9.43114	0.247359	0.652061
Mta3	0.427194	7.41783	0.248238	0.653107
AK016178	0.427019	2.2269	0.268386	0.676388
Ddx59	0.42697	2.98333	0.259768	0.666035
2410002F23Rik	0.426916	5.78353	0.249784	0.65526
Pld3	0.426818	9.24372	0.248266	0.653107
Gnai2	0.426763	8.50131	0.248423	0.653371
Tbc1d7	0.426677	3.93955	0.254926	0.660409
Pcbp1	0.426631	6.96956	0.249129	0.65463
Eif3i	0.426619	6.68603	0.24931	0.654658
Tmem209	0.426362	5.4511	0.250894	0.656573
Pold2	0.426259	3.54748	0.256963	0.662824
Dync2li1	0.425984	4.73682	0.25275	0.658757
Wdr18	0.425906	6.38955	0.25033	0.655836
Nanos1	0.425612	6.46053	0.250593	0.655936
Ap3b1	0.425477	5.37196	0.251806	0.658212
Zfp386	0.425116	4.47515	0.25445	0.660333
Tmem180	0.424975	5.00325	0.25336	0.65884
Nkrf	0.424674	6.29532	0.251741	0.658212
Dtx2	0.424537	2.71758	0.264793	0.670858
Taf9b	0.424243	5.53264	0.253227	0.658757
Tfip11	0.424237	5.96568	0.252556	0.658646
Rfx5	0.424228	5.53271	0.253157	0.658757
Dnajb1	0.424218	6.37447	0.252336	0.658646
Rpp21	0.424101	2.31282	0.270937	0.679343
Elmsan1	0.423956	5.60302	0.253271	0.658757
Entpd4	0.423568	2.37151	0.268686	0.676559
Psmd6	0.423375	6.02251	0.253522	0.658902
Nsun4	0.423353	4.56213	0.256082	0.662038
Slc35f4	0.423294	3.75857	0.258456	0.665001
Rtf1	0.423282	6.41032	0.253246	0.658757
Creld2	0.423192	3.55773	0.259992	0.666314
Prickle2	0.422722	8.45671	0.252937	0.658757
Jakmip2	0.422606	5.53138	0.255183	0.660746
Surf4	0.422559	7.02965	0.253627	0.658938
Mlec	0.422124	8.92771	0.253556	0.658902
Fam43b	0.422089	5.08763	0.256471	0.662371
Ppp3cc	0.42189	3.58044	0.261258	0.667465
Clns1a	0.421699	6.05932	0.255393	0.660822
Chchd10	0.420836	6.31134	0.256141	0.662038
Ccdc92	0.420802	6.60984	0.255956	0.662006
Qpctl	0.420219	4.78475	0.25927	0.665818
Fam3a	0.419988	3.94811	0.262047	0.668321
Terf2	0.419701	4.92927	0.259434	0.665818
Ccdc86	0.419673	2.50465	0.275028	0.682979
Rce1	0.419599	3.93368	0.262911	0.669542
Gadd45g	0.419487	3.23981	0.26909	0.676984
Rsrc2	0.419454	4.75848	0.260226	0.666625
Lsg1	0.419294	4.25796	0.262097	0.668321
Farp2	0.418973	8.01103	0.257335	0.663487
Dlat	0.418808	7.4619	0.257685	0.664091
Arhgef17	0.418455	8.56883	0.257771	0.664165
Dnaja4	0.41831	5.6767	0.259536	0.665818
Scrn1	0.41819	7.39333	0.258428	0.665001
Slc45a1	0.418159	6.36638	0.259057	0.665818
Cby1	0.41793	3.8717	0.266021	0.672627
Rpl4	0.417819	8.16294	0.258608	0.665133
Rab11b	0.417661	7.11659	0.259172	0.665818
Cib2	0.417522	5.26644	0.261174	0.667465
Tmem41a	0.417504	3.64458	0.266355	0.673189
Fkbp8	0.417372	8.07095	0.259132	0.665818
Fbxw8	0.417346	6.83562	0.259626	0.665818
Tagln2	0.417322	3.25349	0.272367	0.680917
Arpc5l	0.417206	5.79038	0.260832	0.667427
Traf3ip2	0.417166	2.54145	0.274777	0.682899
Ppid	0.416787	5.82296	0.26131	0.667465
Cc2d1a	0.416718	5.99041	0.261104	0.667465
Yrdc	0.416362	4.61963	0.263992	0.670227
Pigs	0.41634	6.40407	0.261199	0.667465
Sil1	0.416304	5.17766	0.263006	0.66957
AK018679	0.416153	7.58308	0.260652	0.667228
Bag1	0.415689	5.68265	0.262808	0.669511
Pnmal1	0.415586	7.00268	0.261622	0.667922
Ufl1	0.415047	5.41789	0.26379	0.670086
Fbxo38	0.414844	6.09886	0.263178	0.669749
Ttc9c	0.414844	5.88135	0.26343	0.66991
Shpk	0.414833	1.94386	0.291421	0.697389
Top1mt	0.41459	3.62524	0.269808	0.678198
Mthfd1l	0.414586	4.2596	0.26706	0.674378
Sugp1	0.414297	5.07129	0.265362	0.671711
Ovol3	0.413891	2.69674	0.278624	0.686141
Dcaf6	0.41387	5.82903	0.264549	0.670858
Pspc1	0.413813	5.40946	0.26526	0.6716
Eif5a	0.413637	7.24742	0.263764	0.670086
Kcnip1	0.413587	6.44698	0.264284	0.670622
Atp10a	0.413538	4.63502	0.266709	0.673639
Ubb	0.413484	8.16238	0.263632	0.66998
Smarcal1	0.413269	7.60012	0.26402	0.670227
Nup43	0.41258	3.01699	0.276867	0.684888
Prkaca	0.412382	8.72802	0.264771	0.670858
AK135172	0.412336	7.40635	0.26513	0.671566
Mri1	0.411948	3.53186	0.273805	0.68254
Timmdc1	0.411653	4.48977	0.270155	0.678589
Rad23b	0.411295	7.0862	0.266548	0.673381
Mcph1	0.411161	5.13077	0.268844	0.676661
Nemf	0.410971	5.10075	0.269231	0.67719
Pacrgl	0.41067	2.44689	0.288891	0.696331
Mrps21	0.410352	3.2029	0.280254	0.687511
Katnal2	0.410349	3.29603	0.276694	0.684616
Ksr2	0.410333	6.41567	0.268117	0.676011
Rab24	0.410144	4.7831	0.27103	0.679343
Exosc9	0.409995	5.22357	0.270199	0.678589
Atg10	0.409971	3.76794	0.275916	0.684136
Ankrd45	0.409961	5.5433	0.269361	0.677369
Nosip	0.409949	4.95596	0.270667	0.679171
Ankrd34a	0.409773	5.64109	0.26993	0.678357
Akap17b	0.409477	5.47097	0.270414	0.678779
Nans	0.409428	3.71391	0.275147	0.682979
Aarsd1	0.409348	4.2714	0.273783	0.68254
Ehd4	0.409232	5.05711	0.271269	0.679426
Tmem104	0.408719	5.23511	0.271502	0.679786
Sgsm2	0.40846	7.50569	0.269679	0.678022
Mrps5	0.408443	3.60304	0.277619	0.685541
Dmap1	0.408355	4.61282	0.273468	0.682323
Wdyhv1	0.408287	4.35715	0.274519	0.682675
Ccdc65	0.408229	2.79363	0.285141	0.691242
Tgds	0.40819	2.10198	0.293465	0.699521
Ccdc159	0.407692	2.25512	0.294111	0.699903
Chn1	0.407674	8.83276	0.270263	0.678601
Slc7a1	0.407564	7.10257	0.270894	0.679343
Gpr68	0.407262	4.85507	0.274363	0.682675
Txnrd1	0.407218	7.28227	0.271297	0.679426
Fbf1	0.407091	6.29352	0.27203	0.680517
Gabrb3	0.407016	9.26509	0.270986	0.679343
Mcee	0.406994	2.9799	0.284318	0.690862
Hook1	0.406795	5.55351	0.273238	0.682323
Zbtb8b	0.406631	2.98006	0.282735	0.689368
Gpn1	0.406588	5.24898	0.274111	0.682675
Znrd1	0.406578	2.64632	0.290961	0.697069
U80893	0.406414	2.93561	0.285011	0.691242
Erap1	0.40618	4.8517	0.275143	0.682979
Gosr1	0.40611	6.99975	0.272685	0.681416
Snip1	0.406096	4.58326	0.276147	0.684136
Smc5	0.406019	5.05022	0.275029	0.682979
Ciz1	0.405822	3.86584	0.279653	0.68738
Orc2	0.405744	5.67228	0.274394	0.682675
Fem1a	0.405556	6.59668	0.273603	0.682378
Dact2	0.405289	4.88144	0.276553	0.684551
Capzb	0.405124	7.09254	0.273845	0.68254
Rnf8	0.404799	4.70306	0.277496	0.685523
Grwd1	0.404613	4.34332	0.278878	0.686474
Sgip1	0.40428	7.99725	0.274497	0.682675
Mrpl40	0.404252	3.6945	0.283202	0.689519
Gaa	0.404132	11.1235	0.274303	0.682675
Rabif	0.404068	5.86102	0.276115	0.684136
Gpr108	0.403767	4.95089	0.278011	0.685541
Nfkbiz	0.403702	2.13821	0.295751	0.700298
Usb1	0.40328	2.80854	0.289712	0.696331
Mad2l2	0.403269	3.07947	0.290041	0.696331
Micu2	0.403106	5.17875	0.27823	0.685633
Trim27	0.402967	5.39462	0.278239	0.685633
Racgap1	0.402746	4.28105	0.281384	0.688086
Fam65a	0.40266	6.44317	0.27718	0.685176
Plekhj1	0.402559	3.89087	0.282913	0.689368
Plk1	0.402536	6.09427	0.277722	0.685541
Rimbp2	0.402365	6.77341	0.277348	0.685341
1810043G02Rik	0.402342	4.96946	0.279734	0.68738
Nob1	0.402193	4.50161	0.281236	0.687934
Tmem91	0.40217	3.84393	0.283045	0.689368
Copz1	0.402129	6.3806	0.277947	0.685541
1500011B03Rik	0.402031	6.55809	0.277962	0.685541
Rbck1	0.401687	6.43344	0.278398	0.685732
Mapk11	0.40164	4.66019	0.281703	0.688719
Rnf112	0.401367	6.93252	0.278391	0.685732
Zfp605	0.401269	4.24812	0.283294	0.689532
Cited2	0.401155	4.36948	0.282435	0.689368
Eif4a3	0.401153	5.49189	0.280211	0.687511
Ctr9	0.400806	6.2119	0.279669	0.68738
Smc3	0.400788	5.63583	0.280367	0.687533
Ssr1	0.400587	9.04336	0.278706	0.686196
Dpf2	0.400556	5.04235	0.281781	0.688766
Limk2	0.400244	7.39237	0.27956	0.68738
Toe1	0.400107	2.40867	0.299145	0.704031
Seh1l	0.399759	6.02615	0.281123	0.687934
Minos1	0.399728	6.1322	0.281036	0.687934
Cnksr2	0.399682	6.01374	0.281099	0.687934
Rcor1	0.399678	4.31667	0.284405	0.690895
Taf5l	0.399607	4.68169	0.283727	0.689863
Sumo3	0.399332	7.17354	0.280771	0.687841
Pdia6	0.399305	7.12342	0.280806	0.687841
Klc4	0.399196	4.49915	0.285178	0.691242
Arpin	0.39907	4.94697	0.283724	0.689863
Tmem50a	0.399034	6.18382	0.281876	0.688852
Sap30bp	0.398866	5.19057	0.28343	0.689577
Hnrnph1	0.398804	6.31683	0.282027	0.688928
D430036J16Rik	0.398727	4.35363	0.285193	0.691242
Aga	0.398652	3.11653	0.290586	0.696693
Taf15	0.398421	4.21464	0.286966	0.694223
Trappc4	0.398319	5.38594	0.283861	0.689983
Hs6st1	0.398201	5.91339	0.283029	0.689368
Kcnj6	0.397799	5.97433	0.283492	0.689583
Prkar2a	0.397604	7.51264	0.282725	0.689368
Sstr5	0.397041	2.63638	0.299137	0.704031
Gpkow	0.396782	6.01767	0.284756	0.691054
Nol7	0.396684	3.97153	0.289533	0.696331
Tnfsfm13	0.396376	2.46989	0.302698	0.706765
Cetn4	0.396278	2.61585	0.300165	0.705065
Poldip3	0.396001	7.39201	0.284717	0.691054
Men1	0.395791	5.96792	0.285982	0.692861
Oard1	0.395684	2.33211	0.307881	0.711481
Pigp	0.395681	4.5761	0.289137	0.696331
Timm10	0.39492	3.63141	0.293536	0.699545
Adgrg2	0.394866	3.71563	0.292725	0.698301
Tpgs2	0.39451	6.30397	0.287309	0.694386
AK081223	0.394454	6.05537	0.287567	0.694386
Rpl23	0.394336	5.29771	0.289148	0.696331
Slc5a2	0.394168	5.09527	0.289409	0.696331
Hmces	0.394157	3.48156	0.295628	0.700298
Mrpl36	0.393963	3.42894	0.295552	0.700298
Abhd11	0.39362	4.32152	0.29232	0.69809
Tra2a	0.393412	5.37616	0.289803	0.696331
Gfpt1	0.393317	7.72752	0.287865	0.694715
Daam1	0.393055	7.41517	0.288301	0.695556
Dcaf15	0.392994	4.38704	0.292609	0.698301
2210418O10Rik	0.392841	1.91366	0.316608	0.720131
Nudt14	0.392735	2.92894	0.302838	0.706949
Mrpl20	0.392545	3.95862	0.295542	0.700298
Dnajb6	0.3925	4.24631	0.294299	0.700043
Ift57	0.392262	4.6639	0.292736	0.698301
Tmem186	0.392184	4.96089	0.292157	0.698038
Soga1	0.392032	7.9847	0.289375	0.696331
Rundc1	0.391906	5.65989	0.29115	0.697069
Prkcsh	0.391852	6.63476	0.290254	0.696331
Gmppa	0.391846	4.42585	0.294208	0.699988
Tmem229b	0.391837	5.63768	0.291234	0.697088
Crlf2	0.391784	2.37523	0.311172	0.714252
Med21	0.391096	4.90686	0.293844	0.699762
Tm2d3	0.390886	5.8819	0.292237	0.698038
Cstf3	0.390848	5.78699	0.292234	0.698038
Ago2	0.390797	8.53037	0.290795	0.696905
Mppe1	0.390566	8.26595	0.291137	0.697069
Cenpo	0.390563	2.89611	0.304941	0.70825
Cnot7	0.390096	6.65719	0.292452	0.698261
Pten	0.389983	8.58962	0.291807	0.697734
Zbtb24	0.389878	3.94575	0.298223	0.703154
Mrps30	0.389672	4.40461	0.296873	0.701662
Nudt17	0.38956	4.96789	0.295545	0.700298
Parg	0.389456	5.86899	0.293991	0.699762
Fastkd3	0.389002	3.76708	0.300482	0.705065
Eif3g	0.388967	5.20037	0.295745	0.700298
Hsp90ab1	0.388958	10.4122	0.292893	0.698301
Yipf4	0.388886	6.24568	0.294352	0.700043
Gpatch8	0.388664	5.97159	0.294846	0.700298
Pdap1	0.388506	4.02798	0.29995	0.705065
Sult4a1	0.388254	8.63217	0.293976	0.699762
Phkg2	0.388053	5.81517	0.295795	0.700298
Pagr1a	0.388039	3.93684	0.301259	0.705935
Pnkp	0.387695	3.56378	0.30452	0.708052
Tceal5	0.387694	2.77898	0.312302	0.716037
Wbp4	0.387398	6.00054	0.296504	0.701398
Top2b	0.387305	6.85407	0.295796	0.700298
Gprasp1	0.386987	10.2021	0.295377	0.700298
Slc25a22	0.386701	7.45595	0.296239	0.70106
Poll	0.386698	4.06012	0.301973	0.706568
Pfkl	0.386485	6.87694	0.296828	0.701662
Chmp1b	0.386456	4.6535	0.300117	0.705065
Nop58	0.386242	5.54498	0.298589	0.703397
Cdk5	0.386233	6.74533	0.297263	0.701896
Plcxd3	0.386207	6.64878	0.2974	0.701983
Cenpv	0.386104	3.36774	0.306126	0.709425
Vasn	0.385507	3.93225	0.303284	0.707196
Rad21	0.385419	7.01378	0.298046	0.702882
[truncated: 9,526 more rows]

## Sheet: Supp Table 2
genes	logFC_FvF	logCPM_FvF	F_FvF	PValue_FvF	FDR_FvF	logFC_LvF	logCPM_LvF	F_LvF	PValue_LvF	FDR_LvF	Fasting induced	Leptin induced	Complex Pattern
Fga	2.53678	3.57733	10.2796	0.0117811	0.047663	5.75541	3.57733	339.37	4.56779e-08	1.4763e-05	Up	Up	Both_Up
Lamc2	1.85057	3.91549	72.2876	1.03309e-05	0.000316322	1.68385	3.91549	113.29	1.50286e-06	0.000148244	Up	Up	Both_Up
Cd24a	0.851434	6.05358	16.0204	0.00443354	0.0237227	1.67545	6.05358	83.1524	2.44753e-05	0.00114177	Up	Up	Both_Up
Gcnt2	1.1668	5.95661	162.306	1.76468e-08	4.56063e-06	1.50011	5.95661	383.785	1.09249e-10	2.01673e-07	Up	Up	Both_Up
Nptx2	0.739543	7.71021	21.817	0.00149927	0.0108111	1.26953	7.71021	82.5168	1.47593e-05	0.000756586	Up	Up	Both_Up
Fgl2	1.82293	6.00064	65.4722	5.59539e-05	0.00105862	1.22042	6.00064	44.7926	0.000200146	0.00560801	Up	Up	Both_Up
Sphk1	3.91192	3.55304	239.825	1.72856e-08	4.56063e-06	0.992801	3.55304	45.1331	4.45878e-05	0.00175126	Up	Up	Both_Up
Vipr1	0.618082	4.12742	19.9518	0.000879379	0.00746116	0.956499	4.12742	67.908	3.98092e-06	0.000295641	Up	Up	Both_Up
Mt2	1.18796	4.24255	38.4144	0.000149012	0.00208993	0.919404	4.24255	35.8651	0.000192728	0.00542579	Up	Up	Both_Up
Pde1c	0.775869	5.96971	115.068	1.01631e-07	1.47559e-05	0.652309	5.96971	109.475	1.35227e-07	2.81839e-05	Up	Up	Both_Up
Steap4	-0.105177	2.31046	0.0493144	0.828167	0.89853	5.71963	2.31046	475.954	1.07784e-10	2.01673e-07	None	Up	Only_Leptin_Up
Gpr151	0.378706	2.78091	2.88709	0.113713	0.233259	4.00765	2.78091	751.434	1.18286e-12	7.64246e-09	None	Up	Only_Leptin_Up
Slc10a6	0.969184	1.13631	4.37778	0.0582681	0.147087	3.64934	1.13631	169.087	1.90294e-08	9.10732e-06	None	Up	Only_Leptin_Up
Serpina3g	-0.34714	3.87251	0.739318	0.417444	0.578332	3.44412	3.87251	112.48	1.14169e-05	0.000623209	None	Up	Only_Leptin_Up
Thbd	0.338419	4.73342	0.623289	0.458978	0.615623	3.23898	4.73342	89.8091	6.5051e-05	0.00230931	None	Up	Only_Leptin_Up
Timp1	0.969898	2.19777	3.7858	0.0862619	0.192789	2.80161	2.19777	67.6389	2.88321e-05	0.00128771	None	Up	Only_Leptin_Up
Rdh10	0.158502	5.20676	1.45076	0.254851	0.410622	2.50615	5.20676	497.951	3.45025e-10	4.0531e-07	None	Up	Only_Leptin_Up
Atf3	0.665824	4.39367	4.34135	0.0737437	0.173763	2.38836	4.39367	87.5009	2.41167e-05	0.00112911	None	Up	Only_Leptin_Up
C1qtnf7	-0.429486	3.08547	2.70795	0.134019	0.26268	2.33119	3.08547	113.271	2.00762e-06	0.000180156	None	Up	Only_Leptin_Up
Il10ra	-0.206917	1.20554	0.683532	0.423681	0.584104	2.18567	1.20554	119.761	8.07426e-08	2.00816e-05	None	Up	Only_Leptin_Up
Arid5a	-0.0395307	3.56488	0.087053	0.772754	0.860324	2.05528	3.56488	338.363	1.71723e-10	2.46556e-07	None	Up	Only_Leptin_Up
Serpina3h	0.456479	2.20457	3.32161	0.0944564	0.205513	1.98725	2.20457	107.638	3.48352e-07	5.55729e-05	None	Up	Only_Leptin_Up
Parp3	0.176477	1.44295	0.585624	0.458145	0.614965	1.95118	1.44295	116.935	9.26479e-08	2.13785e-05	None	Up	Only_Leptin_Up
Cpne8	-0.496119	3.11823	6.17113	0.0314451	0.095071	1.7425	3.11823	106.115	8.66757e-07	0.000107695	None	Up	Only_Leptin_Up
Steap1	-0.304164	1.32262	1.32959	0.270549	0.427231	1.72707	1.32262	62.8965	3.26182e-06	0.000257008	None	Up	Only_Leptin_Up
Adamts8	0.216218	1.84702	0.852822	0.373411	0.53464	1.7247	1.84702	87.0981	5.89879e-07	8.15193e-05	None	Up	Only_Leptin_Up
Sowahc	-0.226935	6.00484	3.23504	0.104077	0.219985	1.70366	6.00484	229.86	6.09857e-08	1.75124e-05	None	Up	Only_Leptin_Up
Ptger2	0.365603	2.9073	4.00392	0.0686193	0.165398	1.61466	2.9073	120.334	1.34929e-07	2.81839e-05	None	Up	Only_Leptin_Up
Iqgap2	-0.332336	3.05584	2.02644	0.187012	0.3314	1.50971	3.05584	57.9489	2.62075e-05	0.00119666	None	Up	Only_Leptin_Up
Etv6	-0.0792198	4.48468	0.705752	0.416441	0.577387	1.48494	4.48468	329.779	1.9203e-10	2.48141e-07	None	Up	Only_Leptin_Up
Cul5	0.199097	7.84439	1.47009	0.259336	0.415157	1.47794	7.84439	100.265	7.40665e-06	0.000451456	None	Up	Only_Leptin_Up
Socs2	-0.313207	4.44787	3.57241	0.090022	0.198309	1.44956	4.44787	100.894	2.52983e-06	0.000219399	None	Up	Only_Leptin_Up
Fam179a	-0.155176	4.00843	2.14938	0.16702	0.306219	1.42114	4.00843	243.174	1.22289e-09	1.17034e-06	None	Up	Only_Leptin_Up
AK162138	0.236804	1.70618	1.3484	0.266983	0.423256	1.36645	1.70618	68.5451	1.83749e-06	0.00017082	None	Up	Only_Leptin_Up
Nedd9	-0.483606	5.39918	25.7952	0.000251382	0.00308411	1.35441	5.39918	258.301	1.26797e-09	1.17034e-06	None	Up	Only_Leptin_Up
Pfkfb1	0.372442	1.07291	2.73093	0.12299	0.247013	1.33535	1.07291	55.2895	5.76631e-06	0.000382114	None	Up	Only_Leptin_Up
Serpina3c	0.162592	4.57003	0.525918	0.488509	0.641907	1.33449	4.57003	47.0523	0.000115621	0.00361756	None	Up	Only_Leptin_Up
Adam12	-0.52461	2.16163	5.80455	0.0338309	0.100451	1.33191	2.16163	49.0768	1.81398e-05	0.000881212	None	Up	Only_Leptin_Up
Zfp503	0.244141	3.2182	3.32646	0.0918568	0.201421	1.31921	3.2182	142.875	2.89669e-08	1.12397e-05	None	Up	Only_Leptin_Up
Sdc1	-0.142386	1.75838	0.778446	0.39406	0.555753	1.29104	1.75838	91.2667	3.79034e-07	5.90106e-05	None	Up	Only_Leptin_Up
Lrat	0.456258	1.35772	3.99522	0.0675671	0.163349	1.27557	1.35772	47.623	1.2457e-05	0.000659709	None	Up	Only_Leptin_Up
Sh3pxd2b	-0.410421	5.37794	4.87301	0.0575151	0.14587	1.23841	5.37794	55.4926	6.39836e-05	0.00228397	None	Up	Only_Leptin_Up
Stat2	-0.410613	3.39828	8.44571	0.012887	0.0507452	1.12084	3.39828	84.1759	7.47177e-07	9.55942e-05	None	Up	Only_Leptin_Up
Mt1	0.606916	5.13269	8.79219	0.0175215	0.0633236	1.11677	5.13269	41.5161	0.000179609	0.00513476	None	Up	Only_Leptin_Up
Rbm46	0.263502	1.49013	1.28355	0.278322	0.435567	1.11072	1.49013	33.8175	6.79594e-05	0.00237343	None	Up	Only_Leptin_Up
Itga6	-0.250553	4.38864	3.32531	0.0961532	0.208122	1.10376	4.38864	85.6404	1.91194e-06	0.000173986	None	Up	Only_Leptin_Up
Jun	-0.0582089	6.51325	0.365418	0.557561	0.702222	1.0943	6.51325	163.897	4.93595e-08	1.53984e-05	None	Up	Only_Leptin_Up
Nr3c2	-0.198902	5.21804	4.06316	0.0664555	0.161569	1.07187	5.21804	150.991	3.19685e-08	1.18028e-05	None	Up	Only_Leptin_Up
Sat1	0.513119	4.12034	8.05518	0.0187145	0.0662909	1.06716	4.12034	49.7665	4.85063e-05	0.00185993	None	Up	Only_Leptin_Up
Gadd45g	-0.224224	3.3121	4.00702	0.0672135	0.162707	1.06119	3.3121	123.195	6.85835e-08	1.88561e-05	None	Up	Only_Leptin_Up
KJ542623	-0.428281	1.28156	2.49488	0.140424	0.270951	1.06064	1.28156	20.3479	0.000728494	0.0147318	None	Up	Only_Leptin_Up
Elovl1	-0.151768	1.87807	0.955536	0.346624	0.508523	1.04967	1.87807	63.9415	2.6713e-06	0.000224147	None	Up	Only_Leptin_Up
Il1r1	0.375369	3.93482	9.50454	0.00913415	0.0401195	1.04283	3.93482	101.508	2.42287e-07	4.47262e-05	None	Up	Only_Leptin_Up
Rnf122	-0.261379	2.656	3.49865	0.0847102	0.190668	1.01825	2.656	72.9083	1.31406e-06	0.000138504	None	Up	Only_Leptin_Up
Serpina3n	0.170634	9.79025	0.658762	0.443617	0.601261	1.01341	9.79025	28.2463	0.00109195	0.0197986	None	Up	Only_Leptin_Up
Icosl	-0.0149817	1.9395	0.0101322	0.921398	0.956169	0.995073	1.9395	62.4927	3.01938e-06	0.000242338	None	Up	Only_Leptin_Up
Nanos1	-0.16567	6.85353	2.33353	0.157991	0.294513	0.987895	6.85353	102.781	1.55054e-06	0.000151788	None	Up	Only_Leptin_Up
Insm1	-0.368486	4.26224	7.68477	0.0179067	0.0642751	0.986628	4.26224	70.9991	3.55779e-06	0.000270434	None	Up	Only_Leptin_Up
Abca1	-0.0429499	6.17421	0.0671113	0.801977	0.880254	0.984163	6.17421	44.4955	0.000140873	0.00424327	None	Up	Only_Leptin_Up
Adamts1	0.0729239	4.98264	0.175514	0.68538	0.80003	0.982535	4.98264	42.5458	0.000124771	0.00383879	None	Up	Only_Leptin_Up
Osmr	-0.22027	1.73946	0.784688	0.393645	0.555436	0.978573	1.73946	22.1203	0.000555284	0.0123288	None	Up	Only_Leptin_Up
Lrrc18	-0.420448	1.49055	3.03064	0.10686	0.223886	0.97731	1.49055	21.342	0.000566739	0.0125263	None	Up	Only_Leptin_Up
Ikzf4	-0.0078851	4.21034	0.00544584	0.942326	0.96779	0.963582	4.21034	106.917	1.54895e-07	3.07931e-05	None	Up	Only_Leptin_Up
Mmp2	-0.417589	1.16617	3.07104	0.103862	0.21991	0.960778	1.16617	22.4999	0.000412558	0.00981762	None	Up	Only_Leptin_Up
Tanc1	-0.397494	4.84166	3.34982	0.104044	0.219985	0.957208	4.84166	25.6252	0.000930946	0.0175873	None	Up	Only_Leptin_Up
Serpine1	0.0293229	4.20202	0.0343609	0.856687	0.917645	0.952163	4.20202	48.6927	4.03487e-05	0.00162387	None	Up	Only_Leptin_Up
Mcm4	-0.0935825	4.16296	0.973043	0.3424	0.504387	0.945017	4.16296	132.206	4.55504e-08	1.4763e-05	None	Up	Only_Leptin_Up
Man1a	-0.380734	4.50818	16.8193	0.00131857	0.00988662	0.943563	4.50818	132.132	4.56987e-08	1.4763e-05	None	Up	Only_Leptin_Up
Fam210b	-0.116877	5.80676	0.773837	0.401164	0.562676	0.940094	5.80676	64.2792	1.77675e-05	0.000872973	None	Up	Only_Leptin_Up
Hmox1	0.199956	2.00802	1.36652	0.263949	0.420406	0.918734	2.00802	41.2444	2.56266e-05	0.00118267	None	Up	Only_Leptin_Up
Shb	-0.203352	3.81254	3.80374	0.0736308	0.173624	0.912901	3.81254	103.244	1.88875e-07	3.64275e-05	None	Up	Only_Leptin_Up
Ubash3b	-0.204995	5.29813	4.034	0.06791	0.164025	0.911738	5.29813	104.14	3.17299e-07	5.46236e-05	None	Up	Only_Leptin_Up
Tmem74b	-0.0838714	3.6673	0.471481	0.504738	0.657151	0.906442	3.6673	74.373	1.2132e-06	0.000131893	None	Up	Only_Leptin_Up
Tnfrsf11a	-0.0909153	1.68475	0.215045	0.650713	0.77513	0.903737	1.68475	30.0142	0.000116454	0.00363484	None	Up	Only_Leptin_Up
Lama4	0.0377546	1.31867	0.047916	0.830219	0.899744	0.899876	1.31867	39.0305	3.36037e-05	0.00142118	None	Up	Only_Leptin_Up
Jag1	0.198215	4.08751	5.55046	0.0353127	0.103589	0.89612	4.08751	155.566	1.75802e-08	8.73734e-06	None	Up	Only_Leptin_Up
Rps6ka3	0.0643999	5.94768	0.170436	0.689945	0.802936	0.884185	5.94768	41.117	0.000158842	0.0046125	None	Up	Only_Leptin_Up
Magi3	-0.0576694	6.75306	0.453931	0.513276	0.664109	0.864075	6.75306	128.981	9.1463e-08	2.13785e-05	None	Up	Only_Leptin_Up
Celsr1	-0.212519	3.55917	1.30202	0.281631	0.439124	0.858842	3.55917	27.7249	0.000424305	0.00996886	None	Up	Only_Leptin_Up
Esyt1	0.46418	3.91331	19.2356	0.000783113	0.00684842	0.855305	3.91331	93.3475	3.33947e-07	5.46236e-05	None	Up	Only_Leptin_Up
Lcorl	-0.318506	5.19968	4.68799	0.0581454	0.146921	0.852338	5.19968	42.1606	0.000105234	0.00333294	None	Up	Only_Leptin_Up
Gpr63	0.128236	2.39636	0.774423	0.395249	0.556989	0.850154	2.39636	47.6946	1.23621e-05	0.00065738	None	Up	Only_Leptin_Up
Plekho1	0.297482	3.42475	6.08275	0.0287664	0.0895338	0.848101	3.42475	70.1359	1.62269e-06	0.000155322	None	Up	Only_Leptin_Up
Rbp1	0.440736	1.77106	6.51313	0.0245041	0.079819	0.835822	1.77106	34.6052	5.99819e-05	0.00218334	None	Up	Only_Leptin_Up
Arid5b	-0.443883	6.51655	29.8255	0.000130652	0.00190551	0.81483	6.51655	124.92	8.01458e-08	2.00816e-05	None	Up	Only_Leptin_Up
3110082I17Rik	0.109847	3.00947	1.00521	0.334831	0.496652	0.812675	3.00947	76.339	1.02168e-06	0.000118939	None	Up	Only_Leptin_Up
Myd88	-0.0640518	2.76873	0.234515	0.636466	0.764848	0.805791	2.76873	50.7278	9.01544e-06	0.00051309	None	Up	Only_Leptin_Up
Ext1	0.192168	5.04136	9.26994	0.0096469	0.0417053	0.804226	5.04136	215.07	2.56156e-09	1.94709e-06	None	Up	Only_Leptin_Up
Rfc3	0.0461409	3.98952	0.29601	0.595846	0.731894	0.800973	3.98952	119.421	8.20756e-08	2.00816e-05	None	Up	Only_Leptin_Up
Slco5a1	0.596837	1.53235	7.74093	0.0158782	0.0589254	0.79576	1.53235	21.4795	0.000500559	0.0113081	None	Up	Only_Leptin_Up
D16Ertd472e	-0.325044	3.72513	3.54397	0.0895562	0.197887	0.795416	3.72513	27.5647	0.000390463	0.00948414	None	Up	Only_Leptin_Up
Asb4	-0.088401	8.04276	0.546285	0.478407	0.633293	0.794373	8.04276	53.8856	4.04649e-05	0.00162387	None	Up	Only_Leptin_Up
Htr1a	-0.307668	5.21641	11.6494	0.00487619	0.0255308	0.783161	5.21641	95.6308	3.27086e-07	5.46236e-05	None	Up	Only_Leptin_Up
Bhlhe41	-0.490762	5.39481	28.3555	0.000162865	0.00220696	0.780817	5.39481	91.4632	4.51084e-07	6.77779e-05	None	Up	Only_Leptin_Up
Panx1	0.351648	5.27867	9.42186	0.0106793	0.0444869	0.774519	5.27867	61.0103	8.23758e-06	0.000479167	None	Up	Only_Leptin_Up
Jmjd1c	0.146767	7.17378	4.03267	0.0664525	0.161569	0.772053	7.17378	139.767	3.29401e-08	1.18237e-05	None	Up	Only_Leptin_Up
Sntg2	0.216978	2.1722	1.60186	0.228435	0.381299	0.771415	2.1722	28.5865	0.000145327	0.0042973	None	Up	Only_Leptin_Up
Osbpl3	-0.217301	4.21181	2.749	0.12464	0.249467	0.766393	4.21181	44.7619	2.91637e-05	0.00129503	None	Up	Only_Leptin_Up
Rnd3	0.272087	5.92931	7.94095	0.0159959	0.0591922	0.765719	5.92931	81.7687	1.37005e-06	0.000139443	None	Up	Only_Leptin_Up
Lck	-0.0127485	2.60886	0.00695311	0.934849	0.964125	0.761028	2.60886	33.5583	6.93578e-05	0.00240925	None	Up	Only_Leptin_Up
Mc3r	-0.312256	5.94279	7.39116	0.0217156	0.073381	0.756557	5.94279	54.1135	2.51463e-05	0.00116885	None	Up	Only_Leptin_Up
Gpr146	-0.149807	4.68994	1.6253	0.227633	0.380428	0.755299	4.68994	53.7349	1.19008e-05	0.000643165	None	Up	Only_Leptin_Up
Nrp1	-0.379124	6.05477	23.2089	0.000361941	0.00399551	0.755041	6.05477	116.461	9.48401e-08	2.15004e-05	None	Up	Only_Leptin_Up
Sec22c	0.0582012	7.15157	0.22322	0.6477	0.773028	0.736822	7.15157	44.789	8.39412e-05	0.00282471	None	Up	Only_Leptin_Up
Pomc	-0.305121	4.96979	4.79742	0.054687	0.140938	0.729524	4.96979	33.9315	0.000204098	0.00566655	None	Up	Only_Leptin_Up
Ddx10	-0.0805847	4.52325	0.863872	0.37004	0.531114	0.728506	4.52325	91.7688	3.67542e-07	5.79193e-05	None	Up	Only_Leptin_Up
Slc41a1	0.0469452	6.40728	0.498212	0.493071	0.646196	0.720435	6.40728	149.328	2.23612e-08	9.6317e-06	None	Up	Only_Leptin_Up
Il13ra1	-0.362083	4.73261	11.806	0.00482556	0.0253376	0.718258	4.73261	59.1076	5.11758e-06	0.000351752	None	Up	Only_Leptin_Up
Nxph3	0.00192088	3.05025	8.75497e-05	0.992718	0.996264	0.717894	3.05025	17.0805	0.00201724	0.0307754	None	Up	Only_Leptin_Up
Mycn	0.0729114	1.72446	0.176603	0.681354	0.797025	0.707071	1.72446	23.5711	0.000338886	0.00847019	None	Up	Only_Leptin_Up
Stc2	-0.291775	1.14203	2.09644	0.171951	0.313271	0.704866	1.14203	16.0789	0.00156112	0.0256001	None	Up	Only_Leptin_Up
Pde12	0.0714412	5.67559	0.769121	0.396825	0.558255	0.702473	5.67559	95.7912	2.88707e-07	5.18148e-05	None	Up	Only_Leptin_Up
Elf1	0.00388414	2.9458	0.00117364	0.973205	0.985627	0.70075	2.9458	52.1628	7.80611e-06	0.000464841	None	Up	Only_Leptin_Up
Chsy3	-0.270097	3.19201	3.64326	0.0796296	0.182826	0.694895	3.19201	32.0366	9.20569e-05	0.00304113	None	Up	Only_Leptin_Up
Tubb6	-0.0684671	4.30592	0.509982	0.488105	0.641571	0.692031	4.30592	67.6614	1.97097e-06	0.000178104	None	Up	Only_Leptin_Up
Grp	-0.507709	1.38579	6.00835	0.0295892	0.0913623	0.690645	1.38579	15.0209	0.00200378	0.0306061	None	Up	Only_Leptin_Up
Cemip	0.153286	3.00712	1.62718	0.225002	0.377301	0.686588	3.00712	44.8318	1.69087e-05	0.000840365	None	Up	Only_Leptin_Up
Sntb2	0.160108	4.14381	0.738761	0.412497	0.574023	0.679451	4.14381	17.2913	0.00248623	0.0358162	None	Up	Only_Leptin_Up
Ripk1	-0.0343289	2.50628	0.0770933	0.785758	0.869163	0.675702	2.50628	40.5523	2.78578e-05	0.00125462	None	Up	Only_Leptin_Up
Noc4l	0.300529	4.94367	11.2972	0.00528461	0.0269167	0.673462	4.94367	76.0254	1.04503e-06	0.00012057	None	Up	Only_Leptin_Up
Mtrr	-0.0378412	4.58732	0.191637	0.668933	0.788275	0.668669	4.58732	77.9852	9.08602e-07	0.000109729	None	Up	Only_Leptin_Up
Lama1	-0.436242	2.88866	11.4394	0.00507736	0.0262673	0.666373	2.88866	33.9749	6.54362e-05	0.00231232	None	Up	Only_Leptin_Up
Tha1	-0.257807	1.80087	3.03672	0.105618	0.222031	0.66519	1.80087	27.2088	0.000181341	0.00517283	None	Up	Only_Leptin_Up
Taf5	-0.0358137	2.96312	0.0763568	0.786756	0.869393	0.656706	2.96312	35.0699	5.62965e-05	0.00208442	None	Up	Only_Leptin_Up
Skap2	-0.368218	2.70237	8.41818	0.0126665	0.0502074	0.654738	2.70237	34.683	5.9346e-05	0.0021663	None	Up	Only_Leptin_Up
Myo1e	-0.0901474	2.23844	0.280348	0.605634	0.739418	0.654676	2.23844	20.3704	0.000621978	0.0134177	None	Up	Only_Leptin_Up
Pqlc1	0.346148	5.54462	22.49	0.000413327	0.00441406	0.652878	5.54462	105.772	1.64577e-07	3.22221e-05	None	Up	Only_Leptin_Up
Map3k1	-0.145376	4.37258	2.34788	0.150053	0.283395	0.650318	4.37258	60.9117	3.46075e-06	0.000265142	None	Up	Only_Leptin_Up
Csf1	-0.119812	5.71784	0.849235	0.379878	0.54133	0.649353	5.71784	31.625	0.000279622	0.00732915	None	Up	Only_Leptin_Up
Txnrd1	0.214115	7.60183	9.96942	0.0077838	0.0358966	0.643382	7.60183	113.451	1.10231e-07	2.374e-05	None	Up	Only_Leptin_Up
Megf6	0.025752	4.38347	0.10144	0.755301	0.848945	0.640912	4.38347	82.6134	6.60726e-07	8.71215e-05	None	Up	Only_Leptin_Up
A230072C01Rik	-0.144371	3.30276	0.723843	0.413323	0.574605	0.632445	3.30276	18.0489	0.00142126	0.0241017	None	Up	Only_Leptin_Up
Rgs2	0.0289263	8.62851	0.0585096	0.814212	0.888844	0.629797	8.62851	34.1793	0.000231506	0.00631122	None	Up	Only_Leptin_Up
Adra1a	-0.239465	5.78312	3.00603	0.116844	0.237885	0.629012	5.78312	26.0986	0.000629221	0.0135513	None	Up	Only_Leptin_Up
Ahr	0.176474	3.03487	1.84786	0.197753	0.344342	0.624799	3.03487	32.2736	8.32817e-05	0.00280983	None	Up	Only_Leptin_Up
Zc3hav1	0.228595	3.09976	3.49105	0.0850112	0.191279	0.622847	3.09976	35.5035	5.30919e-05	0.00198282	None	Up	Only_Leptin_Up
Wsb1	0.331454	4.24497	15.1371	0.00194859	0.01319	0.620497	4.24497	72.3485	1.37047e-06	0.000139443	None	Up	Only_Leptin_Up
Ogg1	0.407237	6.83571	56.9419	4.94142e-06	0.000184546	0.615074	6.83571	167.841	1.12298e-08	6.30921e-06	None	Up	Only_Leptin_Up
Lmo2	0.143242	3.60007	2.0674	0.174733	0.316721	0.613054	3.60007	51.7086	8.1673e-06	0.000477547	None	Up	Only_Leptin_Up
Ptbp3	-0.0150275	6.40668	0.0183177	0.895056	0.9409	0.605545	6.40668	37.4439	0.000118149	0.00367001	None	Up	Only_Leptin_Up
Vwa5a	0.218384	7.79221	4.49259	0.0598472	0.150262	0.602972	7.79221	42.9444	6.20643e-05	0.00223759	None	Up	Only_Leptin_Up
Cdk5rap2	-0.389829	3.98636	10.6887	0.00651624	0.0314895	0.601976	3.98636	32.2587	9.33098e-05	0.00306028	None	Up	Only_Leptin_Up
Adam9	-0.0988735	4.81126	1.26806	0.281023	0.438535	0.600276	4.81126	61.3201	3.33996e-06	0.000261569	None	Up	Only_Leptin_Up
Tnip2	0.112494	3.12982	0.988961	0.338624	0.50028	0.598228	3.12982	37.8942	3.87992e-05	0.00158659	None	Up	Only_Leptin_Up
Lypd6b	-0.453695	3.80935	16.7606	0.00133611	0.00997987	0.598165	3.80935	37.9369	3.85879e-05	0.00158296	None	Up	Only_Leptin_Up
Prkar2b	-0.326201	7.21228	16.3938	0.00156387	0.0111649	0.592874	7.21228	67.383	2.59712e-06	0.000223719	None	Up	Only_Leptin_Up
Epha3	-0.102275	1.81341	0.35636	0.561059	0.704363	0.591832	1.81341	16.3334	0.0014723	0.0245169	None	Up	Only_Leptin_Up
Akap12	-0.274269	4.90365	7.15775	0.0200176	0.0696277	0.587522	4.90365	41.246	3.10085e-05	0.0013446	None	Up	Only_Leptin_Up
Lcp1	-0.470588	1.53924	9.39327	0.00928343	0.0405546	0.581543	1.53924	18.6991	0.000875883	0.0168676	None	Up	Only_Leptin_Up
Gbp7	-0.433855	2.45406	8.61481	0.0118812	0.047918	0.579387	2.45406	19.6464	0.000719741	0.0146464	None	Up	Only_Leptin_Up
Setbp1	-0.152514	5.14739	2.50303	0.138998	0.269365	0.576357	5.14739	45.1608	1.88845e-05	0.000910542	None	Up	Only_Leptin_Up
Vim	0.0927726	5.83363	0.823961	0.383141	0.544719	0.574742	5.83363	40.7517	4.78749e-05	0.00184119	None	Up	Only_Leptin_Up
Dennd4a	-0.167593	7.1401	5.67478	0.0336381	0.100088	0.574158	7.1401	83.0266	6.42692e-07	8.65091e-05	None	Up	Only_Leptin_Up
Map3k14	0.384041	2.51121	4.61001	0.0523277	0.136574	0.573785	2.51121	14.8775	0.00217321	0.0322783	None	Up	Only_Leptin_Up
Gnal	-0.422403	5.10142	20.4699	0.000635813	0.00588537	0.572945	5.10142	47.7627	1.34126e-05	0.000695261	None	Up	Only_Leptin_Up
Pros1	-0.0528679	4.17203	0.333283	0.573855	0.714238	0.572006	4.17203	51.3042	8.5053e-06	0.000488469	None	Up	Only_Leptin_Up
Slc35e4	0.281532	5.73462	12.6741	0.00362542	0.0205653	0.571832	5.73462	68.675	1.81875e-06	0.000170304	None	Up	Only_Leptin_Up
AK163148	0.0770858	3.79336	0.763931	0.398377	0.559819	0.569012	3.79336	55.0764	5.88388e-06	0.000385493	None	Up	Only_Leptin_Up
Syt12	0.429294	5.04364	32.3763	8.20567e-05	0.00138969	0.556993	5.04364	72.8019	1.32458e-06	0.000138504	None	Up	Only_Leptin_Up
Hspa2	-0.0366348	3.85614	0.189158	0.67094	0.789679	0.556046	3.85614	57.2121	4.81991e-06	0.000339744	None	Up	Only_Leptin_Up
Tnfrsf1a	-0.0604117	2.80263	0.267712	0.613791	0.746896	0.555546	2.80263	30.4864	0.000108413	0.00342358	None	Up	Only_Leptin_Up
Gm13889	0.439661	5.01964	22.0796	0.000452864	0.00469279	0.554147	5.01964	47.1678	1.34511e-05	0.000695261	None	Up	Only_Leptin_Up
Ephb6	-0.461599	5.9443	36.072	4.9206e-05	0.000975215	0.553726	5.9443	65.4568	2.35595e-06	0.0002057	None	Up	Only_Leptin_Up
Elovl7	-0.413033	2.83461	8.48664	0.0123864	0.0493881	0.553166	2.83461	19.8243	0.000694156	0.0143979	None	Up	Only_Leptin_Up
Rapgef6	0.0318156	7.16997	0.153399	0.702073	0.811031	0.552128	7.16997	57.8839	5.72283e-06	0.000381188	None	Up	Only_Leptin_Up
Zbtb1	0.0913762	4.0965	0.770155	0.396517	0.558032	0.546354	4.0965	36.5814	4.60022e-05	0.00178851	None	Up	Only_Leptin_Up
Ltbr	0.46712	4.81043	37.1708	4.25921e-05	0.000877792	0.545719	4.81043	68.1279	1.89915e-06	0.000173986	None	Up	Only_Leptin_Up
Man1c1	-0.0139836	4.98848	0.0345358	0.855516	0.917121	0.537366	4.98848	66.1498	2.22624e-06	0.000197037	None	Up	Only_Leptin_Up
Shisa6	-0.206227	5.98517	2.30797	0.162962	0.30099	0.535892	5.98517	19.6229	0.00163955	0.0264799	None	Up	Only_Leptin_Up
Gm16386	-0.157985	2.2055	1.07918	0.318314	0.478619	0.533678	2.2055	16.4949	0.00141901	0.0241017	None	Up	Only_Leptin_Up
Sptlc2	-0.135019	6.28644	2.44458	0.143754	0.274902	0.532509	6.28644	47.7599	1.5756e-05	0.000792217	None	Up	Only_Leptin_Up
Ajap1	-0.102936	5.33854	2.71543	0.123961	0.248521	0.531753	5.33854	92.8617	3.43891e-07	5.55471e-05	None	Up	Only_Leptin_Up
Ppp4r4	0.290946	6.42545	13.2089	0.00323616	0.0189649	0.528328	6.42545	55.6026	6.20156e-06	0.000400683	None	Up	Only_Leptin_Up
B3gnt7	-0.437995	2.26163	11.9016	0.00446596	0.0238468	0.528159	2.26163	22.1994	0.000436459	0.0102173	None	Up	Only_Leptin_Up
Lmo1	-0.207067	2.39806	2.07047	0.174436	0.316339	0.524176	2.39806	17.9298	0.00103213	0.018969	None	Up	Only_Leptin_Up
Gpr176	-0.0388289	5.81556	0.0668688	0.801966	0.880254	0.521661	5.81556	15.2873	0.00380846	0.0484308	None	Up	Only_Leptin_Up
Jak2	-0.235659	5.54444	9.45587	0.00910508	0.0400462	0.52092	5.54444	58.7373	4.19577e-06	0.000306315	None	Up	Only_Leptin_Up
Trim62	0.000393072	5.24524	3.31737e-05	0.995494	0.997398	0.518087	5.24524	74.6619	1.15399e-06	0.000129362	None	Up	Only_Leptin_Up
Hcn1	0.129195	7.26058	1.47009	0.253498	0.409023	0.517644	7.26058	29.5539	0.000297512	0.00770432	None	Up	Only_Leptin_Up
Il6st	-0.177159	7.61062	7.27808	0.0186277	0.0660557	0.517204	7.61062	76.8427	9.85436e-07	0.000115762	None	Up	Only_Leptin_Up
Rassf2	-0.440559	5.18665	9.4707	0.0126896	0.0502479	0.516152	5.18665	16.3874	0.00269961	0.0381667	None	Up	Only_Leptin_Up
Ptpn1	0.161238	5.68292	4.87637	0.0463216	0.125617	0.514282	5.68292	64.0017	2.65787e-06	0.000224147	None	Up	Only_Leptin_Up
44084	-0.187487	1.87786	1.64222	0.222994	0.375101	0.513431	1.87786	16.2955	0.00148514	0.0246354	None	Up	Only_Leptin_Up
Sgms2	0.155353	4.40607	2.80716	0.118349	0.24023	0.512541	4.40607	40.133	2.93187e-05	0.00129745	None	Up	Only_Leptin_Up
Phlda1	-0.226586	3.14432	2.67008	0.127191	0.253362	0.505484	3.14432	17.5063	0.0011648	0.0207037	None	Up	Only_Leptin_Up
Soga3	0.000946008	7.21478	0.000199809	0.988942	0.994386	0.505092	7.21478	71.5747	1.45313e-06	0.000144441	None	Up	Only_Leptin_Up
Socs3	-1.97484	3.91383	200.641	4.78152e-09	2.3566e-06	3.74049	3.91383	937.405	4.27219e-13	5.52052e-09	Down	Up	Bidirectional_DownFasted
Serpina3i	-0.702151	4.11291	15.2684	0.00318678	0.0187362	2.62964	4.11291	284.244	1.97422e-08	9.11103e-06	Down	Up	Bidirectional_DownFasted
Tnfrsf11b	-1.44321	1.99052	75.755	1.06566e-06	6.69021e-05	2.61031	1.99052	339.868	1.59712e-10	2.46556e-07	Down	Up	Bidirectional_DownFasted
Drd1	-1.08771	4.27977	70.8722	2.25371e-06	0.000115565	2.60846	4.27977	532.639	2.70043e-11	1.16316e-07	Down	Up	Bidirectional_DownFasted
Sbno2	-0.597169	5.26778	25.8383	0.000338898	0.003828	2.42339	5.26778	543.207	8.24523e-11	2.01673e-07	Down	Up	Bidirectional_DownFasted
Lipg	-1.20021	1.46946	36.4348	4.68989e-05	0.000945441	2.08105	1.46946	145.712	2.58177e-08	1.07618e-05	Down	Up	Bidirectional_DownFasted
Myo18b	-0.521742	2.63148	13.2275	0.00313569	0.0185274	1.46229	2.63148	143.058	2.87507e-08	1.12397e-05	Down	Up	Bidirectional_DownFasted
Fgfr4	-1.59934	1.50489	62.6281	2.98471e-06	0.000136284	1.45863	1.50489	63.1919	2.84523e-06	0.000237201	Down	Up	Bidirectional_DownFasted
Socs1	-0.633098	1.38046	13.9483	0.00260884	0.01627	1.29386	1.38046	78.2234	8.93474e-07	0.00010892	Down	Up	Bidirectional_DownFasted
Irgm2.2	-0.655829	2.12456	14.476	0.00228794	0.0148194	1.28785	2.12456	75.0585	1.121e-06	0.000128108	Down	Up	Bidirectional_DownFasted
Nr0b1	-1.26853	1.66037	50.5279	9.20054e-06	0.000289974	1.26905	1.66037	62.8176	2.93696e-06	0.000241308	Down	Up	Bidirectional_DownFasted
Man2a1	-0.60764	5.48064	21.6333	0.00103905	0.00839685	1.25786	5.48064	116.052	1.23146e-06	0.000132608	Down	Up	Bidirectional_DownFasted
A2m	-1.15004	2.88489	14.1188	0.00520672	0.0266566	1.18772	2.88489	19.2251	0.00213701	0.0319243	Down	Up	Bidirectional_DownFasted
Irf9	-0.64472	4.52442	41.7481	2.41329e-05	0.00059413	1.12946	4.52442	161.946	1.38721e-08	7.17021e-06	Down	Up	Bidirectional_DownFasted
Hmcn1	-0.923908	2.25514	22.305	0.000477692	0.00487964	1.02078	2.25514	35.1883	6.54935e-05	0.00231232	Down	Up	Bidirectional_DownFasted
Adgrd1	-0.56901	1.5417	14.147	0.00248225	0.0157157	0.941224	1.5417	50.6277	9.10755e-06	0.00051309	Down	Up	Bidirectional_DownFasted
Lrrk1	-0.577885	2.06424	9.82153	0.00814056	0.0368837	0.9309	2.06424	33.866	6.64575e-05	0.0023336	Down	Up	Bidirectional_DownFasted
Npffr2	-0.908525	3.88874	15.5492	0.0039761	0.0218821	0.903707	3.88874	18.8344	0.00227301	0.0333392	Down	Up	Bidirectional_DownFasted
Gch1	-0.735051	5.2948	67.2153	2.25123e-06	0.000115565	0.902288	5.2948	125.643	7.0518e-08	1.8984e-05	Down	Up	Bidirectional_DownFasted
Cish	-0.849997	3.36351	21.9436	0.000836305	0.00716293	0.731594	3.36351	20.5848	0.00104954	0.0192099	Down	Up	Bidirectional_DownFasted
Sema3e	-0.615182	3.5725	15.4701	0.00234299	0.0151154	0.730521	3.5725	27.8554	0.000261911	0.00692109	Down	Up	Bidirectional_DownFasted
Gbp9	-1.43315	1.16862	55.7294	5.53205e-06	0.000201366	0.691045	1.16862	15.395	0.00183236	0.0286548	Down	Up	Bidirectional_DownFasted
Adgrg6	-0.959276	3.17569	33.5797	0.000106367	0.00167211	0.686791	3.17569	21.316	0.000685903	0.0143152	Down	Up	Bidirectional_DownFasted
Zfpm2	-0.639855	4.43581	77.7487	9.23921e-07	6.12252e-05	0.673687	4.43581	108.525	1.42136e-07	2.91536e-05	Down	Up	Bidirectional_DownFasted
Abtb2	-0.60509	3.3311	34.8339	5.81338e-05	0.00108399	0.6585	3.3311	52.9504	7.22279e-06	0.000446569	Down	Up	Bidirectional_DownFasted
Tmem88b	-0.746998	4.68535	29.3421	0.00028868	0.00342546	0.588346	4.68535	22.7734	0.000742961	0.0148846	Down	Up	Bidirectional_DownFasted
Pdlim5	-0.578954	5.8106	20.5253	0.00128545	0.00969681	0.582833	5.8106	25.8409	0.00058166	0.012761	Down	Up	Bidirectional_DownFasted
Bhlhe40	-1.34465	5.08957	380.908	7.94063e-11	2.05218e-07	0.567048	5.08957	83.371	6.28094e-07	8.5434e-05	Down	Up	Bidirectional_DownFasted
Cacng5	-0.626126	6.26503	80.043	7.87042e-07	5.52726e-05	0.527623	6.26503	70.6221	1.56296e-06	0.000151853	Down	Up	Bidirectional_DownFasted
Kcng1	-0.57881	2.87138	22.7947	0.000390575	0.00423378	0.500865	2.87138	21.6962	0.000480175	0.010982	Down	Up	Bidirectional_DownFasted
Nts	2.4203	5.01194	36.0381	0.00090877	0.00762046	0.468201	5.01194	2.33706	0.176443	0.492547	Up	None	Only_Fasted_Up
Rhoj	1.51995	3.28837	81.1226	1.37493e-06	7.94421e-05	0.458223	3.28837	12.0301	0.00484807	0.0570896	Up	None	Only_Fasted_Up
Mex3d	0.642404	5.61501	55.3068	6.03788e-06	0.000216126	0.450483	5.61501	36.8314	4.60898e-05	0.00178851	Up	None	Only_Fasted_Up
Eif1a	0.501049	7.42149	61.9158	3.17241e-06	0.000141848	0.446002	7.42149	62.6893	2.9692e-06	0.000241308	Up	None	Only_Fasted_Up
Gldn	0.678207	3.80096	29.0396	0.000146245	0.00206869	0.429944	3.80096	16.5018	0.00148057	0.0246228	Up	None	Only_Fasted_Up
Maff	0.846094	3.13853	65.6236	2.32395e-06	0.000117765	0.400722	3.13853	21.761	0.000474277	0.010905	Up	None	Only_Fasted_Up
Tnfrsf12a	1.38041	4.34207	205.038	3.41094e-09	2.06539e-06	0.397674	4.34207	25.9248	0.000224535	0.00614712	Up	None	Only_Fasted_Up
Nup93	0.742071	4.12136	34.6569	7.43303e-05	0.00129099	0.38032	4.12136	12.8852	0.00372235	0.0476712	Up	None	Only_Fasted_Up
Xdh	0.564214	2.80908	8.95885	0.0118338	0.0477865	0.356907	2.80908	5.25859	0.0418328	0.2324	Up	None	Only_Fasted_Up
Calca	0.587202	2.05974	10.1941	0.00727704	0.0341817	0.348505	2.05974	5.26568	0.0395356	0.223579	Up	None	Only_Fasted_Up
Ada	0.73511	2.02696	21.685	0.000481211	0.00489988	0.336332	2.02696	6.79468	0.0221174	0.158163	Up	None	Only_Fasted_Up
Fam83g	0.967763	3.55898	75.5126	1.08455e-06	6.73774e-05	0.335986	3.55898	13.4535	0.00295819	0.0405737	Up	None	Only_Fasted_Up
Clic1	0.509198	2.58802	15.0158	0.00200621	0.0134531	0.298183	2.58802	7.26421	0.0187184	0.142449	Up	None	Only_Fasted_Up
Tekt4	0.593814	1.21268	9.51124	0.00895066	0.039515	0.280954	1.21268	3.07951	0.103435	0.380027	Up	None	Only_Fasted_Up
Tbc1d4	0.6797	6.26547	81.7802	6.98907e-07	5.1314e-05	0.277479	6.26547	17.9521	0.00102718	0.0189347	Up	None	Only_Fasted_Up
Sult1a1	0.982224	2.33353	35.437	5.35698e-05	0.00102933	0.270914	2.33353	4.1623	0.0627613	0.290682	Up	None	Only_Fasted_Up
Il31ra	0.73267	1.52848	15.6373	0.00173042	0.0120541	0.265218	1.52848	3.04635	0.105122	0.383537	Up	None	Only_Fasted_Up
Chd7	0.511612	4.45836	26.2856	0.000211294	0.00270867	0.261145	4.45836	9.15137	0.0100121	0.0939554	Up	None	Only_Fasted_Up
Fat4	0.668203	5.40111	46.9478	1.71358e-05	0.000461309	0.254374	5.40111	9.06786	0.0107721	0.0987917	Up	None	Only_Fasted_Up
Slc39a14	0.756243	5.87509	39.697	9.45315e-05	0.00153237	0.249482	5.87509	5.78136	0.03735	0.217698	Up	None	Only_Fasted_Up
Pdia5	1.01841	2.21866	38.1947	3.734e-05	0.000806801	0.248773	2.21866	3.48282	0.0853382	0.342447	Up	None	Only_Fasted_Up
Hoga1	0.778828	1.29242	19.9789	0.000672789	0.00609662	0.24475	1.29242	2.97613	0.108808	0.388762	Up	None	Only_Fasted_Up
Rras2	0.545522	2.36682	12.5205	0.00377671	0.0211267	0.244531	2.36682	3.59085	0.0811613	0.333471	Up	None	Only_Fasted_Up
Sgk3	0.572496	1.55154	10.1625	0.00734593	0.0344053	0.244424	1.55154	2.6892	0.125626	0.419229	Up	None	Only_Fasted_Up
Acer2	0.604689	3.38673	13.2405	0.00378659	0.0211444	0.244356	3.38673	3.1244	0.10433	0.382237	Up	None	Only_Fasted_Up
Mir22hg	1.04927	4.29396	125.268	6.22739e-08	1.04507e-05	0.237163	4.29396	9.25214	0.00970071	0.0921711	Up	None	Only_Fasted_Up
Sec61a1	0.633899	6.16415	85.3801	5.50208e-07	4.47157e-05	0.234538	6.16415	15.4601	0.00180428	0.0283637	Up	None	Only_Fasted_Up
Sstr4	1.1129	4.19681	69.5033	3.36007e-06	0.000147183	0.231711	4.19681	4.33694	0.0604366	0.284718	Up	None	Only_Fasted_Up
Sema3a	0.805124	6.11824	54.8237	1.83777e-05	0.000488347	0.226456	6.11824	5.69571	0.0372556	0.217491	Up	None	Only_Fasted_Up
Sec24d	0.600899	6.02198	56.9817	4.92329e-06	0.000184546	0.200073	6.02198	8.32805	0.0130467	0.11263	Up	None	Only_Fasted_Up
Acan	0.947101	3.99986	30.3315	0.000304508	0.00354811	0.196113	3.99986	1.81358	0.209147	0.531797	Up	None	Only_Fasted_Up
Prlhr	0.68123	2.45393	27.4423	0.000174568	0.00232075	0.191796	2.45393	3.03946	0.105477	0.383935	Up	None	Only_Fasted_Up
Lat2	2.6511	1.51153	95.0127	3.39115e-07	3.27018e-05	0.184994	1.51153	0.995143	0.337426	0.650585	Up	None	Only_Fasted_Up
E230016M11Rik	1.01407	3.37142	98.4207	2.47752e-07	2.66789e-05	0.175832	3.37142	4.41301	0.0562964	0.273791	Up	None	Only_Fasted_Up
Dchs1	0.724235	7.44458	66.0447	4.31108e-06	0.000169983	0.17578	7.44458	5.06897	0.0448549	0.241809	Up	None	Only_Fasted_Up
Taf1d	0.563981	1.49112	10.3116	0.00702738	0.0333515	0.17543	1.49112	1.41924	0.255384	0.578758	Up	None	Only_Fasted_Up
S100a10	0.709557	4.18864	32.996	9.3438e-05	0.00151875	0.173578	4.18864	2.71736	0.125245	0.418677	Up	None	Only_Fasted_Up
Phyhd1	0.921559	2.51944	23.7409	0.000387228	0.00420838	0.171578	2.51944	1.22495	0.290159	0.612328	Up	None	Only_Fasted_Up
Hmgcs2	0.804302	3.00899	23.574	0.000407511	0.00436638	0.168432	3.00899	1.4787	0.247615	0.569981	Up	None	Only_Fasted_Up
1190002N15Rik	0.566269	5.87802	62.9656	2.90028e-06	0.000134733	0.15555	5.87802	6.29211	0.0265922	0.176852	Up	None	Only_Fasted_Up
3930402G23Rik	0.930759	1.91078	39.1344	3.31705e-05	0.000744148	0.154648	1.91078	1.58775	0.23038	0.553387	Up	None	Only_Fasted_Up
AK048886	0.66421	1.82815	15.2795	0.00188339	0.0128874	0.151656	1.82815	1.1219	0.309299	0.627338	Up	None	Only_Fasted_Up
Nck2	0.515238	4.96403	58.8532	4.15228e-06	0.000167674	0.149727	4.96403	6.61794	0.0235818	0.164894	Up	None	Only_Fasted_Up
Mex3a	0.867649	3.23137	59.8483	3.79975e-06	0.000158901	0.140259	3.23137	2.24912	0.158209	0.467499	Up	None	Only_Fasted_Up
Ppp1r15a	0.704113	3.79854	35.7077	5.25249e-05	0.00102218	0.139597	3.79854	1.91869	0.190017	0.509207	Up	None	Only_Fasted_Up
Zbtb46	0.62595	3.83745	36.9601	4.37762e-05	0.000896476	0.13892	3.83745	2.493	0.139003	0.439873	Up	None	Only_Fasted_Up
Srsf2	0.608119	7.32676	111.524	1.2161e-07	1.65415e-05	0.138037	7.32676	7.44742	0.0175614	0.136293	Up	None	Only_Fasted_Up
Atp1a1	0.506238	10.1845	57.6549	4.62827e-06	0.000177325	0.136497	10.1845	5.27753	0.0393484	0.223225	Up	None	Only_Fasted_Up
AK080962	0.741738	2.57352	43.5132	1.96387e-05	0.000510151	0.135342	2.57352	2.08669	0.172879	0.487175	Up	None	Only_Fasted_Up
Rarres1	1.11584	1.47423	39.8838	3.0229e-05	0.000696291	0.126486	1.47423	0.792757	0.389874	0.694411	Up	None	Only_Fasted_Up
Lxn	0.998549	4.86843	92.2309	4.53646e-07	3.85659e-05	0.119996	4.86843	1.85415	0.197727	0.518051	Up	None	Only_Fasted_Up
Tiparp	1.22349	6.24499	31.0833	0.000704114	0.00630968	0.117852	6.24499	0.396923	0.54774	0.801213	Up	None	Only_Fasted_Up
Fbln5	0.847893	3.58395	19.5308	0.00146691	0.0106611	0.117255	3.58395	0.536646	0.481509	0.75768	Up	None	Only_Fasted_Up
Wfikkn2	1.70475	1.73508	41.2827	4.08944e-05	0.000852268	0.115906	1.73508	0.308743	0.589152	0.826219	Up	None	Only_Fasted_Up
Bmp2	0.924361	3.25162	19.8262	0.001341	0.0100048	0.111157	3.25162	0.426783	0.528822	0.78826	Up	None	Only_Fasted_Up
Cttn	0.538574	7.23273	82.0963	6.84132e-07	5.1314e-05	0.10588	7.23273	4.08872	0.0648255	0.294852	Up	None	Only_Fasted_Up
Tinf2	0.640428	3.41694	42.4855	2.2124e-05	0.000559464	0.103416	3.41694	1.55497	0.234979	0.55683	Up	None	Only_Fasted_Up
Map2k3	0.829868	3.65615	56.8708	4.97394e-06	0.000184693	0.10323	3.65615	1.23812	0.286515	0.6081	Up	None	Only_Fasted_Up
Nrip3	0.523345	6.92396	76.3549	1.02052e-06	6.51261e-05	0.101703	6.92396	3.74739	0.0755386	0.322115	Up	None	Only_Fasted_Up
Lmna	0.566014	5.4753	36.3541	5.36374e-05	0.00102933	0.0987948	5.4753	1.47749	0.246993	0.569675	Up	None	Only_Fasted_Up
Sfpq	0.537001	6.75868	44.0123	2.08307e-05	0.00053775	0.0969836	6.75868	1.86282	0.196618	0.517251	Up	None	Only_Fasted_Up
Tsr3	0.589743	3.40592	27.7827	0.000165208	0.00223074	0.0945653	3.40592	1.00169	0.335646	0.648741	Up	None	Only_Fasted_Up
Crlf2	0.593438	2.90724	30.9198	0.000101592	0.00161274	0.0919481	2.90724	1.02898	0.329392	0.642961	Up	None	Only_Fasted_Up
Gk	0.574346	5.36875	44.0599	1.8449e-05	0.000488521	0.0918243	5.36875	1.49457	0.243781	0.566877	Up	None	Only_Fasted_Up
Shc4	0.500504	2.12552	14.0231	0.00256034	0.0160527	0.0902396	2.12552	0.631475	0.441457	0.732182	Up	None	Only_Fasted_Up
Dnaaf2	0.503185	6.58106	78.9097	8.51484e-07	5.8526e-05	0.0882314	6.58106	3.14993	0.0999601	0.37386	Up	None	Only_Fasted_Up
Adgre5	0.573677	4.50637	37.3215	4.17677e-05	0.000864939	0.086459	4.50637	1.14528	0.304519	0.623118	Up	None	Only_Fasted_Up
Dnajb9	0.522473	5.90141	47.9539	1.20254e-05	0.000358046	0.0844829	5.90141	1.64591	0.222505	0.546355	Up	None	Only_Fasted_Up
Pde5a	0.516662	3.19719	11.1822	0.00586507	0.0290266	0.0828757	3.19719	0.396769	0.540602	0.79617	Up	None	Only_Fasted_Up
Cdr2	0.581019	5.51877	64.7403	2.49934e-06	0.000123269	0.0813388	5.51877	1.66767	0.219651	0.544477	Up	None	Only_Fasted_Up
Zfp948	0.605263	4.69817	30.99	0.000118851	0.00180045	0.079819	4.69817	0.719128	0.412895	0.712125	Up	None	Only_Fasted_Up
Rplp0	0.542588	7.02573	68.4807	1.84685e-06	0.000100696	0.0751261	7.02573	1.69461	0.216182	0.541017	Up	None	Only_Fasted_Up
Hnrnpdl	0.504832	6.59653	57.9205	4.51753e-06	0.000175302	0.0733201	6.59653	1.58349	0.23097	0.553933	Up	None	Only_Fasted_Up
Ccne1	0.570485	3.24842	36.8581	4.43632e-05	0.000905626	0.0702567	3.24842	0.774373	0.395264	0.698906	Up	None	Only_Fasted_Up
Cyb561	0.502154	7.85142	83.5691	6.19872e-07	4.97515e-05	0.0702065	7.85142	2.08497	0.173043	0.487201	Up	None	Only_Fasted_Up
Rel	0.506461	2.13358	11.0326	0.00569747	0.0284981	0.0678212	2.13358	0.277085	0.607717	0.834973	Up	None	Only_Fasted_Up
Rpl10a	0.708592	6.28914	61.874	4.6215e-06	0.000177325	0.0663153	6.28914	0.71674	0.413868	0.713017	Up	None	Only_Fasted_Up
Foxq1	0.764345	4.05911	26.5599	0.000345399	0.00387771	0.0625781	4.05911	0.249097	0.62781	0.8468	Up	None	Only_Fasted_Up
Sox11	0.966389	6.85829	159.366	1.65536e-08	4.56063e-06	0.0625193	6.85829	0.883224	0.365033	0.673928	Up	None	Only_Fasted_Up
Csrnp1	1.47936	4.55534	67.5669	1.84047e-05	0.000488347	0.0622956	4.55534	0.179023	0.682198	0.87169	Up	None	Only_Fasted_Up
Pdlim7	0.750508	4.46028	83.1244	6.38507e-07	5.00375e-05	0.0616856	4.46028	0.766062	0.397739	0.701362	Up	None	Only_Fasted_Up
Tram1	0.810686	7.07222	116.367	9.89385e-08	1.45282e-05	0.0612371	7.07222	0.86382	0.370123	0.677563	Up	None	Only_Fasted_Up
Serp1	0.627265	5.57315	52.3577	8.26879e-06	0.000271191	0.0571029	5.57315	0.577262	0.461489	0.745675	Up	None	Only_Fasted_Up
Hid1	0.815249	7.74363	169.496	1.05965e-08	3.5887e-06	0.0515728	7.74363	0.880398	0.365649	0.673928	Up	None	Only_Fasted_Up
Dazap1	0.613022	4.93569	74.149	1.19835e-06	7.20234e-05	0.0490073	4.93569	0.629642	0.442105	0.732702	Up	None	Only_Fasted_Up
Klf14	0.63056	3.90117	20.6825	0.000764799	0.00673211	0.0468534	3.90117	0.154447	0.701585	0.881161	Up	None	Only_Fasted_Up
Milr1	1.15005	2.10799	44.0359	1.84996e-05	0.000488858	0.0467699	2.10799	0.108805	0.746903	0.902048	Up	None	Only_Fasted_Up
Sec23b	0.689038	6.99635	119.248	8.27655e-08	1.30426e-05	0.0464938	6.99635	0.705273	0.416595	0.714688	Up	None	Only_Fasted_Up
Tmem189	0.545121	5.33221	43.7536	1.91049e-05	0.000502109	0.0432722	5.33221	0.362508	0.557746	0.80641	Up	None	Only_Fasted_Up
Crh	0.869403	2.05683	11.5152	0.00625373	0.0305166	0.0424165	2.05683	0.042274	0.840968	0.940694	Up	None	Only_Fasted_Up
Hectd2	0.555318	5.46219	25.2519	0.000388902	0.00421947	0.039825	5.46219	0.170248	0.687833	0.874738	Up	None	Only_Fasted_Up
Srpr	0.505391	7.14821	89.5076	4.2272e-07	3.64159e-05	0.0393263	7.14821	0.694582	0.420056	0.715259	Up	None	Only_Fasted_Up
Clptm1l	0.523976	7.81651	82.523	6.64751e-07	5.05289e-05	0.038071	7.81651	0.55568	0.46962	0.750671	Up	None	Only_Fasted_Up
Zfp46	0.514175	5.35701	59.5918	3.88719e-06	0.000161512	0.0333698	5.35701	0.32995	0.575753	0.818365	Up	None	Only_Fasted_Up
Slc39a7	0.523183	7.48662	78.2271	8.93238e-07	5.98053e-05	0.0326114	7.48662	0.389706	0.543539	0.798064	Up	None	Only_Fasted_Up
Igfbp3	0.512693	4.28519	12.4564	0.0051338	0.0264097	0.0317607	4.28519	0.0650317	0.803684	0.92601	Up	None	Only_Fasted_Up
Manf	1.03514	6.67062	226.546	1.87421e-09	1.34547e-06	0.0298499	6.67062	0.250637	0.625217	0.845302	Up	None	Only_Fasted_Up
Adcy2	0.548417	7.24263	99.3292	2.35197e-07	2.5756e-05	0.0297795	7.24263	0.375051	0.551105	0.803013	Up	None	Only_Fasted_Up
2310039H08Rik	0.662643	1.48742	15.1305	0.00195168	0.013204	0.0278174	1.48742	0.0382397	0.848066	0.943632	Up	None	Only_Fasted_Up
Myc	0.974989	2.23686	46.1111	1.46721e-05	0.000410374	0.0263035	2.23686	0.0501375	0.826397	0.935052	Up	None	Only_Fasted_Up
Vgf	2.19663	10.5348	325.206	1.30642e-08	4.01941e-06	0.0210226	10.5348	0.0422719	0.841485	0.940873	Up	None	Only_Fasted_Up
Rangap1	0.577711	10.1238	38.7353	6.12746e-05	0.00112387	0.0199547	10.1238	0.0587448	0.812893	0.929115	Up	None	Only_Fasted_Up
Zfp52	0.568792	3.61273	38.8996	3.41595e-05	0.000761368	0.0194937	3.61273	0.061985	0.807379	0.927098	Up	None	Only_Fasted_Up
Ddx49	0.661012	5.13117	91.352	3.77053e-07	3.43118e-05	0.0184544	5.13117	0.0956025	0.762202	0.906599	Up	None	Only_Fasted_Up
Eif2ak2	0.719241	4.34549	51.7498	8.13379e-06	0.000269499	0.0179027	4.34549	0.0438047	0.837547	0.939345	Up	None	Only_Fasted_Up
Spp1	1.02671	1.03615	20.8205	0.000568983	0.00546646	0.0158738	1.03615	0.00768425	0.931518	0.976433	Up	None	Only_Fasted_Up
Piezo1	0.529286	4.87908	33.0927	7.40668e-05	0.00129099	0.0131749	4.87908	0.0274082	0.871122	0.952177	Up	None	Only_Fasted_Up
Mob3c	0.556222	2.85088	20.2873	0.000632383	0.00587969	0.0130405	2.85088	0.0152955	0.903514	0.965053	Up	None	Only_Fasted_Up
Ncmap	0.718055	1.41964	11.4044	0.00512748	0.0263973	0.0117116	1.41964	0.00436739	0.948341	0.980398	Up	None	Only_Fasted_Up
Surf4	0.747091	7.64863	172.323	9.60729e-09	3.4399e-06	0.0106661	7.64863	0.0454287	0.834611	0.938065	Up	None	Only_Fasted_Up
Apex2	0.578441	4.12613	47.5292	1.25827e-05	0.00036953	0.00946828	4.12613	0.0171249	0.897941	0.963	Up	None	Only_Fasted_Up
Chpf2	0.514476	7.36632	75.4187	1.09197e-06	6.75141e-05	0.00940623	7.36632	0.0323882	0.860027	0.947755	Up	None	Only_Fasted_Up
Hsd17b12	0.622843	6.97233	120.288	7.87242e-08	1.27957e-05	0.00865127	6.97233	0.0301222	0.864957	0.949488	Up	None	Only_Fasted_Up
Magef1	0.596852	2.5914	25.8327	0.000228066	0.0028668	0.00864219	2.5914	0.00757624	0.932	0.976583	Up	None	Only_Fasted_Up
Cks1b	1.62195	1.66887	89.7668	4.15932e-07	3.60716e-05	0.00609621	1.66887	0.00210353	0.964134	0.986946	Up	None	Only_Fasted_Up
Atf4	0.558801	6.09949	74.9231	1.13214e-06	6.93342e-05	0.00589725	6.09949	0.0109028	0.918475	0.971502	Up	None	Only_Fasted_Up
Mageh1	0.610002	5.40809	49.1015	1.08277e-05	0.000326906	0.000836173	5.40809	0.000121818	0.991366	0.996639	Up	None	Only_Fasted_Up
Park2	0.923698	4.55427	90.2353	4.03978e-07	3.53804e-05	0.000785474	4.55427	8.981e-05	0.992586	0.997011	Up	None	Only_Fasted_Up
Phf8	0.570915	7.1793	86.3153	5.17808e-07	4.31685e-05	-0.000930422	7.1793	0.000294697	0.986571	0.995442	Up	None	Only_Fasted_Up
Anxa11	0.609753	1.7262	9.9293	0.00787855	0.0361786	-0.00157032	1.7262	8.99148e-05	0.992582	0.997011	Up	None	Only_Fasted_Up
1700017B05Rik	0.725297	4.05878	30.1037	0.000155281	0.00215526	-0.00396207	4.05878	0.00124227	0.972481	0.99074	Up	None	Only_Fasted_Up
Yipf5	0.511581	5.94536	50.0263	9.68484e-06	0.000300835	-0.00471027	5.94536	0.00553217	0.941871	0.978837	Up	None	Only_Fasted_Up
Rpn1	0.802321	8.19855	145.804	2.57219e-08	5.83119e-06	-0.00498541	8.19855	0.00730883	0.933208	0.976969	Up	None	Only_Fasted_Up
Junb	0.544103	8.05598	82.0249	6.87436e-07	5.1314e-05	-0.00509604	8.05598	0.00919632	0.925103	0.974262	Up	None	Only_Fasted_Up
Uba5	0.545495	6.43018	81.6925	7.03073e-07	5.13283e-05	-0.00581054	6.43018	0.0120519	0.914304	0.970089	Up	None	Only_Fasted_Up
Calr	0.5628	8.13764	41.2331	4.07749e-05	0.000852268	-0.00683577	8.13764	0.00780416	0.93113	0.976433	Up	None	Only_Fasted_Up
Lrrn3	0.57077	8.46433	73.2447	1.28145e-06	7.56115e-05	-0.00960281	8.46433	0.0264779	0.873307	0.953114	Up	None	Only_Fasted_Up
Sh3bp2	0.512549	2.82768	13.0812	0.00325725	0.0190602	-0.0115144	2.82768	0.00919625	0.925104	0.974262	Up	None	Only_Fasted_Up
BC062895	0.533936	3.80188	29.76	0.00012107	0.00182552	-0.0142946	3.80188	0.0285183	0.868564	0.950426	Up	None	Only_Fasted_Up
Rdh12	0.791921	1.64868	18.0623	0.00100305	0.00818181	-0.014714	1.64868	0.00885932	0.926484	0.974793	Up	None	Only_Fasted_Up
Fbn2	0.67953	2.42928	12.9454	0.00362928	0.0205781	-0.014961	2.42928	0.00894469	0.926204	0.974768	Up	None	Only_Fasted_Up
Rbbp8	0.540795	2.80295	19.7809	0.000700298	0.00628857	-0.0158808	2.80295	0.0234177	0.880788	0.95603	Up	None	Only_Fasted_Up
Nans	0.546583	4.29723	32.9635	7.5439e-05	0.00130498	-0.0167854	4.29723	0.041931	0.841007	0.940694	Up	None	Only_Fasted_Up
Fam43a	0.523104	5.23901	22.6202	0.000557178	0.0053932	-0.0173136	5.23901	0.0325584	0.860015	0.947755	Up	None	Only_Fasted_Up
Cope	0.608821	7.30251	117.437	9.03914e-08	1.34257e-05	-0.0193633	7.30251	0.153623	0.701615	0.881161	Up	None	Only_Fasted_Up
Pabpn1	0.528807	5.42718	49.7958	9.91717e-06	0.000306578	-0.0195555	5.42718	0.0893416	0.769866	0.91046	Up	None	Only_Fasted_Up
Plk3	0.517774	4.36341	37.1208	4.28695e-05	0.000882101	-0.0202857	4.36341	0.0762714	0.786872	0.918764	Up	None	Only_Fasted_Up
Lepr	1.31988	7.25966	60.3481	4.89588e-05	0.000973301	-0.0210773	7.25966	0.020891	0.88859	0.958893	Up	None	Only_Fasted_Up
Ctsz	0.630534	5.97174	69.6291	1.68781e-06	9.36044e-05	-0.0226028	5.97174	0.117041	0.737878	0.898583	Up	None	Only_Fasted_Up
Tmed2	0.556936	4.8376	66.8889	2.09692e-06	0.00010926	-0.0248237	4.8376	0.175895	0.681954	0.87169	Up	None	Only_Fasted_Up
P4hb	0.926592	8.09566	235.76	1.47408e-09	1.25141e-06	-0.0254437	8.09566	0.23181	0.6384	0.852016	Up	None	Only_Fasted_Up
Fam107a	0.520834	9.08594	15.4279	0.00365157	0.0206773	-0.026546	9.08594	0.0511523	0.826255	0.935052	Up	None	Only_Fasted_Up
Pmaip1	0.725279	1.22359	11.2929	0.00529112	0.0269286	-0.0275541	1.22359	0.0240093	0.879304	0.955302	Up	None	Only_Fasted_Up
Slc7a6	0.505029	4.08508	34.6788	5.93798e-05	0.00109772	-0.0279441	4.08508	0.142868	0.711708	0.886362	Up	None	Only_Fasted_Up
Eif2s3y	0.72101	3.86305	47.7651	1.22695e-05	0.000363638	-0.0283596	3.86305	0.102119	0.754513	0.90475	Up	None	Only_Fasted_Up
Kdelr2	0.607847	6.55448	100.277	2.22883e-07	2.52322e-05	-0.0288852	6.55448	0.293565	0.597352	0.829914	Up	None	Only_Fasted_Up
Adam15	0.520662	6.71153	63.6779	2.73102e-06	0.000130222	-0.0312233	6.71153	0.297561	0.594896	0.828986	Up	None	Only_Fasted_Up
Pgm1	0.617878	2.12844	19.2737	0.000776975	0.00680682	-0.0314194	2.12844	0.069919	0.79571	0.922873	Up	None	Only_Fasted_Up
Fnip2	0.535957	5.73229	44.2399	1.80759e-05	0.000481933	-0.0377559	5.73229	0.284292	0.603136	0.833286	Up	None	Only_Fasted_Up
Hspa5	0.95526	9.76739	235.459	1.4855e-09	1.25141e-06	-0.0377826	9.76739	0.478402	0.501635	0.771865	Up	None	Only_Fasted_Up
Ostc	0.848402	6.84636	107.774	1.92298e-07	2.23863e-05	-0.0378835	6.84636	0.279964	0.606146	0.834567	Up	None	Only_Fasted_Up
Rad18	0.851205	4.02489	50.8097	1.01366e-05	0.000311129	-0.0386632	4.02489	0.146159	0.708718	0.885521	Up	None	Only_Fasted_Up
Ahcy	0.811587	5.35478	110.723	1.26736e-07	1.70592e-05	-0.038894	5.35478	0.343764	0.567971	0.813943	Up	None	Only_Fasted_Up
Sec61g	0.602871	2.07829	13.6239	0.00283208	0.0172542	-0.0397007	2.07829	0.0859964	0.774081	0.912092	Up	None	Only_Fasted_Up
Svil	0.591935	2.41311	16.354	0.00146539	0.0106611	-0.0417307	2.41311	0.110845	0.744632	0.901625	Up	None	Only_Fasted_Up
Txndc5	0.596841	7.55212	108.962	1.38903e-07	1.85041e-05	-0.0425195	7.55212	0.707642	0.415834	0.713832	Up	None	Only_Fasted_Up
Fam189a2	1.08532	4.69016	166.979	1.15771e-08	3.72821e-06	-0.0433684	4.69016	0.373141	0.552106	0.803686	Up	None	Only_Fasted_Up
Ppp2r5c	0.667542	1.54807	14.4005	0.00233091	0.0150449	-0.0451672	1.54807	0.0922846	0.766227	0.90845	Up	None	Only_Fasted_Up
Plin4	1.45244	1.88675	26.7959	0.000363551	0.00400837	-0.0462795	1.88675	0.0434488	0.8389	0.93993	Up	None	Only_Fasted_Up
Pdia3	0.715061	8.73287	142.614	2.92784e-08	6.41246e-06	-0.0467195	8.73287	0.781798	0.393073	0.696844	Up	None	Only_Fasted_Up
Procr	2.31394	1.64337	47.4308	3.47143e-05	0.000766765	-0.0472574	1.64337	0.0368032	0.851555	0.944338	Up	None	Only_Fasted_Up
Trmt61a	0.52802	4.47127	53.3729	6.93069e-06	0.000240748	-0.0493374	4.47127	0.622354	0.444696	0.734106	Up	None	Only_Fasted_Up
Lysmd3	0.522788	3.53853	33.3201	7.17225e-05	0.00126267	-0.0495168	3.53853	0.402345	0.537174	0.794115	Up	None	Only_Fasted_Up
Slc18a3	0.539752	2.93346	24.7668	0.000274011	0.00328457	-0.051022	2.93346	0.299843	0.593504	0.828392	Up	None	Only_Fasted_Up
Ncoa2	0.728558	8.94312	139.25	3.36616e-08	6.79648e-06	-0.0524509	8.94312	0.924189	0.354379	0.665483	Up	None	Only_Fasted_Up
Pdia6	0.99303	7.83429	280.871	5.10801e-10	6.00052e-07	-0.0543204	7.83429	1.10349	0.31314	0.629667	Up	None	Only_Fasted_Up
Magt1	0.55118	4.12564	31.1965	9.74977e-05	0.00156311	-0.0550366	4.12564	0.415983	0.530463	0.789558	Up	None	Only_Fasted_Up
Tmem39a	0.563097	3.29232	26.3342	0.000209581	0.00269205	-0.0560394	3.29232	0.352672	0.563065	0.810237	Up	None	Only_Fasted_Up
Tfrc	0.809411	7.02661	74.9501	2.63893e-06	0.000128196	-0.0581576	7.02661	0.504756	0.491901	0.765447	Up	None	Only_Fasted_Up
Tssc4	0.53458	5.14623	51.4931	8.34542e-06	0.000272322	-0.0593915	5.14623	0.835803	0.377682	0.684106	Up	None	Only_Fasted_Up
Gm4737	0.936384	1.15192	11.4599	0.0050482	0.0261664	-0.0601437	1.15192	0.0678134	0.798735	0.924307	Up	None	Only_Fasted_Up
Psmc3	0.513198	6.58733	58.8893	4.13887e-06	0.000167674	-0.0620454	6.58733	1.11657	0.310405	0.627734	Up	None	Only_Fasted_Up
Hyou1	0.768701	9.20491	141.103	3.11601e-08	6.58829e-06	-0.0625925	9.20491	1.20379	0.292996	0.614709	Up	None	Only_Fasted_Up
Galns	0.700267	4.28413	71.025	1.51537e-06	8.55092e-05	-0.0634097	4.28413	0.792559	0.389931	0.694418	Up	None	Only_Fasted_Up
Mydgf	0.697046	5.60344	117.606	8.96457e-08	1.34257e-05	-0.063711	5.60344	1.29695	0.275861	0.599306	Up	None	Only_Fasted_Up
Ace	0.750918	6.80173	79.8934	1.07928e-06	6.73742e-05	-0.0639337	6.80173	0.756933	0.401145	0.703147	Up	None	Only_Fasted_Up
Pde3a	0.595654	3.29951	27.3871	0.000176142	0.00233686	-0.0657666	3.29951	0.45317	0.512935	0.779432	Up	None	Only_Fasted_Up
Mri1	0.639569	4.10003	48.1644	1.17598e-05	0.000352577	-0.0658525	4.10003	0.692512	0.420731	0.715542	Up	None	Only_Fasted_Up
Lman1	0.544348	6.77176	67.3146	2.0264e-06	0.000107415	-0.0669311	6.77176	1.31294	0.27306	0.596678	Up	None	Only_Fasted_Up
Psmb3	0.594657	5.06124	52.1279	7.83321e-06	0.000263596	-0.0672574	5.06124	0.887185	0.363868	0.672951	Up	None	Only_Fasted_Up
Atp6v1b2	0.519571	10.4297	103.043	1.90978e-07	2.23863e-05	-0.0676082	10.4297	2.21203	0.161415	0.472007	Up	None	Only_Fasted_Up
Hars	0.525489	6.36563	37.6031	4.74565e-05	0.000950748	-0.0677383	6.36563	0.813307	0.384615	0.689921	Up	None	Only_Fasted_Up
Ntng1	0.527186	5.70906	26.132	0.000309593	0.00359116	-0.0681461	5.70906	0.576816	0.463104	0.746286	Up	None	Only_Fasted_Up
Raph1	0.505636	7.497	63.472	2.77874e-06	0.000131527	-0.0692919	7.497	1.52465	0.239344	0.561767	Up	None	Only_Fasted_Up
Il2rg	1.64023	2.72163	122.818	6.9811e-08	1.15654e-05	-0.0717382	2.72163	0.371954	0.552731	0.803859	Up	None	Only_Fasted_Up
Ssr1	0.605353	9.50054	94.6921	3.08115e-07	3.0864e-05	-0.0719992	9.50054	1.70323	0.215088	0.539683	Up	None	Only_Fasted_Up
Ssr2	0.771518	6.79513	147.647	2.38962e-08	5.61431e-06	-0.0720943	6.79513	1.67858	0.218238	0.543157	Up	None	Only_Fasted_Up
Krtcap2	0.76505	4.97011	99.9915	2.26508e-07	2.52322e-05	-0.0736603	4.97011	1.24416	0.285396	0.60736	Up	None	Only_Fasted_Up
Rrbp1	0.766364	3.71412	39.8513	3.20945e-05	0.000728866	-0.0740927	3.71412	0.512058	0.487395	0.762322	Up	None	Only_Fasted_Up
Rad54l2	0.687768	6.2198	57.5823	7.03923e-06	0.00024324	-0.074093	6.2198	0.868202	0.370096	0.677563	Up	None	Only_Fasted_Up
Rbm3	2.19966	3.90992	174.219	4.38568e-08	8.01119e-06	-0.0741474	3.90992	0.347102	0.567671	0.813744	Up	None	Only_Fasted_Up
Sez6l	0.8679	9.75216	122.513	8.82213e-08	1.34117e-05	-0.0753247	9.75216	1.19359	0.29542	0.616956	Up	None	Only_Fasted_Up
Rcc1	0.542601	3.01229	22.0865	0.000445857	0.00464251	-0.0765174	3.01229	0.603263	0.451603	0.739154	Up	None	Only_Fasted_Up
Cthrc1	0.836495	5.09621	52.8045	1.47497e-05	0.000411655	-0.0765635	5.09621	0.598191	0.455318	0.741384	Up	None	Only_Fasted_Up
Vasp	0.552196	3.43124	21.333	0.000514904	0.00510245	-0.0774787	3.43124	0.564489	0.466194	0.74817	Up	None	Only_Fasted_Up
Myh15	2.4585	1.47805	23.1338	0.00114971	0.008999	-0.0785074	1.47805	0.0438806	0.839042	0.93993	Up	None	Only_Fasted_Up
Slc35b1	0.856722	6.05057	156.712	1.68365e-08	4.56063e-06	-0.0825342	6.05057	1.93278	0.188413	0.507222	Up	None	Only_Fasted_Up
Dnajc25	0.523748	1.64945	10.6581	0.00634749	0.0308819	-0.0834486	1.64945	0.371872	0.552774	0.803859	Up	None	Only_Fasted_Up
Pttg1ip	0.540715	6.66228	70.6377	1.56108e-06	8.77055e-05	-0.0857947	6.66228	2.29539	0.15432	0.462457	Up	None	Only_Fasted_Up
Ddost	0.610886	8.30367	90.5942	3.95089e-07	3.50785e-05	-0.0871008	8.30367	2.35195	0.149728	0.45621	Up	None	Only_Fasted_Up
Zbtb7b	0.650312	3.34499	19.5201	0.000838289	0.00717376	-0.0881327	3.34499	0.494633	0.495287	0.767678	Up	None	Only_Fasted_Up
Lrrc58	0.796017	10.0511	142.12	2.98786e-08	6.43486e-06	-0.0893352	10.0511	2.29427	0.154412	0.462521	Up	None	Only_Fasted_Up
Sec13	0.722751	6.02594	128.016	5.49161e-08	9.76152e-06	-0.0894818	6.02594	2.59086	0.13212	0.429715	Up	None	Only_Fasted_Up
Slc7a1	0.51395	7.52733	72.1294	1.39331e-06	8.00193e-05	-0.0901655	7.52733	2.83426	0.116751	0.40366	Up	None	Only_Fasted_Up
Zfp623	0.558203	4.37418	60.2892	3.65474e-06	0.000153832	-0.0909915	4.37418	2.14926	0.167032	0.480437	Up	None	Only_Fasted_Up
Slc2a10	0.878284	1.30906	28.0639	0.000157914	0.00217081	-0.0931891	1.30906	0.46112	0.509325	0.776902	Up	None	Only_Fasted_Up
Ckap4	0.500513	5.26951	31.8934	8.9346e-05	0.00148017	-0.0942853	5.26951	1.49363	0.244008	0.566891	Up	None	Only_Fasted_Up
Frmd3	0.52429	4.08572	30.0955	0.000115022	0.00175987	-0.0971435	4.08572	1.38094	0.261568	0.584773	Up	None	Only_Fasted_Up
Pdia4	0.559219	6.33606	60.3782	3.62624e-06	0.000153132	-0.0988267	6.33606	2.45187	0.142028	0.4438	Up	None	Only_Fasted_Up
Hmga1	0.546368	4.13236	42.9692	2.09115e-05	0.00053775	-0.101306	4.13236	1.96915	0.184585	0.502668	Up	None	Only_Fasted_Up
Sgk1	0.979837	6.671	74.8864	6.69206e-06	0.000234349	-0.101698	6.671	1.08113	0.323398	0.638158	Up	None	Only_Fasted_Up
Cyb5r3.2	0.528305	6.89859	58.5288	4.2753e-06	0.000169714	-0.102339	6.89859	2.81687	0.117774	0.405074	Up	None	Only_Fasted_Up
Bcl2l1	0.676774	7.14365	95.9639	2.85788e-07	2.90783e-05	-0.103771	7.14365	2.90774	0.112551	0.396291	Up	None	Only_Fasted_Up
Aff1	0.58701	4.73195	42.5732	2.18981e-05	0.000555927	-0.103991	4.73195	1.76246	0.207759	0.530619	Up	None	Only_Fasted_Up
Rom1	0.528069	3.23546	21.3282	0.00051538	0.00510325	-0.104895	3.23546	1.13202	0.307217	0.62547	Up	None	Only_Fasted_Up
Hspb8	0.703242	5.56782	51.0358	1.29922e-05	0.000375912	-0.105011	5.56782	1.50317	0.244129	0.566973	Up	None	Only_Fasted_Up
Sec61b	1.2167	4.89229	205.322	3.38274e-09	2.06539e-06	-0.10561	4.89229	2.18987	0.16337	0.475466	Up	None	Only_Fasted_Up
Lyar	0.570994	1.69909	14.4172	0.00232132	0.0149975	-0.106266	1.69909	0.693695	0.420345	0.715356	Up	None	Only_Fasted_Up
Sdf2l1	0.537659	3.66878	24.3687	0.000293862	0.00345522	-0.107867	3.66878	1.31286	0.273074	0.596678	Up	None	Only_Fasted_Up
Bub1b	0.645208	1.77846	18.0599	0.00100357	0.00818181	-0.108497	1.77846	0.712827	0.414176	0.713027	Up	None	Only_Fasted_Up
Cpne7	0.65132	5.36881	70.1333	1.62302e-06	9.03996e-05	-0.111852	5.36881	2.75652	0.121407	0.412198	Up	None	Only_Fasted_Up
Cd68	3.15973	1.61041	96.1224	6.50541e-07	5.00375e-05	-0.112554	1.61041	0.281182	0.606057	0.834555	Up	None	Only_Fasted_Up
Slco3a1	0.501892	5.60084	61.7773	3.21049e-06	0.000142075	-0.11383	5.60084	4.14061	0.0633616	0.292309	Up	None	Only_Fasted_Up
Sorcs1	1.29765	6.73523	113.244	1.50551e-06	8.53257e-05	-0.114779	6.73523	1.21113	0.29851	0.617955	Up	None	Only_Fasted_Up
Plpp5	0.706823	2.90884	22.3734	0.000439294	0.00460386	-0.115118	2.90884	0.80476	0.386654	0.691631	Up	None	Only_Fasted_Up
Coch	0.650599	4.8971	34.8875	7.86919e-05	0.0013415	-0.120362	4.8971	1.59939	0.230535	0.553404	Up	None	Only_Fasted_Up
Ralb	0.618612	4.0369	45.1695	1.62821e-05	0.000443678	-0.12207	4.0369	2.34247	0.150486	0.457593	Up	None	Only_Fasted_Up
Snrpa1	0.753948	3.58153	67.277	2.03251e-06	0.000107415	-0.123373	3.58153	2.48929	0.139272	0.440524	Up	None	Only_Fasted_Up
Zfp57	1.31862	2.74771	104.375	1.7752e-07	2.14385e-05	-0.124778	2.74771	1.44147	0.251884	0.574974	Up	None	Only_Fasted_Up
Leo1	0.510192	4.07422	32.0369	8.61878e-05	0.00143665	-0.124802	4.07422	2.57387	0.133285	0.431738	Up	None	Only_Fasted_Up
Cited1	0.87078	7.98762	48.3733	6.69187e-05	0.00119437	-0.126821	7.98762	1.32414	0.279544	0.60197	Up	None	Only_Fasted_Up
Pvr	1.06034	3.60941	56.6911	7.04006e-06	0.00024324	-0.127718	3.60941	1.1744	0.299836	0.618406	Up	None	Only_Fasted_Up
Fkbp14	0.707488	5.31535	67.6475	1.97315e-06	0.000105797	-0.128098	5.31535	2.94045	0.110741	0.392946	Up	None	Only_Fasted_Up
Ptprn	1.01276	11.0148	200.225	3.93177e-09	2.20897e-06	-0.128105	11.0148	4.15575	0.062942	0.290997	Up	None	Only_Fasted_Up
Slc52a2	0.52462	4.35362	38.8962	3.41738e-05	0.000761368	-0.13074	4.35362	3.18617	0.0982272	0.370656	Up	None	Only_Fasted_Up
Lrrc29	1.36543	1.87793	64.5038	2.54887e-06	0.000124698	-0.131338	1.87793	0.940691	0.350265	0.662323	Up	None	Only_Fasted_Up
Arl4d	0.884756	1.79317	16.5502	0.00146594	0.0106611	-0.132151	1.79317	0.540655	0.475866	0.753849	Up	None	Only_Fasted_Up
Fut4	1.83586	4.53182	221.464	5.00646e-09	2.3566e-06	-0.13575	4.53182	1.85588	0.198443	0.518981	Up	None	Only_Fasted_Up
Tbrg1	0.540164	5.84536	67.2467	2.03746e-06	0.000107415	-0.136929	5.84536	5.64502	0.0340303	0.205774	Up	None	Only_Fasted_Up
Qsox1	0.545134	5.48568	47.1296	1.31344e-05	0.000377162	-0.140354	5.48568	4.09943	0.0645201	0.29451	Up	None	Only_Fasted_Up
Rnf128	0.542311	5.47378	62.8427	2.93071e-06	0.000135252	-0.140398	5.47378	5.49086	0.0361504	0.213988	Up	None	Only_Fasted_Up
Whrn	0.639182	5.76972	100.688	2.17765e-07	2.49023e-05	-0.142572	5.76972	6.57834	0.0239253	0.165949	Up	None	Only_Fasted_Up
Rap1b	0.562262	6.90792	44.7892	2.21784e-05	0.000559745	-0.143228	6.90792	3.70763	0.0781828	0.326951	Up	None	Only_Fasted_Up
Mettl1	0.664838	3.6828	47.6714	1.23928e-05	0.000364783	-0.144621	3.6828	3.04111	0.105392	0.383734	Up	None	Only_Fasted_Up
Gkap1	0.571123	3.72966	46.2062	1.45201e-05	0.000407888	-0.145895	3.72966	4.07674	0.0651692	0.295361	Up	None	Only_Fasted_Up
Pdyn	0.68353	6.55945	52.8369	1.3504e-05	0.000386059	-0.146435	6.55945	3.15013	0.102717	0.379121	Up	None	Only_Fasted_Up
B3galnt2	0.707036	4.98212	103.395	1.87313e-07	2.23863e-05	-0.146738	4.98212	5.9546	0.030201	0.191961	Up	None	Only_Fasted_Up
Snx1	0.518972	7.17151	86.8623	4.99882e-07	4.22188e-05	-0.148606	7.17151	9.12904	0.0100827	0.0944807	Up	None	Only_Fasted_Up
Slc45a1	0.545893	6.78374	80.0956	7.84191e-07	5.52726e-05	-0.149159	6.78374	7.68034	0.0162096	0.130019	Up	None	Only_Fasted_Up
Erp29	0.599915	7.14936	118.329	8.65404e-08	1.34117e-05	-0.152332	7.14936	9.84229	0.00808874	0.0812196	Up	None	Only_Fasted_Up
Eaf1	0.595903	6.22839	93.4958	3.30977e-07	3.24007e-05	-0.152771	6.22839	7.94206	0.0148338	0.122637	Up	None	Only_Fasted_Up
Cacna1s	1.33269	2.98056	84.993	5.64305e-07	4.55747e-05	-0.153269	2.98056	1.66094	0.220529	0.544966	Up	None	Only_Fasted_Up
Cirbp	0.576281	5.77752	32.3598	0.000126617	0.00187203	-0.154496	5.77752	3.00003	0.110421	0.392317	Up	None	Only_Fasted_Up
Slc22a15	0.504718	4.53777	45.3513	1.5956e-05	0.000437756	-0.1555	4.53777	5.66665	0.0337447	0.20491	Up	None	Only_Fasted_Up
Ctgf	0.927181	2.20739	13.0581	0.00457844	0.0243101	-0.158457	2.20739	0.568832	0.467749	0.749402	Up	None	Only_Fasted_Up
Nucb2	0.783351	4.76949	79.2657	8.30603e-07	5.77046e-05	-0.161546	4.76949	4.5212	0.0537546	0.266341	Up	None	Only_Fasted_Up
Myo16	0.582732	5.06425	34.0582	7.52191e-05	0.00130292	-0.163404	5.06425	3.49731	0.0856646	0.343243	Up	None	Only_Fasted_Up
Fstl4	0.621139	6.33883	67.5745	1.98469e-06	0.000105976	-0.164275	6.33883	6.10041	0.0285751	0.184922	Up	None	Only_Fasted_Up
Ercc1	0.744872	4.73854	91.8783	3.65088e-07	3.36977e-05	-0.165829	4.73854	6.1158	0.0284097	0.18457	Up	None	Only_Fasted_Up
Ticam1	0.532762	2.47553	12.6838	0.00361606	0.0205212	-0.168267	2.47553	1.69559	0.216057	0.541001	Up	None	Only_Fasted_Up
Sv2c	1.20785	8.45969	347.726	1.38859e-10	2.99056e-07	-0.168739	8.45969	8.91662	0.0107841	0.098831	Up	None	Only_Fasted_Up
Tmed3	0.660304	5.95579	135.318	3.97807e-08	7.55236e-06	-0.169918	5.95579	11.7069	0.00471244	0.056072	Up	None	Only_Fasted_Up
Atp1b3	0.626563	6.63304	93.7269	3.26412e-07	3.21977e-05	-0.170133	6.63304	8.98292	0.0105592	0.0976351	Up	None	Only_Fasted_Up
Sap30	0.977951	1.51653	34.413	6.15875e-05	0.0011254	-0.171476	1.51653	1.55795	0.234556	0.55683	Up	None	Only_Fasted_Up
Cep112	0.526417	2.23551	15.9119	0.00162277	0.0114964	-0.173127	2.23551	2.36197	0.148933	0.454751	Up	None	Only_Fasted_Up
Gnas	0.67411	7.35773	68.1661	2.44481e-06	0.000121734	-0.173611	7.35773	5.84017	0.032226	0.199916	Up	None	Only_Fasted_Up
Pla2g4e	0.664845	3.42526	32.9012	7.61104e-05	0.00131133	-0.175453	3.42526	3.17349	0.0988296	0.371103	Up	None	Only_Fasted_Up
Tnfrsf1b	0.586613	3.09305	27.6494	0.000168801	0.00226977	-0.177504	3.09305	3.39971	0.0887305	0.351064	Up	None	Only_Fasted_Up
5033406O09Rik	1.37945	1.33188	52.2144	7.7663e-06	0.000262027	-0.178242	1.33188	1.36162	0.264766	0.58745	Up	None	Only_Fasted_Up
Rab3b	0.857463	6.88767	111.5	1.5891e-07	1.99363e-05	-0.178746	6.88767	6.29481	0.0270449	0.178577	Up	None	Only_Fasted_Up
F2rl2	0.72931	2.48092	30.2484	0.000112382	0.00173708	-0.179514	2.48092	2.53263	0.136163	0.435412	Up	None	Only_Fasted_Up
Spata5l1	0.586994	1.67364	14.0261	0.00255838	0.0160527	-0.182249	1.67364	1.90874	0.190998	0.510314	Up	None	Only_Fasted_Up
Dysf	1.30443	4.29901	97.1275	6.57259e-07	5.0255e-05	-0.187819	4.29901	2.86324	0.117836	0.405074	Up	None	Only_Fasted_Up
Prss23	0.868325	2.90042	38.8685	3.42928e-05	0.000762706	-0.187903	2.90042	2.60015	0.131489	0.428795	Up	None	Only_Fasted_Up
Aloxe3	0.515126	2.86461	16.6866	0.00135861	0.0100888	-0.188078	2.86461	3.01119	0.106948	0.386208	Up	None	Only_Fasted_Up
Rab3ip	0.62299	6.13826	80.9316	7.40447e-07	5.31559e-05	-0.188415	6.13826	9.59572	0.00872092	0.085567	Up	None	Only_Fasted_Up
Cd164	0.509685	7.30036	64.4643	2.55726e-06	0.000124698	-0.189612	7.30036	11.3661	0.00518303	0.0593751	Up	None	Only_Fasted_Up
Ssr4	0.797682	5.91209	137.619	3.60578e-08	7.1683e-06	-0.190597	5.91209	10.3751	0.00689674	0.072701	Up	None	Only_Fasted_Up
Tnnc1	1.42465	1.43449	38.1777	3.7421e-05	0.000806801	-0.193419	1.43449	1.11169	0.31142	0.628974	Up	None	Only_Fasted_Up
Agrp	1.63306	10.0486	47.653	0.000284581	0.00338927	-0.195605	10.0486	0.929839	0.368497	0.676616	Up	None	Only_Fasted_Up
Stt3b	0.891889	7.66555	238.167	1.38648e-09	1.25141e-06	-0.20278	7.66555	16.0466	0.00157281	0.0257468	Up	None	Only_Fasted_Up
Slc25a25	0.541796	7.13155	98.0851	2.52586e-07	2.68025e-05	-0.205078	7.13155	18.0001	0.00101657	0.0188819	Up	None	Only_Fasted_Up
Creb3l1	0.518825	1.80715	12.3683	0.00393393	0.0216685	-0.206131	1.80715	2.64867	0.128253	0.42321	Up	None	Only_Fasted_Up
Fkbp11	1.60241	3.05362	120.158	7.92182e-08	1.27957e-05	-0.211218	3.05362	3.3133	0.0924324	0.358903	Up	None	Only_Fasted_Up
Drap1	0.592425	5.75144	58.4273	4.31468e-06	0.000169983	-0.211421	5.75144	9.65496	0.00856392	0.0844756	Up	None	Only_Fasted_Up
2610524H06Rik	0.504802	2.87454	20.105	0.000655907	0.00601364	-0.211691	2.87454	4.73169	0.0491912	0.254101	Up	None	Only_Fasted_Up
Kcnv1	0.78188	5.46871	40.1522	8.48934e-05	0.0014173	-0.212296	5.46871	3.91636	0.0759954	0.322883	Up	None	Only_Fasted_Up
Eda	0.554513	2.72931	22.8488	0.000386688	0.00420838	-0.21473	2.72931	4.61577	0.0516445	0.260785	Up	None	Only_Fasted_Up
Npy	1.56533	10.607	44.0304	0.000359717	0.00397968	-0.215501	10.607	1.1188	0.326912	0.641025	Up	None	Only_Fasted_Up
AA414768	0.716464	5.26721	60.8364	3.87312e-06	0.000161447	-0.215965	5.26721	7.28012	0.0188485	0.143271	Up	None	Only_Fasted_Up
Tmsb4x	0.664424	8.07558	62.9449	4.41012e-06	0.000172689	-0.217667	8.07558	8.58829	0.0127295	0.110768	Up	None	Only_Fasted_Up
Ccbe1	0.623854	2.63675	19.8643	0.000688559	0.00621772	-0.218288	2.63675	3.25249	0.0951509	0.364251	Up	None	Only_Fasted_Up
Ism1	1.00259	4.16167	35.2897	0.000175734	0.00233384	-0.219122	4.16167	2.36208	0.156927	0.466058	Up	None	Only_Fasted_Up
Ssu72	0.547583	6.19692	82.959	6.45605e-07	5.00375e-05	-0.221501	6.19692	17.5886	0.00111166	0.0200068	Up	None	Only_Fasted_Up
Avpi1	0.514029	2.91007	25.2041	0.000253971	0.00310483	-0.223371	2.91007	6.46632	0.0249297	0.170085	Up	None	Only_Fasted_Up
Psme4	0.670017	5.39859	100.082	2.2535e-07	2.52322e-05	-0.22346	5.39859	14.6694	0.00218202	0.0323721	Up	None	Only_Fasted_Up
Mid1	0.617184	2.15238	22.721	0.000395945	0.00427078	-0.224651	2.15238	4.1147	0.0640876	0.293571	Up	None	Only_Fasted_Up
Apold1	0.679423	2.132	10.7728	0.00655783	0.0316195	-0.225092	2.132	1.68491	0.218681	0.543213	Up	None	Only_Fasted_Up
BC048080	0.654227	1.32319	11.7	0.0047214	0.0249334	-0.233702	1.32319	2.09408	0.172175	0.486135	Up	None	Only_Fasted_Up
Npm3	0.826067	2.04713	28.0852	0.000157377	0.00216574	-0.234552	2.04713	3.27464	0.0941493	0.36273	Up	None	Only_Fasted_Up
Syndig1l	1.07957	5.31229	193.47	4.82641e-09	2.3566e-06	-0.234606	5.31229	12.4886	0.00380907	0.0484308	Up	None	Only_Fasted_Up
AK199756	0.76436	1.36387	24.2542	0.000299879	0.00350981	-0.236	1.36387	3.25127	0.0952063	0.364251	Up	None	Only_Fasted_Up
Map3k6	0.887713	2.99782	62.7721	2.94834e-06	0.000135582	-0.241966	2.99782	6.60739	0.0236727	0.165085	Up	None	Only_Fasted_Up
Txnip	0.696655	4.2913	45.6988	1.53534e-05	0.000425743	-0.244797	4.2913	7.4911	0.0172981	0.134965	Up	None	Only_Fasted_Up
Scg2	1.18044	11.1074	193.379	9.32926e-09	3.4399e-06	-0.246218	11.1074	11.0313	0.00610349	0.0659442	Up	None	Only_Fasted_Up
Lsm8	0.78629	2.92691	60.3871	3.62341e-06	0.000153132	-0.246882	2.92691	8.26881	0.0133038	0.113887	Up	None	Only_Fasted_Up
Btg1	1.19451	5.94883	297.877	3.57235e-10	5.1291e-07	-0.255055	5.94883	18.4585	0.000921586	0.0174615	Up	None	Only_Fasted_Up
1700066M21Rik	0.638716	5.5511	62.4138	3.03981e-06	0.000137826	-0.255251	5.5511	12.9309	0.00338784	0.0442198	Up	None	Only_Fasted_Up
Mgat4c.2	0.666665	5.91339	105.162	1.70091e-07	2.09326e-05	-0.255982	5.91339	20.1573	0.000649056	0.0138401	Up	None	Only_Fasted_Up
Plce1	1.29918	5.90258	245.082	1.2165e-09	1.25141e-06	-0.257674	5.90258	13.234	0.00314542	0.0423386	Up	None	Only_Fasted_Up
Nabp1	0.508734	3.89695	33.4993	6.99348e-05	0.00123625	-0.258009	3.89695	11.3974	0.00513752	0.0591158	Up	None	Only_Fasted_Up
Slc18a1	1.16056	2.20618	52.9104	7.25116e-06	0.000248341	-0.258134	2.20618	3.83122	0.0727215	0.314959	Up	None	Only_Fasted_Up
Adgrg2	2.49733	5.67043	721.678	1.76297e-12	2.27811e-08	-0.258926	5.67043	12.4939	0.00384441	0.0487512	Up	None	Only_Fasted_Up
Rasd1	0.500231	3.41101	18.5108	0.000911421	0.00763773	-0.263857	3.41101	6.98278	0.0206751	0.150684	Up	None	Only_Fasted_Up
Cflar	0.958256	5.09526	182.369	6.86299e-09	2.95612e-06	-0.263858	5.09526	18.6467	0.000885612	0.0169982	Up	None	Only_Fasted_Up
Dnajb5	0.822655	6.31799	73.5248	2.70456e-06	0.000129438	-0.264229	6.31799	9.9479	0.00885086	0.0865134	Up	None	Only_Fasted_Up
Tigd2	0.749085	4.82037	113.627	1.09259e-07	1.55148e-05	-0.266186	4.82037	19.0624	0.000811748	0.015893	Up	None	Only_Fasted_Up
Hopx	0.895578	3.43884	62.9301	2.90903e-06	0.000134733	-0.26761	3.43884	7.86733	0.0152122	0.125205	Up	None	Only_Fasted_Up
Kcnc2	0.559296	7.952	80.3071	7.72848e-07	5.51584e-05	-0.267863	7.952	23.4681	0.000345265	0.00859636	Up	None	Only_Fasted_Up
Vdr	1.30614	1.1333	21.6919	0.000530732	0.00521133	-0.269746	1.1333	1.41476	0.256918	0.580401	Up	None	Only_Fasted_Up
Osbpl10	0.512267	4.92518	31.8387	8.87119e-05	0.00147344	-0.269763	4.92518	11.6449	0.00479423	0.0567253	Up	None	Only_Fasted_Up
Dnajc21	0.512842	3.86784	36.5164	4.63972e-05	0.000938255	-0.275997	3.86784	14.0918	0.00251668	0.036134	Up	None	Only_Fasted_Up
Fbxo4	0.827638	4.09849	78.6601	8.6648e-07	5.92416e-05	-0.279256	4.09849	12.0285	0.00431346	0.0529834	Up	None	Only_Fasted_Up
Arc	0.61451	3.57672	22.8832	0.000403389	0.0043294	-0.27984	3.57672	6.43515	0.0254988	0.172421	Up	None	Only_Fasted_Up
Tmeff2	0.905747	6.44425	31.7484	0.000429383	0.00454119	-0.281678	6.44425	4.09866	0.076237	0.323101	Up	None	Only_Fasted_Up
Herc2	0.564004	8.84804	80.2315	7.76879e-07	5.51584e-05	-0.287058	8.84804	26.2239	0.000213494	0.0058948	Up	None	Only_Fasted_Up
Apbb2	0.523649	7.1755	102.026	2.02048e-07	2.33113e-05	-0.287697	7.1755	39.3908	3.21282e-05	0.00138387	Up	None	Only_Fasted_Up
Fkbp2	0.607292	3.08458	29.022	0.000135719	0.00196169	-0.289519	3.08458	8.8628	0.0109707	0.100045	Up	None	Only_Fasted_Up
Pcsk1	0.770595	7.49152	153.131	1.92904e-08	4.79366e-06	-0.293199	7.49152	28.7584	0.000141443	0.00425052	Up	None	Only_Fasted_Up
Fam46a	0.806809	7.02512	101.183	2.59646e-07	2.72777e-05	-0.295217	7.02512	17.581	0.0011702	0.0207142	Up	None	Only_Fasted_Up
Pappa2	2.49432	4.03198	111.745	3.12247e-06	0.000140986	-0.295541	4.03198	2.71088	0.135506	0.434282	Up	None	Only_Fasted_Up
Ghsr	0.745756	7.9807	42.5709	8.91537e-05	0.00147888	-0.296326	7.9807	8.57638	0.0160688	0.12921	Up	None	Only_Fasted_Up
Ecm1	1.30348	1.3413	40.8824	2.67666e-05	0.000642896	-0.298121	1.3413	3.30763	0.0926819	0.359327	Up	None	Only_Fasted_Up
Ninl	0.615513	2.07132	15.4236	0.00181995	0.0125359	-0.299791	2.07132	5.01317	0.0437899	0.238531	Up	None	Only_Fasted_Up
Dpy19l4	0.667383	6.81049	68.8273	2.10968e-06	0.000109483	-0.300323	6.81049	17.8645	0.00110106	0.0198437	Up	None	Only_Fasted_Up
Emilin1	1.02731	2.29352	66.9718	2.08297e-06	0.000108972	-0.302228	2.29352	8.23828	0.0134387	0.114548	Up	None	Only_Fasted_Up
Fibcd1	0.519494	4.32507	25.9333	0.000224211	0.00282935	-0.303341	4.32507	11.6438	0.0047956	0.0567253	Up	None	Only_Fasted_Up
Pex5	0.549699	6.60529	68.6432	1.82332e-06	0.000100259	-0.305141	6.60529	27.0745	0.000185378	0.00526473	Up	None	Only_Fasted_Up
Galnt18	0.510529	4.82996	27.8881	0.000170061	0.00228195	-0.305478	4.82996	12.9758	0.00341811	0.0443462	Up	None	Only_Fasted_Up
Epha2	1.879	1.22467	53.8508	6.61668e-06	0.000232339	-0.306061	1.22467	2.4349	0.1433	0.446049	Up	None	Only_Fasted_Up
Dlk1	0.812852	10.1851	110.251	1.52411e-07	1.93084e-05	-0.306834	10.1851	20.0879	0.000686848	0.0143152	Up	None	Only_Fasted_Up
Ccl17	1.80145	1.13266	36.2153	5.65986e-05	0.00106458	-0.307576	1.13266	1.81474	0.202448	0.523697	Up	None	Only_Fasted_Up
Syt10	0.547731	4.77714	43.6589	1.93133e-05	0.000506219	-0.308488	4.77714	17.9791	0.0010212	0.0188902	Up	None	Only_Fasted_Up
Ddx58	0.705011	3.0525	37.7993	3.92736e-05	0.000829237	-0.312679	3.0525	10.1018	0.00748051	0.0770225	Up	None	Only_Fasted_Up
Helq	0.712032	2.65838	42.1051	2.31351e-05	0.000574908	-0.314048	2.65838	11.2988	0.00528224	0.0601354	Up	None	Only_Fasted_Up
Best3	0.860624	1.8051	22.5474	0.000408923	0.00437788	-0.316451	1.8051	4.26265	0.0600721	0.283903	Up	None	Only_Fasted_Up
Cstb	1.10702	3.35708	65.0203	2.68576e-06	0.000129016	-0.319652	3.35708	7.75363	0.0159943	0.129012	Up	None	Only_Fasted_Up
Cdc37l1	0.550341	7.66192	90.1857	4.05223e-07	3.53804e-05	-0.320639	7.66192	39.0185	3.36543e-05	0.00142118	Up	None	Only_Fasted_Up
Nlrc3	3.25353	3.04556	265.174	1.80929e-09	1.34547e-06	-0.322213	3.04556	5.54613	0.0366363	0.215482	Up	None	Only_Fasted_Up
Fam71e1	1.25183	1.47598	48.1088	1.18294e-05	0.000353466	-0.324026	1.47598	4.85134	0.0468036	0.247353	Up	None	Only_Fasted_Up
Rbbp7	0.945314	8.16744	203.998	3.51637e-09	2.06539e-06	-0.325923	8.16744	31.4292	9.42023e-05	0.00307512	Up	None	Only_Fasted_Up
Ikbip	0.571455	4.35051	51.3342	8.4797e-06	0.000274623	-0.326217	4.35051	21.899	0.000461974	0.0106983	Up	None	Only_Fasted_Up
Deb1	0.578094	3.98354	38.1691	3.74617e-05	0.000806801	-0.3285	3.98354	16.3358	0.00147149	0.0245169	Up	None	Only_Fasted_Up
Rbm12b1	0.731602	1.46926	20.2309	0.000639551	0.0059115	-0.335452	1.46926	5.96572	0.0300731	0.191525	Up	None	Only_Fasted_Up
Phkb	0.719026	6.32926	50.0455	2.2517e-05	0.000562794	-0.335801	6.32926	14.2357	0.00317504	0.0426042	Up	None	Only_Fasted_Up
Hspa1a	0.885539	2.93377	23.8441	0.0004474	0.00465109	-0.34608	2.93377	5.15066	0.0437359	0.238462	Up	None	Only_Fasted_Up
Lancl3	1.32028	7.61155	520.44	1.15871e-11	6.43443e-08	-0.347104	7.61155	47.9775	1.19953e-05	0.000643165	Up	None	Only_Fasted_Up
Nfxl1	0.853046	5.10565	79.2375	9.62684e-07	6.28046e-05	-0.347315	5.10565	17.508	0.00117875	0.0208085	Up	None	Only_Fasted_Up
Bmper	0.535598	4.38445	28.1246	0.000156388	0.00216022	-0.348524	4.38445	15.752	0.00168447	0.0269057	Up	None	Only_Fasted_Up
H2-M3	1.21064	2.60639	96.2952	2.80284e-07	2.87447e-05	-0.350064	2.60639	11.8075	0.00458314	0.0549382	Up	None	Only_Fasted_Up
Slk	0.600995	5.87933	81.914	6.9261e-07	5.1314e-05	-0.350507	5.87933	35.9713	4.98701e-05	0.00189536	Up	None	Only_Fasted_Up
Trib1	0.658574	4.59264	74.4294	1.17386e-06	7.08816e-05	-0.351982	4.59264	28.0883	0.000157298	0.00458828	Up	None	Only_Fasted_Up
Ogfrl1	0.69944	7.75384	63.9956	4.93994e-06	0.000184546	-0.353354	7.75384	20.88	0.000717971	0.014642	Up	None	Only_Fasted_Up
Gpr19	0.574699	4.46974	56.9612	4.93262e-06	0.000184546	-0.354122	4.46974	28.4141	0.000149347	0.00438754	Up	None	Only_Fasted_Up
Etv5	0.501602	5.06916	35.6407	5.21225e-05	0.00101588	-0.354352	5.06916	22.9825	0.000377278	0.00926842	Up	None	Only_Fasted_Up
Notch4	1.8648	4.44353	171.348	5.66403e-08	9.89062e-06	-0.354674	4.44353	9.60083	0.010321	0.0963638	Up	None	Only_Fasted_Up
Kcnmb4.2	0.892978	4.09418	63.0683	3.14097e-06	0.000140986	-0.356087	4.09418	13.6767	0.00285628	0.0396018	Up	None	Only_Fasted_Up
Col6a3	1.11892	2.56549	86.0039	5.28345e-07	4.34858e-05	-0.357489	2.56549	12.7781	0.0035269	0.0455746	Up	None	Only_Fasted_Up
Edem2	1.08421	4.88339	168.87	1.08311e-08	3.5887e-06	-0.357492	4.88339	25.088	0.00025912	0.00690382	Up	None	Only_Fasted_Up
Cyp4f17	0.785659	2.99903	53.9572	6.54901e-06	0.000230589	-0.358416	2.99903	15.2499	0.00189672	0.0294584	Up	None	Only_Fasted_Up
Sst	0.577329	6.61265	23.0911	0.000861932	0.00732756	-0.358585	6.61265	11.276	0.00794964	0.0802541	Up	None	Only_Fasted_Up
Gpd1	0.917263	3.78952	34.3638	0.000126102	0.00186868	-0.361214	3.78952	7.35638	0.0208174	0.150955	Up	None	Only_Fasted_Up
Ndnl2	0.690792	4.91611	70.548	1.57189e-06	8.79307e-05	-0.362162	4.91611	25.3814	0.000246332	0.00660678	Up	None	Only_Fasted_Up
Fsd1l	0.596443	7.30691	81.8504	6.95593e-07	5.1314e-05	-0.365717	7.30691	39.1485	3.31121e-05	0.00141949	Up	None	Only_Fasted_Up
Gpr3	0.986138	2.89778	63.0423	2.88149e-06	0.000134699	-0.367199	2.89778	12.3964	0.00390438	0.049067	Up	None	Only_Fasted_Up
Trim15	1.62851	2.2053	125.67	6.11298e-08	1.03937e-05	-0.367227	2.2053	9.97807	0.00776355	0.0791796	Up	None	Only_Fasted_Up
Ghr	1.09308	8.72586	156.701	4.40175e-08	8.01119e-06	-0.36917	8.72586	23.1601	0.000469073	0.0108046	Up	None	Only_Fasted_Up
Esrrb	0.78834	1.98408	19.6521	0.000718899	0.00640663	-0.371667	1.98408	5.92535	0.0305401	0.193397	Up	None	Only_Fasted_Up
9630014M24Rik	1.5564	2.14099	108.72	1.4068e-07	1.85496e-05	-0.387848	2.14099	10.6128	0.00643201	0.0689174	Up	None	Only_Fasted_Up
Sec14l1	0.720212	6.41123	191.65	5.1064e-09	2.3566e-06	-0.389514	6.41123	72.7565	1.32909e-06	0.000138504	Up	None	Only_Fasted_Up
Nfil3	1.61473	4.80421	139.064	2.47753e-07	2.66789e-05	-0.391707	4.80421	11.9015	0.00591845	0.064812	Up	None	Only_Fasted_Up
C630043F03Rik	0.775189	2.57331	31.4978	9.32552e-05	0.00151875	-0.39348	2.57331	11.3582	0.00519456	0.0594545	Up	None	Only_Fasted_Up
L3mbtl3	0.515574	5.05313	44.7184	1.71254e-05	0.000461309	-0.39437	5.05313	33.8951	6.61673e-05	0.00232974	Up	None	Only_Fasted_Up
Zar1	0.69449	3.45462	31.5498	9.25448e-05	0.00151375	-0.397893	3.45462	13.7948	0.00271178	0.0382353	Up	None	Only_Fasted_Up
Ppef1	2.05028	2.69171	178.187	7.87758e-09	3.28368e-06	-0.398011	2.69171	11.1672	0.00548288	0.061395	Up	None	Only_Fasted_Up
Pls1	0.793144	2.33684	33.1778	7.31792e-05	0.00128258	-0.399736	2.33684	11.6194	0.00482832	0.0569785	Up	None	Only_Fasted_Up
Rbp4	1.66898	5.24778	59.8344	5.43542e-05	0.001039	-0.404134	5.24778	5.15069	0.0527987	0.263923	Up	None	Only_Fasted_Up
N4bp2l1	0.526642	7.75783	14.1808	0.00491664	0.0256802	-0.404896	7.75783	10.6197	0.0106225	0.0978889	Up	None	Only_Fasted_Up
Rps6ka2	0.593221	7.71141	92.3167	3.55458e-07	3.35272e-05	-0.406729	7.71141	55.107	5.86685e-06	0.000385493	Up	None	Only_Fasted_Up
Brca2	0.510144	5.82951	10.0997	0.0122923	0.0491618	-0.407797	5.82951	8.2177	0.0199758	0.148009	Up	None	Only_Fasted_Up
Rab40c	0.649044	5.45267	36.5784	7.79762e-05	0.00133458	-0.408579	5.45267	18.7491	0.0011518	0.0205574	Up	None	Only_Fasted_Up
Ern1	0.599729	5.44913	99.6966	2.3033e-07	2.54387e-05	-0.410366	5.44913	60.3445	3.63699e-06	0.000274838	Up	None	Only_Fasted_Up
Gclc	0.594034	6.56584	83.3017	6.30999e-07	5.00231e-05	-0.410477	6.56584	50.6351	9.10077e-06	0.00051309	Up	None	Only_Fasted_Up
Tuba8	0.980317	2.82338	52.9154	7.24759e-06	0.000248341	-0.417968	2.82338	13.4776	0.00294001	0.040502	Up	None	Only_Fasted_Up
Smap1	0.556359	2.45593	11.3634	0.00527948	0.0269012	-0.423039	2.45593	8.68572	0.0117608	0.105026	Up	None	Only_Fasted_Up
Slc25a33	0.505031	6.09994	66.6514	2.1375e-06	0.000110483	-0.426754	6.09994	61.0244	3.42691e-06	0.000265142	Up	None	Only_Fasted_Up
Tmem120b	0.778753	1.84397	25.0899	0.000259033	0.00316074	-0.431125	1.84397	10.5487	0.00655357	0.06993	Up	None	Only_Fasted_Up
Gm8773	0.557964	4.50952	14.5405	0.0034797	0.0199488	-0.432266	4.50952	11.3637	0.00721853	0.0752285	Up	None	Only_Fasted_Up
Ctsc	0.555392	1.72168	11.5808	0.00488049	0.025537	-0.435111	1.72168	9.57628	0.00877317	0.0858276	Up	None	Only_Fasted_Up
Thbs2	1.13812	3.87548	84.0493	7.16545e-07	5.17274e-05	-0.437027	3.87548	17.4234	0.00120899	0.0211687	Up	None	Only_Fasted_Up
Pawr	0.715581	2.06415	23.7812	0.000326292	0.0037214	-0.437636	2.06415	12.1051	0.00422436	0.0521367	Up	None	Only_Fasted_Up
Ostf1	0.514647	3.38252	15.5902	0.00179479	0.0124156	-0.438229	3.38252	14.9331	0.0020969	0.031434	Up	None	Only_Fasted_Up
Card19	0.937176	2.50829	47.156	1.3097e-05	0.000376926	-0.438377	2.50829	14.2626	0.00241186	0.0349787	Up	None	Only_Fasted_Up
Cela1	0.843941	2.21018	21.4324	0.000524424	0.00517298	-0.441757	2.21018	8.05758	0.0144454	0.12035	Up	None	Only_Fasted_Up
AK086757	0.653055	5.00916	72.5493	1.34992e-06	7.8575e-05	-0.444192	5.00916	43.4629	1.97526e-05	0.000945345	Up	None	Only_Fasted_Up
Kl	0.804723	5.66316	90.2138	4.38067e-07	3.74881e-05	-0.445393	5.66316	36.1388	5.08273e-05	0.00192607	Up	None	Only_Fasted_Up
Rassf8.2	0.588323	4.38584	38.5741	3.55873e-05	0.000782074	-0.445953	4.38584	28.6647	0.000143544	0.0042739	Up	None	Only_Fasted_Up
Nudt10	0.781119	6.14125	80.7818	9.94965e-07	6.42619e-05	-0.450289	6.14125	34.7116	6.89121e-05	0.00240022	Up	None	Only_Fasted_Up
Dusp10	0.558883	3.52448	10.4682	0.00866402	0.038659	-0.455971	3.52448	9.32769	0.0118385	0.1054	Up	None	Only_Fasted_Up
Ddit4	0.891805	4.69029	55.3965	1.07048e-05	0.000323953	-0.45689	4.69029	19.7116	0.000920337	0.0174615	Up	None	Only_Fasted_Up
Egr4	0.627972	1.57905	13.9191	0.00262807	0.0163584	-0.457749	1.57905	9.94393	0.00784386	0.0795582	Up	None	Only_Fasted_Up
Cdkn1a	2.58407	6.19347	378.041	5.989e-09	2.66862e-06	-0.459952	6.19347	18.8332	0.00166859	0.0267845	Up	None	Only_Fasted_Up
Tpst2	0.614538	4.44899	72.9624	1.30876e-06	7.68716e-05	-0.4617	4.44899	53.6059	6.7755e-06	0.000429181	Up	None	Only_Fasted_Up
Rassf8	0.549581	4.87883	52.0202	7.91751e-06	0.000264367	-0.46276	4.87883	47.4792	1.26501e-05	0.000667205	Up	None	Only_Fasted_Up
Myof	1.82003	2.63897	193.522	4.81877e-09	2.3566e-06	-0.465337	2.63897	20.5844	0.000596102	0.0129896	Up	None	Only_Fasted_Up
Adpgk	0.940528	5.67225	166.372	1.18292e-08	3.72821e-06	-0.473513	5.67225	56.0191	5.38383e-06	0.000366157	Up	None	Only_Fasted_Up
Ptk2b	1.30375	5.03574	115.577	3.59772e-07	3.36882e-05	-0.475447	5.03574	21.6483	0.000703519	0.0144759	Up	None	Only_Fasted_Up
Racgap1	0.689458	4.61324	60.6584	3.53823e-06	0.000151394	-0.476576	4.61324	37.8673	3.8933e-05	0.00158704	Up	None	Only_Fasted_Up
Fam150b	0.795419	6.43139	80.8756	1.16498e-06	7.06757e-05	-0.478742	6.43139	38.0968	4.91202e-05	0.0018779	Up	None	Only_Fasted_Up
Foxo1	0.555866	7.49478	35.6708	9.01657e-05	0.00148802	-0.491194	7.49478	35.3077	9.42384e-05	0.00307512	Up	None	Only_Fasted_Up
Hdhd3	0.503486	2.14365	8.68532	0.0116136	0.0471477	-0.511051	2.14365	11.9971	0.00435058	0.0533379	Up	None	Only_Fasted_Up
Layn	2.15158	2.67971	29.4596	0.000610756	0.00573561	-0.520317	2.67971	2.91311	0.125993	0.419825	Up	None	Only_Fasted_Up
Thbs1	2.3452	6.34284	40.0847	0.000888489	0.00751378	-0.527223	6.34284	3.02901	0.135077	0.433925	Up	None	Only_Fasted_Up
Hspa1b	1.11084	2.064	34.1904	6.45368e-05	0.0011639	-0.53457	2.064	11.4617	0.00507199	0.058638	Up	None	Only_Fasted_Up
Zbtb7b.2	1.19241	1.08265	29.8413	0.000119571	0.00180924	-0.562486	1.08265	9.89288	0.00796576	0.0803541	Up	None	Only_Fasted_Up
Amy1	0.926538	1.05568	17.4255	0.00115218	0.00901239	-0.566927	1.05568	9.00977	0.0104697	0.0974707	Up	None	Only_Fasted_Up
Hhip	2.47143	6.30435	43.1127	0.000739318	0.00654035	-1.32265	6.30435	18.191	0.00595997	0.0650056	Up	None	Only_Fasted_Up
Txk	-0.0513325	-0.461612	0.00209674	0.964337	0.980807	5.09032	-0.461612	64.9779	8.13966e-06	0.000477547	None	None	No_Change
Fgb	2.84053	0.600336	29.3097	0.000129776	0.00190232	3.4501	0.600336	194.604	4.66096e-09	3.16994e-06	None	None	No_Change
Cd14	-0.0453777	0.359478	0.00343162	0.9546	0.975975	2.72368	0.359478	24.807	0.000820802	0.016046	None	None	No_Change
Smagp	0.918136	0.223779	4.33112	0.0583163	0.1471	2.72146	0.223779	95.0246	3.02087e-07	5.34736e-05	None	None	No_Change
Nlrc5	-0.129411	0.516327	0.154318	0.700976	0.810198	2.41943	0.516327	89.9423	4.11406e-07	6.32879e-05	None	None	No_Change
Styk1	-0.601575	0.292524	5.03992	0.0433142	0.120212	2.1722	0.292524	97.4051	2.62718e-07	4.78146e-05	None	None	No_Change
Arhgap28	-0.327113	0.939266	1.83734	0.198952	0.345684	1.89793	0.939266	93.4436	3.32019e-07	5.46236e-05	None	None	No_Change
Serpinb1a	-0.239726	0.231582	0.685625	0.422991	0.583588	1.76475	0.231582	55.0355	5.9068e-06	0.000385493	None	None	No_Change
Aqp8	0.668964	0.456233	3.07737	0.104015	0.219985	1.73113	0.456233	38.4679	3.93154e-05	0.0015939	None	None	No_Change
Cldn2	-2.27927	0.439835	72.2844	1.37711e-06	7.94421e-05	1.40174	0.439835	31.7346	9.00717e-05	0.00299205	None	None	No_Change
Bcl3	-0.598849	0.625764	5.87521	0.0311321	0.0944783	1.30337	0.625764	38.4485	3.61565e-05	0.00149748	None	None	No_Change
Trpv6	-0.567875	0.770323	6.17388	0.0277952	0.0873814	1.27154	0.770323	41.8183	2.39328e-05	0.00112458	None	None	No_Change
Capn11	-0.720679	0.405545	0.701333	0.428336	0.588138	1.24101	0.405545	2.93358	0.127819	0.422856	None	None	No_Change
Icam1	0.347195	0.92839	1.71098	0.21411	0.364666	1.23011	0.92839	34.9677	5.70835e-05	0.00210752	None	None	No_Change
Serpina3m	0.576213	0.424568	3.83562	0.072577	0.171923	1.10687	0.424568	26.1531	0.000216049	0.00595264	None	None	No_Change
Smoc2	-0.0684907	0.53806	0.0601184	0.810238	0.885778	1.04666	0.53806	20.4953	0.000606722	0.0131293	None	None	No_Change
Esr2	-0.65957	0.597862	8.63047	0.0118212	0.0477503	1.04496	0.597862	29.256	0.000130862	0.00400711	None	None	No_Change
Cdcp1	-0.337676	0.612131	1.39568	0.259164	0.414932	1.02176	0.612131	16.9875	0.00126974	0.0220532	None	None	No_Change
Apobec3	0.00424543	0.947534	0.00053106	0.981974	0.990474	0.933216	0.947534	37.1183	4.28835e-05	0.00171031	None	None	No_Change
Olfr920	0.626216	1.06275	3.98296	0.0699088	0.167755	0.882854	1.06275	12.2241	0.00461034	0.0550865	None	None	No_Change
Rprm	-0.250511	4.47466	0.487373	0.509838	0.660774	0.881942	4.47466	7.99112	0.0282841	0.184002	None	None	No_Change
Tmc5	-1.04183	0.857063	26.1631	0.000215687	0.00274862	0.77976	0.857063	17.9991	0.0010168	0.0188819	None	None	No_Change
Neb	1.11785	2.25085	9.56668	0.0135186	0.052344	0.748862	2.25085	6.97404	0.0278184	0.181918	None	None	No_Change
Gucy2c	-0.0354285	0.853968	0.0164558	0.899961	0.94372	0.681786	0.853968	8.65947	0.0118098	0.105391	None	None	No_Change
Rspo2	-0.252234	0.927921	1.17962	0.297681	0.45587	0.666167	0.927921	11.2913	0.00529348	0.0601354	None	None	No_Change
AK086712	-0.352349	0.454198	2.32811	0.151642	0.285686	0.652204	0.454198	10.9612	0.00581517	0.063952	None	None	No_Change
Angptl2	-0.786805	0.78072	9.25711	0.00968566	0.0418311	0.622091	0.78072	7.25031	0.0188098	0.14306	None	None	No_Change
A230001M10Rik	-1.08531	0.269654	22.2826	0.000429683	0.00454119	0.618153	0.269654	8.46165	0.0124878	0.109624	None	None	No_Change
Fam212b	-0.441352	1.86948	3.54508	0.0853018	0.191633	0.604382	1.86948	8.74162	0.0125197	0.109719	None	None	No_Change
Herc6	-0.258235	1.88811	1.21703	0.29276	0.450717	0.591289	1.88811	8.41188	0.0140041	0.11766	None	None	No_Change
4930523C07Rik	-0.103252	1.02373	0.223488	0.644441	0.770562	0.577286	1.02373	9.51426	0.00894234	0.0870127	None	None	No_Change
Nppa	0.232697	0.716635	0.76903	0.396852	0.558255	0.572666	0.716635	6.57135	0.0239866	0.166137	None	None	No_Change
Runx1	0.291119	0.503204	1.38704	0.26057	0.416512	0.567869	0.503204	7.52966	0.0170695	0.13425	None	None	No_Change
Mctp2	-0.488655	0.975177	2.19533	0.165871	0.304762	0.564802	0.975177	4.04025	0.0690095	0.3056	None	None	No_Change
Srpx2	0.648823	0.674341	7.69977	0.0161024	0.0594672	0.563687	0.674341	9.22766	0.00977532	0.0925397	None	None	No_Change
Aurka	-0.0252264	0.823458	0.0114088	0.916612	0.952691	0.559512	0.823458	7.67515	0.0162383	0.130169	None	None	No_Change
Myh11	0.391076	0.47699	1.88417	0.193688	0.339138	0.558139	0.47699	5.62187	0.034339	0.206866	None	None	No_Change
Gm3414	0.016514	2.33179	0.00690656	0.935176	0.964125	0.555974	2.33179	10.4464	0.00743637	0.0768128	None	None	No_Change
Pik3cg	-0.131197	1.24596	0.206932	0.657751	0.77964	0.548406	1.24596	4.73682	0.0514316	0.260382	None	None	No_Change
Cd33	-0.297251	0.542192	1.0981	0.314277	0.474259	0.546463	0.542192	4.87502	0.0463474	0.246157	None	None	No_Change
Col19a1	-0.849089	0.899149	8.33103	0.0136016	0.0525442	0.538962	0.899149	4.31283	0.0598444	0.28348	None	None	No_Change
E030003E18Rik	-0.0981196	1.16057	0.212122	0.65292	0.776727	0.53665	1.16057	8.79792	0.0112008	0.101545	None	None	No_Change
Pcolce2	0.587069	1.54065	7.19636	0.0191694	0.0673483	0.523998	1.54065	8.38341	0.0128116	0.111183	None	None	No_Change
Entpd4	-0.34545	1.39217	3.7775	0.0745118	0.174998	0.508491	1.39217	11.2575	0.00534426	0.060452	None	None	No_Change
Cd44	-0.380376	3.78516	2.09098	0.185541	0.329471	0.499616	3.78516	4.57791	0.0642247	0.293878	None	None	No_Change
Srrm4	0.108278	6.99564	1.49979	0.245168	0.400336	0.498813	6.99564	40.0388	4.56925e-05	0.0017838	None	None	No_Change
St18	-0.00420569	4.43242	0.00206643	0.964451	0.980838	0.497206	4.43242	38.0313	3.81254e-05	0.00156897	None	None	No_Change
Arpc1b	-0.217207	1.57056	1.2556	0.283292	0.440836	0.496307	1.57056	8.8166	0.011134	0.101106	None	None	No_Change
Palmd	0.0333976	3.28478	0.0497305	0.827301	0.897899	0.496002	3.28478	14.4889	0.00252085	0.0361536	None	None	No_Change
Pfkfb3	-0.175361	5.37624	3.7503	0.0758894	0.177203	0.494517	5.37624	37.9664	4.18646e-05	0.00167484	None	None	No_Change
Sema6d	-0.328561	6.8235	20.1634	0.000648262	0.00597067	0.492232	6.8235	56.9609	4.93275e-06	0.000342694	None	None	No_Change
Nop58	0.306261	5.90302	25.4687	0.000242672	0.00299791	0.491286	5.90302	85.5404	5.44491e-07	7.64773e-05	None	None	No_Change
Spred1	-0.0402391	8.99308	0.128601	0.727794	0.828887	0.489117	8.99308	23.4329	0.000807985	0.0158434	None	None	No_Change
Abcg2	0.333199	3.95342	11.239	0.00537242	0.0272245	0.487854	3.95342	33.2813	7.2116e-05	0.00248502	None	None	No_Change
Kcnh3	0.0535294	1.20965	0.0460667	0.83353	0.901857	0.486439	1.20965	5.23215	0.0403968	0.227256	None	None	No_Change
Slitrk5	-0.0325775	5.79766	0.243372	0.630227	0.760037	0.486033	5.79766	69.7232	1.67549e-06	0.000159196	None	None	No_Change
Ehd4	0.47534	5.76965	44.2977	1.79578e-05	0.000480437	0.485429	5.76965	60.8889	3.46765e-06	0.000265142	None	None	No_Change
Mms19	-0.215553	5.10323	8.8229	0.0111116	0.0457856	0.484172	5.10323	57.1067	4.8669e-06	0.000339947	None	None	No_Change
Rhoq	-0.141651	6.24216	3.59105	0.0811538	0.18513	0.483407	6.24216	52.6975	7.40437e-06	0.000451456	None	None	No_Change
S1pr2	-0.00449297	1.77624	0.000734571	0.9788	0.989057	0.482859	1.77624	11.6026	0.00485098	0.0570896	None	None	No_Change
Pvrl3	-0.396823	5.73943	9.29378	0.013215	0.0516214	0.482507	5.73943	17.0054	0.00237336	0.0345366	None	None	No_Change
Flot1	-0.249257	6.46169	10.2427	0.00728522	0.0342077	0.482499	6.46169	48.6943	1.19655e-05	0.000643165	None	None	No_Change
Gcc1	0.106571	5.31712	2.01057	0.180348	0.323192	0.482197	5.31712	53.0805	7.13134e-06	0.000443034	None	None	No_Change
Scn4b	-0.203463	2.6883	0.294893	0.602221	0.736605	0.482017	2.6883	2.22051	0.175346	0.491288	None	None	No_Change
9530077C05Rik	-0.132255	3.93774	1.48965	0.244516	0.39955	0.480855	3.93774	25.3217	0.000248872	0.00665824	None	None	No_Change
Mvp	0.116179	1.79551	0.457883	0.510789	0.66163	0.479661	1.79551	10.8457	0.0060117	0.065252	None	None	No_Change
Gna14	-0.216446	1.24697	1.00516	0.334843	0.496652	0.47739	1.24697	6.52341	0.0244117	0.168087	None	None	No_Change
Ndufaf4	0.11449	5.16903	2.34266	0.150471	0.283935	0.476524	5.16903	52.778	7.34602e-06	0.000451456	None	None	No_Change
Kcnk10	-0.244266	4.4044	7.94707	0.0148088	0.0559531	0.47452	4.4044	38.457	3.61179e-05	0.00149748	None	None	No_Change
Malt1	-0.242018	1.77957	2.55973	0.134263	0.263045	0.473829	1.77957	12.901	0.00341452	0.0443442	None	None	No_Change
Mppe1	-0.465523	8.33007	36.5885	5.07841e-05	0.000994291	0.473608	8.33007	47.1027	1.48858e-05	0.000757301	None	None	No_Change
Maf	-0.057119	2.76365	0.192407	0.668313	0.787961	0.473168	2.76365	17.2294	0.00120317	0.0211058	None	None	No_Change
Arhgef26	-0.269806	4.7396	7.26548	0.0189811	0.0669414	0.473101	4.7396	28.3767	0.000160506	0.00462958	None	None	No_Change
Spop	0.0489811	6.40585	0.697974	0.418953	0.579511	0.473021	6.40585	82.6828	6.57657e-07	8.71215e-05	None	None	No_Change
Ano1	-0.446146	1.52682	5.15572	0.041325	0.11583	0.472086	1.52682	7.6022	0.016649	0.131987	None	None	No_Change
Taf4b	-0.0218224	2.76944	0.0356309	0.853272	0.915551	0.471721	2.76944	22.5924	0.000405514	0.0097218	None	None	No_Change
Nrp2	-0.270714	6.15849	10.3753	0.00710415	0.0335894	0.471441	6.15849	39.7329	3.46056e-05	0.00144716	None	None	No_Change
Il17ra	0.448644	1.57924	5.56496	0.0351123	0.103212	0.470867	1.57924	8.77083	0.0112985	0.102169	None	None	No_Change
Tbc1d14	0.233183	7.24496	10.8516	0.00600137	0.0295878	0.470575	7.24496	55.7291	5.53223e-06	0.000372331	None	None	No_Change
Ier5	-0.199307	3.30068	3.403	0.0885928	0.196565	0.470278	3.30068	25.0483	0.000260908	0.00692109	None	None	No_Change
Camk4	-0.0152439	7.78134	0.0212135	0.887112	0.936411	0.469981	7.78134	25.3432	0.000521734	0.0116909	None	None	No_Change
Nfyb	0.149454	4.97572	4.2001	0.0617318	0.153877	0.466538	4.97572	53.319	6.96718e-06	0.000435029	None	None	No_Change
Npffr1	-0.220589	3.5094	6.19149	0.027612	0.0869824	0.46649	3.5094	35.6528	5.20383e-05	0.00196046	None	None	No_Change
Frat2	-0.317621	1.79892	4.87099	0.0464246	0.125712	0.465282	1.79892	13.8325	0.00268612	0.0381011	None	None	No_Change
Ptpn12	0.373249	5.74096	18.5823	0.000933764	0.00778295	0.465232	5.74096	37.4797	4.41604e-05	0.00174508	None	None	No_Change
Plekho2	-0.187086	3.67363	1.70658	0.216999	0.368326	0.463745	3.67363	13.5918	0.00334226	0.0438019	None	None	No_Change
Lrrc2	0.0951744	1.67231	0.393801	0.541461	0.688997	0.459752	1.67231	12.4861	0.00381165	0.0484308	None	None	No_Change
Acsl4	0.0919972	7.3173	2.77421	0.120328	0.243178	0.459677	7.3173	87.4254	4.82178e-07	7.08034e-05	None	None	No_Change
Rab37	-0.296648	0.437228	0.52142	0.485435	0.639038	0.458867	0.437228	1.78677	0.208543	0.530993	None	None	No_Change
Gm2115	-0.378864	1.60193	5.17375	0.041025	0.11527	0.458712	1.60193	9.50712	0.00896203	0.0870732	None	None	No_Change
Gdap2	0.160914	6.45925	6.15324	0.0280117	0.0879201	0.457979	6.45925	64.0464	2.64794e-06	0.000224147	None	None	No_Change
B230323A14Rik	-0.536147	3.09559	1.64255	0.241239	0.395997	0.457266	3.09559	1.55976	0.252285	0.575137	None	None	No_Change
Rnf38	-0.00203382	6.01161	0.000623532	0.980473	0.989818	0.457254	6.01161	40.2481	3.07933e-05	0.00133977	None	None	No_Change
Gca	-0.0639596	4.01095	0.245089	0.629718	0.759766	0.457192	4.01095	16.2893	0.0017346	0.0275701	None	None	No_Change
Slc39a1	0.040644	4.37064	0.311445	0.586528	0.724778	0.455673	4.37064	51.5428	8.30397e-06	0.000479167	None	None	No_Change
Tead1	0.080026	8.54847	0.160315	0.70038	0.809799	0.455356	8.54847	6.38617	0.038228	0.220657	None	None	No_Change
Steap2	0.335641	7.09904	19.3637	0.000788897	0.00687399	0.454103	7.09904	44.9658	1.79117e-05	0.000876725	None	None	No_Change
Ptger3	-0.438195	4.26526	5.06957	0.0516269	0.135484	0.451966	4.26526	6.85729	0.0284709	0.184597	None	None	No_Change
Mon1a	0.0774837	4.30401	1.09226	0.315515	0.475573	0.451021	4.30401	48.7154	1.10964e-05	0.000610796	None	None	No_Change
Zfp1	0.0816141	3.73532	0.964909	0.344353	0.506284	0.450455	3.73532	39.1094	3.3274e-05	0.00141949	None	None	No_Change
Phf6	-0.314252	7.01947	9.01869	0.0131583	0.0514625	0.448311	7.01947	22.9489	0.00071744	0.014642	None	None	No_Change
Limd1	-0.262507	3.47095	6.67811	0.0230707	0.0766975	0.447346	3.47095	25.1009	0.000258542	0.00690265	None	None	No_Change
Nol10	0.136991	5.00681	2.60705	0.131023	0.258723	0.447012	5.00681	36.0268	4.95029e-05	0.00188695	None	None	No_Change
Ctxn3	-0.541565	1.51395	1.33985	0.279609	0.436946	0.446422	1.51395	1.20796	0.302904	0.621487	None	None	No_Change
Dusp26	0.138366	7.59137	6.64348	0.0233632	0.0772488	0.439232	7.59137	84.2382	5.93005e-07	8.15193e-05	None	None	No_Change
Lcp2	-0.485141	1.88406	8.78479	0.011248	0.0462006	0.438952	1.88406	8.9438	0.0106912	0.0982589	None	None	No_Change
Pus7l	-0.418578	0.642028	3.66555	0.0784173	0.180948	0.435894	0.642028	5.13071	0.0417452	0.232013	None	None	No_Change
Map6	-0.0158091	7.43356	0.0549743	0.818372	0.891932	0.435416	7.43356	52.5505	7.51242e-06	0.000454644	None	None	No_Change
Nsmce1	0.17977	3.81878	2.78196	0.119859	0.242571	0.434815	3.81878	21.7415	0.00047604	0.0109067	None	None	No_Change
AK145129	0.218148	0.722871	0.828138	0.37981	0.541294	0.434254	0.722871	4.65584	0.0507802	0.258747	None	None	No_Change
Epha4	-0.337022	6.54091	19.7851	0.000704692	0.00631048	0.43147	6.54091	40.7519	2.75705e-05	0.00125446	None	None	No_Change
Morc2b	-0.561043	0.327083	3.67317	0.0781437	0.180639	0.431044	0.327083	2.65694	0.127712	0.422828	None	None	No_Change
Tgm2	-0.135964	2.93756	0.867641	0.369126	0.530267	0.430203	2.93756	11.6962	0.00476141	0.0564986	None	None	No_Change
Chrdl1	-0.549359	1.18737	5.09081	0.0426495	0.118801	0.430006	1.18737	4.09063	0.0650243	0.295133	None	None	No_Change
Ankrd28	-0.0275079	5.16116	0.144021	0.710605	0.817427	0.428713	5.16116	44.7629	1.70401e-05	0.000843646	None	None	No_Change
Hcn4	-0.181128	4.16848	2.63439	0.129621	0.256739	0.428506	4.16848	19.1549	0.000828938	0.0161562	None	None	No_Change
AK008482	-0.402967	1.45965	3.63313	0.0795942	0.182826	0.427823	1.45965	5.42268	0.0371377	0.217232	None	None	No_Change
A330008L17Rik	-0.425587	0.857854	2.8993	0.113024	0.232342	0.426894	0.857854	3.86412	0.0716505	0.312477	None	None	No_Change
Ppp1r9a	0.232416	9.0275	4.04782	0.0738669	0.173926	0.423668	9.0275	16.627	0.00254743	0.0364136	None	None	No_Change
Map4k4	0.0764455	6.5194	1.32062	0.271729	0.428571	0.422079	6.5194	51.0487	8.72716e-06	0.000498993	None	None	No_Change
Tmtc4	-0.024938	5.10394	0.110229	0.745316	0.842089	0.420815	5.10394	40.5726	2.7789e-05	0.00125462	None	None	No_Change
Prokr2	0.197474	4.93156	4.85362	0.0467594	0.126328	0.420807	4.93156	28.8121	0.000140255	0.00423452	None	None	No_Change
BC019819	0.723838	0.635014	6.07711	0.02902	0.090099	0.420356	0.635014	2.92708	0.111754	0.394666	None	None	No_Change
Jak3	-0.194282	1.98583	1.34966	0.266771	0.423119	0.419994	1.98583	8.40723	0.012712	0.110765	None	None	No_Change
Fndc4	-0.124106	5.01277	1.21009	0.294073	0.452254	0.41888	5.01277	18.0462	0.00127527	0.0221194	None	None	No_Change
Cpne9	-0.186018	3.76768	0.0917819	0.772805	0.860324	0.418769	3.76768	0.622809	0.461939	0.745954	None	None	No_Change
Laptm4b	-0.30496	5.8022	12.6918	0.0037027	0.0208754	0.418657	5.8022	30.5216	0.000114938	0.00360492	None	None	No_Change
AK150559	-0.230658	5.59414	1.4897	0.25643	0.412446	0.418559	5.59414	6.21566	0.0368498	0.216442	None	None	No_Change
Grin2a	-0.392533	4.92648	27.9446	0.000160963	0.00219091	0.418176	4.92648	39.9454	3.00011e-05	0.0013179	None	None	No_Change
Dnah9	0.0705	3.65256	0.367153	0.555268	0.700291	0.417968	3.65256	16.923	0.00128821	0.0222841	None	None	No_Change
Wnt5a	-0.177044	4.55371	2.21164	0.164002	0.3021	0.417693	4.55371	15.7337	0.00204805	0.0309169	None	None	No_Change
AK148054	0.0280346	1.13048	0.00616114	0.939004	0.965914	0.417649	1.13048	1.83472	0.205753	0.527948	None	None	No_Change
Spidr	0.320207	2.17517	2.20734	0.163931	0.302056	0.416791	2.17517	5.32721	0.0402347	0.226739	None	None	No_Change
Stat3	0.0261339	8.12536	0.114612	0.740644	0.838864	0.414872	8.12536	35.7248	5.73455e-05	0.00211117	None	None	No_Change
Itpr2	-0.117842	4.41647	1.02025	0.332572	0.494533	0.414817	4.41647	16.3002	0.00167687	0.0268507	None	None	No_Change
Gm13157	0.0500375	0.490624	0.0277958	0.870242	0.926025	0.413381	0.490624	2.63353	0.129433	0.425435	None	None	No_Change
Hs2st1	-0.115997	7.23085	1.42965	0.257838	0.413595	0.412998	7.23085	22.578	0.000659138	0.0139179	None	None	No_Change
Adck4	0.198824	4.91176	4.02863	0.067055	0.162507	0.412992	4.91176	22.9766	0.000400893	0.00964681	None	None	No_Change
Birc3	-0.123845	1.32092	0.389458	0.543666	0.691039	0.412456	1.32092	5.87257	0.0311637	0.196342	None	None	No_Change
Plod3	0.32978	5.5643	23.5415	0.000340707	0.00383838	0.412168	5.5643	48.4336	1.14302e-05	0.000623209	None	None	No_Change
Agt	0.265694	6.49024	2.15342	0.180974	0.323854	0.411293	6.49024	6.70745	0.0325058	0.200688	None	None	No_Change
Rgag4	-0.107032	7.39034	1.92793	0.18946	0.333769	0.410011	7.39034	35.2551	6.01836e-05	0.00218453	None	None	No_Change
Asns	-0.017922	6.85072	0.0865252	0.773409	0.8607	0.409658	6.85072	57.1721	4.83771e-06	0.000339744	None	None	No_Change
Kcng4	-0.623587	1.57149	7.9487	0.0150178	0.0563839	0.409656	1.57149	4.37518	0.0575988	0.277261	None	None	No_Change
Epha8	-0.473566	1.55891	1.89695	0.200417	0.347576	0.408956	1.55891	1.86363	0.204074	0.526235	None	None	No_Change
Sumo2	-0.0555516	0.78883	0.0756307	0.787745	0.869946	0.408394	0.78883	5.54585	0.0353765	0.211441	None	None	No_Change
Pdgfc	0.20227	3.0007	3.16552	0.0992098	0.212903	0.407277	3.0007	17.367	0.00116712	0.0207067	None	None	No_Change
Tgfb2	-0.0494047	3.8923	0.21693	0.6493	0.774366	0.406945	3.8923	19.1241	0.000801413	0.0157624	None	None	No_Change
Pim1	0.204247	1.16761	1.29546	0.276125	0.433231	0.405185	1.16761	7.19856	0.0191546	0.144761	None	None	No_Change
Wrnip1	0.242622	7.02891	21.1299	0.000535593	0.00523916	0.404442	7.02891	74.9466	1.13019e-06	0.000128108	None	None	No_Change
1700020I14Rik	-0.307945	4.10094	4.56809	0.056718	0.144515	0.404003	4.10094	10.1719	0.00897815	0.0871643	None	None	No_Change
Erbb2	-0.103779	0.780653	0.194888	0.666324	0.786252	0.403827	0.780653	3.99093	0.0676963	0.302375	None	None	No_Change
Scfd2	-0.155715	4.56426	4.16442	0.0627031	0.155518	0.402199	4.56426	35.6645	5.19567e-05	0.00196046	None	None	No_Change
Zbed6	0.424523	5.48272	19.1845	0.000900575	0.0075862	0.401996	5.48272	22.4544	0.000484096	0.0110326	None	None	No_Change
Pard6b	-0.162772	2.68461	2.01745	0.179656	0.322519	0.401637	2.68461	16.2497	0.00150086	0.0248324	None	None	No_Change
Slc23a2	0.174434	8.4055	8.84132	0.0110463	0.0456038	0.401568	8.4055	58.9295	4.12398e-06	0.000302785	None	None	No_Change
Ier3	0.0563397	2.08622	0.0573371	0.815101	0.889514	0.401554	2.08622	4.08738	0.0678764	0.302448	None	None	No_Change
Phf13	0.189593	5.3421	5.60856	0.034518	0.101929	0.40074	5.3421	32.6003	7.94555e-05	0.00269481	None	None	No_Change
Frmd6	-0.0746691	3.85302	0.629523	0.442147	0.600339	0.400431	3.85302	23.6773	0.000332453	0.008328	None	None	No_Change
Irs4	0.217882	11.0068	2.94691	0.12041	0.243268	0.399189	11.0068	12.1765	0.00690936	0.072765	None	None	No_Change
Slitrk6	-0.398118	3.41063	1.26869	0.295399	0.453612	0.397449	3.41063	1.65941	0.236707	0.558569	None	None	No_Change
St6galnac5	-0.45319	4.40461	16.044	0.00169977	0.0119122	0.396989	4.40461	15.7501	0.00181734	0.0284997	None	None	No_Change
Lamp2	0.128902	6.37912	3.68602	0.0776849	0.1799	0.396901	6.37912	44.5096	1.7533e-05	0.000864737	None	None	No_Change
Pnpt1	0.143792	4.38675	4.02409	0.066706	0.161936	0.396306	4.38675	40.322	2.86493e-05	0.00128544	None	None	No_Change
Litaf	-0.364708	2.42119	6.11526	0.0284154	0.0888666	0.396191	2.42119	9.29933	0.00955879	0.0911226	None	None	No_Change
Rala	0.0933077	6.00973	1.95934	0.185608	0.329499	0.395775	6.00973	45.093	1.64218e-05	0.00082249	None	None	No_Change
Fmn1	0.163185	5.18377	4.1086	0.06426	0.157955	0.395066	5.18377	30.9624	0.000100949	0.00322888	None	None	No_Change
Odc1	0.39686	5.71553	36.0789	4.91615e-05	0.000975215	0.395037	5.71553	47.0053	1.33116e-05	0.000693598	None	None	No_Change
Helb	0.33952	1.64464	4.80253	0.0477606	0.128042	0.394387	1.64464	9.13032	0.0100786	0.0944807	None	None	No_Change
Gpr83	0.00334089	5.08917	0.00174909	0.967293	0.982114	0.393614	5.08917	31.5712	9.22554e-05	0.00304113	None	None	No_Change
Mospd2	-0.238316	4.0449	3.83279	0.0736888	0.173697	0.393138	4.0449	13.4092	0.00320523	0.042655	None	None	No_Change
Tirap	0.202486	1.3591	1.35361	0.266107	0.422436	0.393052	1.3591	7.01286	0.0204548	0.149429	None	None	No_Change
Ncapg	-0.196898	5.48512	2.54337	0.142246	0.272999	0.392103	5.48512	12.817	0.00511624	0.0589235	None	None	No_Change
Btbd17	-0.1327	3.4457	1.941	0.187538	0.331841	0.391643	3.4457	22.1217	0.000442898	0.0103306	None	None	No_Change
Cblb	-0.237923	5.69164	6.37949	0.0267805	0.0851795	0.391248	5.69164	21.7191	0.000563848	0.0124975	None	None	No_Change
Grm2	-0.494052	3.93386	0.636834	0.457732	0.614783	0.39099	3.93386	0.510899	0.503775	0.772988	None	None	No_Change
Eya2	-0.627415	0.636104	6.72338	0.0226949	0.0758085	0.389842	0.636104	3.33154	0.0916356	0.356992	None	None	No_Change
Tcf4	-0.150175	6.83889	4.89199	0.0460238	0.12516	0.389379	6.83889	41.0696	2.61699e-05	0.00119666	None	None	No_Change
Arsj	0.303223	1.494	2.61459	0.130516	0.257996	0.388912	1.494	6.11165	0.0284542	0.184581	None	None	No_Change
Irgm2	-0.317576	2.66606	3.53621	0.0842135	0.189881	0.388816	2.66606	6.72733	0.023292	0.163487	None	None	No_Change
Cd63	0.349049	5.33255	13.4217	0.00312259	0.0184584	0.388034	5.33255	21.6781	0.000520318	0.0116909	None	None	No_Change
Aass	-0.27884	1.28028	2.15571	0.166443	0.305594	0.387979	1.28028	5.35981	0.0380767	0.220269	None	None	No_Change
Akt2	0.0893099	4.70445	0.703223	0.417842	0.578571	0.385798	4.70445	17.1171	0.0013332	0.0229303	None	None	No_Change
Ifitm10	-0.027276	4.03852	0.0886624	0.770714	0.858845	0.382258	4.03852	22.727	0.000395505	0.00958858	None	None	No_Change
Ccdc85a	-0.193051	6.65664	7.59549	0.0166874	0.0610688	0.382215	6.65664	37.7086	3.97337e-05	0.0016045	None	None	No_Change
Gm14057	0.151349	1.25859	0.504679	0.490331	0.643818	0.381613	1.25859	4.43623	0.0557388	0.272309	None	None	No_Change
Ubtd2	-0.0413073	4.28432	0.136505	0.71803	0.821677	0.381124	4.28432	15.118	0.00204179	0.0309169	None	None	No_Change
Rassf1	0.145188	4.30186	2.63315	0.129278	0.256256	0.380107	4.30186	23.8575	0.000321857	0.00816883	None	None	No_Change
Akap13	-0.0749666	5.67289	0.777136	0.394682	0.556473	0.379691	5.67289	25.1633	0.000267247	0.00703332	None	None	No_Change
Gbp5	-1.0699	0.466266	27.0309	0.000186711	0.00245256	0.379365	0.466266	4.00911	0.0671511	0.300985	None	None	No_Change
Parp14	-0.194957	0.745489	0.855256	0.372361	0.533383	0.37884	0.745489	4.2949	0.0592373	0.281421	None	None	No_Change
Col12a1	0.0249899	0.984754	0.0130019	0.911006	0.950199	0.378773	0.984754	3.94215	0.0691854	0.305976	None	None	No_Change
Tchh	0.484849	0.692268	4.97715	0.0444402	0.122234	0.376082	0.692268	4.49289	0.0544062	0.268232	None	None	No_Change
Rell1	0.301197	2.22125	4.52833	0.0535919	0.13883	0.375436	2.22125	9.77393	0.00825847	0.0822157	None	None	No_Change
Mapk7	0.180879	3.70785	2.97755	0.108732	0.226618	0.37539	3.70785	17.0196	0.00126068	0.0219776	None	None	No_Change
Plekhg2	0.062809	1.23147	0.0952729	0.762598	0.853901	0.374674	1.23147	4.65961	0.0506998	0.258541	None	None	No_Change
Gfod2	0.179149	5.24857	4.65014	0.0509021	0.134045	0.374225	5.24857	26.5238	0.000203049	0.00566655	None	None	No_Change
Plekhd1	-0.416554	1.15496	1.63751	0.227996	0.380789	0.374203	1.15496	1.74837	0.213933	0.538772	None	None	No_Change
Rybp	-0.0909288	5.23023	1.01901	0.331914	0.493669	0.372416	5.23023	21.6916	0.000498243	0.0112952	None	None	No_Change
Ugdh	-0.0240347	5.10514	0.0924974	0.765967	0.856065	0.372411	5.10514	28.7197	0.000142307	0.00425669	None	None	No_Change
Myo5b	-0.663522	3.21751	2.80443	0.13791	0.267739	0.370658	3.21751	1.12112	0.324836	0.639557	None	None	No_Change
Usp45	0.101379	6.37055	2.18506	0.163798	0.301897	0.369144	6.37055	36.9815	4.3654e-05	0.00173568	None	None	No_Change
LOC105245869	-0.091174	2.1864	0.468824	0.505871	0.657808	0.368174	2.1864	10.0447	0.00760952	0.0779329	None	None	No_Change
Cpd	-0.0877246	7.44067	1.20093	0.294287	0.452389	0.367938	7.44067	26.5655	0.000226625	0.00619121	None	None	No_Change
Ccdc144b	-0.23221	1.88454	3.08449	0.103184	0.219048	0.367003	1.88454	9.94645	0.00783788	0.0795582	None	None	No_Change
Ppp2r2a	0.22375	6.64633	14.7561	0.00213641	0.0140923	0.366949	6.64633	50.6008	9.13254e-06	0.00051309	None	None	No_Change
Rbms1	0.125132	3.8421	1.45792	0.249335	0.404406	0.366583	3.8421	16.6532	0.00136891	0.0234604	None	None	No_Change
Kcnq1	-0.115848	2.87222	0.372216	0.554493	0.699615	0.366145	2.87222	4.82568	0.0509504	0.259329	None	None	No_Change
Pi15	-0.0704261	1.5431	0.235973	0.635429	0.764074	0.36578	1.5431	8.42369	0.0126437	0.110392	None	None	No_Change
Wdhd1	0.224284	2.67823	3.30354	0.0928621	0.202902	0.363723	2.67823	11.9245	0.00443794	0.0537965	None	None	No_Change
Med13l	-0.0668983	6.62971	1.21169	0.291486	0.449472	0.363606	6.62971	44.9563	1.66746e-05	0.000831929	None	None	No_Change
Nxph4	-0.539468	3.37403	2.80658	0.134021	0.26268	0.363178	3.37403	1.6505	0.236319	0.558061	None	None	No_Change
Pi4k2a	0.135344	7.22127	5.73168	0.0329031	0.0985339	0.362953	7.22127	52.285	7.71212e-06	0.00046137	None	None	No_Change
Irf2bpl	-0.204378	6.43073	9.2571	0.0096857	0.0418311	0.362622	6.43073	36.946	4.38568e-05	0.0017384	None	None	No_Change
Gm15663	-0.263922	2.82229	6.1627	0.0279122	0.0876505	0.361063	2.82229	14.9052	0.00206051	0.0310687	None	None	No_Change
Dhrs3	-0.253494	2.45395	4.26415	0.0600328	0.150601	0.360435	2.45395	11.2621	0.00533741	0.060447	None	None	No_Change
Mme	-0.550519	3.90603	5.68884	0.0431068	0.119801	0.35875	3.90603	3.08345	0.1158	0.402366	None	None	No_Change
Pitx2	-0.223831	3.34584	0.202842	0.667959	0.787677	0.357733	3.34584	0.687134	0.438281	0.728795	None	None	No_Change
Smim3	0.0515609	1.8248	0.0950697	0.762843	0.853901	0.357699	1.8248	6.15401	0.0280036	0.182759	None	None	No_Change
Slc30a3	-0.441218	0.914069	1.36406	0.269545	0.426218	0.357193	0.914069	1.19983	0.298672	0.617959	None	None	No_Change
St8sia4	-0.440337	7.87435	23.5361	0.000489281	0.00494491	0.35687	7.87435	19.2175	0.00105623	0.0192895	None	None	No_Change
Zfp583	0.00674887	2.70254	0.00291707	0.95777	0.97755	0.356571	2.70254	10.8719	0.00596631	0.0650056	None	None	No_Change
Hdx	-0.0788214	3.20007	0.198665	0.664754	0.78492	0.354922	3.20007	5.23087	0.0438038	0.238531	None	None	No_Change
Stat1	-0.362957	4.88349	28.5796	0.000145484	0.00206153	0.354705	4.88349	34.3452	6.2165e-05	0.00223759	None	None	No_Change
Arap2	0.202164	5.12082	4.9251	0.0455819	0.1245	0.353501	5.12082	19.6296	0.000737895	0.0148735	None	None	No_Change
Chrm4	-0.015951	3.09742	0.0128152	0.911668	0.95058	0.352216	3.09742	8.26335	0.013488	0.114817	None	None	No_Change
Rab27a	-0.0383248	5.45289	0.138044	0.717068	0.821265	0.350938	5.45289	14.5246	0.00272679	0.0383829	None	None	No_Change
D1Ertd622e	-0.202653	5.23303	7.45357	0.017524	0.0633236	0.350935	5.23303	28.4461	0.000148591	0.00438377	None	None	No_Change
Hapln2	0.207552	0.945305	1.12028	0.309635	0.469062	0.350622	0.945305	4.37336	0.0572637	0.276002	None	None	No_Change
A730046J19Rik	-0.394536	0.813175	2.753	0.121624	0.245221	0.350437	0.813175	2.86382	0.115039	0.401332	None	None	No_Change
Tmtc2	-0.247678	4.70268	9.54371	0.00886153	0.0392287	0.349142	4.70268	23.848	0.000322404	0.00816883	None	None	No_Change
Ttn	0.183582	1.9348	0.510115	0.490602	0.644002	0.348403	1.9348	2.51764	0.142096	0.4438	None	None	No_Change
Rab11fip5	0.00581227	7.23118	0.00412366	0.949914	0.972877	0.347857	7.23118	18.8211	0.0010931	0.0197986	None	None	No_Change
Kpna2	0.223737	3.54006	4.51346	0.0539317	0.139493	0.347385	3.54006	15.116	0.00195849	0.0302	None	None	No_Change
Tubb2a-ps2	0.0255386	-0.404264	0.00463315	0.946795	0.971056	0.347158	-0.404264	1.0699	0.320322	0.636017	None	None	No_Change
Zcchc2	-0.0960067	4.97697	1.34701	0.267219	0.423571	0.346601	4.97697	22.6765	0.000399226	0.00964503	None	None	No_Change
Mtmr10	-0.180256	3.94299	5.41753	0.0372135	0.107314	0.345237	3.94299	25.4704	0.000242601	0.00655785	None	None	No_Change
Gnb5	0.0433494	7.38118	0.529002	0.480261	0.634853	0.345122	7.38118	42.1812	2.29285e-05	0.00108132	None	None	No_Change
Dusp16	-0.414212	5.11412	11.0594	0.00746918	0.0347933	0.344741	5.11412	9.60258	0.0110157	0.100384	None	None	No_Change
Ezr	0.477228	6.20546	37.0248	4.34462e-05	0.000891131	0.34459	6.20546	25.0384	0.000261517	0.00692109	None	None	No_Change
Riok3	0.272977	6.58409	19.5141	0.000739472	0.00654035	0.344563	6.58409	39.7641	3.06779e-05	0.00133926	None	None	No_Change
Cdh10.2	-0.460976	4.65064	22.1854	0.000446388	0.0046443	0.344371	4.65064	15.7439	0.00171121	0.0272654	None	None	No_Change
Arvcf	-0.139033	5.57621	3.75175	0.0753891	0.176386	0.343625	5.57621	29.3286	0.000129396	0.00397163	None	None	No_Change
Ndnf	-0.312873	2.34807	1.96234	0.189589	0.333906	0.343229	2.34807	3.11204	0.1062	0.384726	None	None	No_Change
Ptger4	-0.288893	1.48988	2.65786	0.127652	0.254045	0.342874	1.48988	4.85042	0.0468213	0.247353	None	None	No_Change
Kdm3a	0.0267077	5.22668	0.103638	0.75276	0.847365	0.342184	5.22668	22.0187	0.00045161	0.0104959	None	None	No_Change
Zfp655	0.0298523	6.55494	0.187398	0.672375	0.790504	0.341972	6.55494	31.21	9.73028e-05	0.00315916	None	None	No_Change
Miip	0.220251	1.16301	1.45911	0.249151	0.404261	0.341064	1.16301	4.91652	0.045561	0.244087	None	None	No_Change
Mcf2l	-0.143525	7.14818	4.34812	0.05789	0.146505	0.341062	7.14818	30.9792	0.000100697	0.00322879	None	None	No_Change
Dmrta2	-0.220295	0.958997	0.317595	0.585606	0.724203	0.340605	0.958997	1.07902	0.323645	0.638232	None	None	No_Change
Nacad	0.189569	6.37003	9.96598	0.00779186	0.0359073	0.340028	6.37003	41.3368	2.53447e-05	0.00117385	None	None	No_Change
Fbxo30	0.127384	4.43429	2.24519	0.158544	0.295265	0.339903	4.43429	20.8178	0.000569289	0.0125321	None	None	No_Change
Kit	-0.395035	4.4301	2.84838	0.129667	0.256791	0.339618	4.4301	2.70932	0.138103	0.438055	None	None	No_Change
Mplkip	-0.0340971	4.1333	0.106158	0.749883	0.84518	0.339498	4.1333	13.6178	0.00283646	0.0394086	None	None	No_Change
Myo1c	0.295592	4.8408	16.4829	0.0014229	0.0104351	0.339159	4.8408	28.6324	0.000144278	0.00427605	None	None	No_Change
Adarb1	-0.14489	7.86346	2.45705	0.145048	0.276447	0.339081	7.86346	17.0497	0.00164347	0.0264799	None	None	No_Change
Adamts5	-0.112912	2.28752	0.682933	0.423879	0.584191	0.338641	2.28752	8.14469	0.0138621	0.116916	None	None	No_Change
Mapkapk2	0.159887	5.76914	6.79313	0.0221298	0.0743335	0.338	5.76914	39.1012	3.33081e-05	0.00141949	None	None	No_Change
Chrnb3	-0.479514	0.502959	0.85475	0.379281	0.540658	0.3376	0.502959	0.559302	0.473588	0.752731	None	None	No_Change
Lamc1	0.0863724	5.27734	1.54764	0.236025	0.390214	0.337595	5.27734	30.4571	0.000108891	0.00342358	None	None	No_Change
Gabrd	0.268987	0.458658	0.289033	0.603205	0.737176	0.337485	0.458658	0.693781	0.425327	0.71891	None	None	No_Change
Tmc7	-0.402965	3.94032	23.3552	0.00035242	0.00392923	0.337037	3.94032	20.6254	0.000591291	0.0129065	None	None	No_Change
Sema3c	-0.194011	4.84857	2.42725	0.148383	0.281145	0.336626	4.84857	9.48324	0.0108354	0.0990202	None	None	No_Change
Rnpc3	0.143938	2.48608	1.2171	0.290459	0.448585	0.335015	2.48608	8.98371	0.0105565	0.0976351	None	None	No_Change
Dst	-0.122912	8.28421	2.47148	0.141296	0.272146	0.334066	8.28421	22.819	0.000421559	0.00992239	None	None	No_Change
1810037I17Rik	-0.179675	2.90141	2.92017	0.111859	0.230705	0.333877	2.90141	13.2435	0.00312277	0.0421215	None	None	No_Change
Apob	-0.0256469	0.136271	0.00411045	0.950336	0.973177	0.333211	0.136271	1.3068	0.28359	0.605695	None	None	No_Change
Plin5	-0.152011	1.03366	0.462563	0.508675	0.660015	0.332878	1.03366	2.92129	0.111797	0.39471	None	None	No_Change
Slc17a7	0.0787427	2.54266	0.0142058	0.908983	0.949085	0.332495	2.54266	0.359606	0.570471	0.81567	None	None	No_Change
Gabra2	0.0297637	6.35369	0.110123	0.745878	0.842577	0.331103	6.35369	17.1799	0.00143508	0.0242298	None	None	No_Change
Flot2	-0.0895664	7.32634	2.55961	0.134271	0.263045	0.331024	7.32634	43.7804	1.90466e-05	0.000914945	None	None	No_Change
Sirt1	0.0246099	4.77849	0.0982759	0.759013	0.851312	0.330625	4.77849	22.859	0.000385967	0.00939428	None	None	No_Change
Atp2a1	0.0432191	2.24976	0.1058	0.75029	0.845491	0.329482	2.24976	8.38939	0.0127865	0.111039	None	None	No_Change
Epha7	-0.34308	3.70623	2.38919	0.157742	0.294218	0.329054	3.70623	2.87776	0.125215	0.418677	None	None	No_Change
Tspan4	-0.130069	3.47222	1.63434	0.224043	0.376312	0.328901	3.47222	13.7615	0.00273475	0.0384114	None	None	No_Change
Enc1	-0.0441765	7.69737	0.529833	0.479923	0.634561	0.327796	7.69737	36.757	4.49541e-05	0.00176029	None	None	No_Change
Gan	0.238916	4.17896	8.1188	0.013982	0.0535494	0.327052	4.17896	20.0804	0.000659166	0.0139179	None	None	No_Change
Hist1h2bc	-0.515608	1.03534	5.74233	0.0327677	0.0981739	0.326505	1.03534	2.92395	0.11165	0.394406	None	None	No_Change
Mthfd2	-0.175614	4.38008	4.44124	0.0556194	0.142602	0.32639	4.38008	19.6556	0.00071839	0.014642	None	None	No_Change
Gjc3	-0.275084	5.49791	2.20595	0.174884	0.316872	0.326235	5.49791	3.94822	0.0812865	0.333561	None	None	No_Change
Il4ra	0.209592	4.55496	6.55512	0.0241296	0.0788973	0.325842	4.55496	20.6951	0.000583202	0.0127731	None	None	No_Change
Amigo3	0.559209	0.955007	5.25328	0.0397328	0.112767	0.325698	0.955007	2.57672	0.133088	0.43156	None	None	No_Change
Pdlim4	-0.360167	1.63526	4.43563	0.0557531	0.142864	0.325609	1.63526	4.70735	0.0496946	0.255736	None	None	No_Change
Onecut2	-0.361514	5.35282	7.24018	0.0236551	0.0778384	0.325574	5.35282	7.4098	0.0224433	0.15926	None	None	No_Change
Ly6a	-0.547807	3.85508	7.69118	0.0217443	0.0734397	0.325562	3.85508	3.49072	0.0947252	0.36379	None	None	No_Change
Tpd52	0.255777	6.14965	11.044	0.00567886	0.0284395	0.325187	6.14965	22.8996	0.000383087	0.00937674	None	None	No_Change
Sft2d2	-0.127331	6.26735	0.598642	0.460824	0.61701	0.325043	6.26735	4.82471	0.0585168	0.27923	None	None	No_Change
Fjx1	0.191386	4.09989	3.72838	0.0761959	0.17763	0.324351	4.09989	14.3009	0.00238906	0.034687	None	None	No_Change
Cyyr1	-0.226975	2.65937	2.45964	0.14145	0.272158	0.32357	2.65937	6.50713	0.0245581	0.168439	None	None	No_Change
Eepd1	-0.212948	1.84514	1.2571	0.283017	0.440514	0.323383	1.84514	3.89064	0.0708009	0.309931	None	None	No_Change
Aacs	0.101389	5.5238	1.18376	0.297611	0.455818	0.322609	5.5238	15.5976	0.00186988	0.0291467	None	None	No_Change
Wrn	-0.358068	4.31623	10.409	0.00706434	0.0334655	0.320926	4.31623	10.4242	0.00703315	0.0736486	None	None	No_Change
Atad2	-0.418242	2.44536	13.0014	0.00332589	0.0193329	0.320564	2.44536	9.73378	0.00836012	0.0830357	None	None	No_Change
Rasl11a.2	0.540131	0.963011	8.20585	0.0135837	0.0525123	0.319173	0.963011	4.27379	0.0597822	0.283384	None	None	No_Change
Oxnad1	-0.134534	3.90579	2.44968	0.142192	0.272976	0.317829	3.90579	17.6937	0.00108641	0.0197727	None	None	No_Change
Stxbp6	-0.351778	5.84995	8.44146	0.0161607	0.0596483	0.317442	5.84995	8.76298	0.014733	0.122177	None	None	No_Change
Nod1	-0.276449	1.30432	1.56573	0.233457	0.387062	0.31707	1.30432	2.75309	0.121618	0.412431	None	None	No_Change
Tsc22d2	0.13523	6.57948	2.84721	0.116474	0.237394	0.317061	6.57948	20.0428	0.00069625	0.0144181	None	None	No_Change
Sorbs2	-0.0701545	6.47695	0.987135	0.339054	0.500666	0.316545	6.47695	25.3885	0.000246035	0.00660678	None	None	No_Change
Lonrf1	-0.280782	4.39564	11.6051	0.00484757	0.0254222	0.316024	4.39564	18.8377	0.000850751	0.0165066	None	None	No_Change
Arhgap29	-0.0922081	3.56321	0.448959	0.515449	0.666193	0.316022	3.56321	6.99	0.0213367	0.153745	None	None	No_Change
Wnt4	-0.170503	2.60605	1.21607	0.290654	0.448725	0.315918	2.60605	5.47483	0.0363797	0.214601	None	None	No_Change
Hfe	0.200671	2.35172	2.08714	0.172836	0.314384	0.315715	2.35172	7.05724	0.0201348	0.148417	None	None	No_Change
Slc35f5	0.332562	5.49017	10.6097	0.0072446	0.0340789	0.3157	5.49017	12.3778	0.00452036	0.0543874	None	None	No_Change
Tubb3	0.269804	9.09447	8.98229	0.0118091	0.0477165	0.315579	9.09447	15.6038	0.00215628	0.0320637	None	None	No_Change
Dok5	-0.13208	4.08242	1.6498	0.221992	0.373902	0.315514	4.08242	12.2196	0.00409501	0.0507828	None	None	No_Change
Adra2a	-0.0947081	4.79378	0.784498	0.393191	0.555159	0.315452	4.79378	11.206	0.00581467	0.063952	None	None	No_Change
Fam114a1	-0.249247	2.45785	2.12661	0.169669	0.309901	0.315215	2.45785	4.36493	0.0579666	0.278042	None	None	No_Change
Scyl2	0.210435	6.57388	7.95329	0.0147779	0.0558951	0.314344	6.57388	22.6087	0.000404284	0.00971033	None	None	No_Change
AK047030	0.250574	1.94449	2.54573	0.13524	0.264485	0.313512	1.94449	5.47839	0.0363285	0.214542	None	None	No_Change
Mex3c	0.104541	5.89968	1.16187	0.30321	0.46208	0.313261	5.89968	13.4421	0.00346604	0.0448779	None	None	No_Change
Slco1a4	0.201175	4.45448	0.825084	0.389619	0.551743	0.313087	4.45448	2.67049	0.139953	0.441559	None	None	No_Change
Stard13	0.232122	4.18988	5.49522	0.0360882	0.105148	0.313038	4.18988	13.1902	0.00316619	0.0425488	None	None	No_Change
Fzd6	-0.200475	2.63002	1.53121	0.238776	0.393252	0.312782	2.63002	4.9137	0.0459643	0.244928	None	None	No_Change
Rsrp1	0.423639	6.22914	6.55022	0.033032	0.098776	0.312662	6.22914	4.65529	0.0622115	0.289245	None	None	No_Change
Kcnq3	-0.00756898	7.43853	0.00202082	0.965238	0.981078	0.312213	7.43853	4.37512	0.0695812	0.30687	None	None	No_Change
Tubb2b	-0.021342	5.80179	0.0792962	0.782803	0.867488	0.311606	5.80179	21.6701	0.000482586	0.0110176	None	None	No_Change
Zbtb2	0.130713	3.20422	1.60514	0.227987	0.380789	0.311573	3.20422	12.261	0.00404947	0.0503147	None	None	No_Change
Shox2	-0.0314775	1.35809	0.00354815	0.953928	0.975596	0.311271	1.35809	0.492631	0.502193	0.772172	None	None	No_Change
Kctd16	-0.30247	5.18412	13.4081	0.00299288	0.0179046	0.310729	5.18412	17.8204	0.00105688	0.0192895	None	None	No_Change
Nupl1	0.129709	6.70283	2.20724	0.16355	0.301643	0.309741	6.70283	16.0773	0.00178412	0.0281495	None	None	No_Change
Bicc1	0.0655889	1.15404	0.083625	0.777125	0.863505	0.309478	1.15404	2.47623	0.140226	0.441736	None	None	No_Change
Arl5a	-0.157802	7.67888	2.08908	0.180129	0.322923	0.309258	7.67888	10.029	0.0105227	0.0976351	None	None	No_Change
Ccnl1	0.334072	5.24804	17.3572	0.00116964	0.00909388	0.309121	5.24804	19.4482	0.000749545	0.0149239	None	None	No_Change
Gna13	-0.00217428	7.55271	0.000374649	0.98496	0.992487	0.308896	7.55271	9.49556	0.0123833	0.10887	None	None	No_Change
Slco1c1	-0.475631	4.04766	6.24143	0.0341045	0.100986	0.308565	4.04766	3.38798	0.0990097	0.37138	None	None	No_Change
Rhoc	-0.18215	3.08019	2.96302	0.109513	0.227626	0.308402	3.08019	10.9243	0.00587703	0.0644244	None	None	No_Change
Itpkc	0.49312	4.4434	43.5774	1.94945e-05	0.000507879	0.307547	4.4434	22.8631	0.000385669	0.00939428	None	None	No_Change
Syn3	-0.137582	6.74064	2.6766	0.127589	0.253999	0.306971	6.74064	16.9073	0.00142046	0.0241017	None	None	No_Change
Tmem220	-0.0671703	0.720231	0.0773521	0.785409	0.868925	0.306489	0.720231	2.11569	0.170137	0.483826	None	None	No_Change
Adgrl2	-0.180684	6.47138	8.91206	0.0107997	0.0448805	0.306463	6.47138	32.352	8.23441e-05	0.00278547	None	None	No_Change
Helz2	0.23622	2.05424	2.29155	0.154638	0.289643	0.305975	2.05424	5.29166	0.0391264	0.223121	None	None	No_Change
Mafb	0.327828	2.33901	5.2259	0.0401721	0.113676	0.30591	2.33901	6.32318	0.0262863	0.175632	None	None	No_Change
Cdkn2d	0.0245488	5.45585	0.106264	0.749764	0.845119	0.305809	5.45585	21.3761	0.000510634	0.0114955	None	None	No_Change
Zfp772	-0.317901	3.08911	10.3774	0.00689214	0.0328151	0.305714	3.08911	12.1928	0.00412488	0.0511042	None	None	No_Change
Ptpn13	-0.280272	3.91584	5.46956	0.0369498	0.106957	0.305605	3.91584	8.24067	0.0137401	0.116274	None	None	No_Change
Slc22a23	0.00837183	6.91486	0.0199739	0.889834	0.937959	0.304994	6.91486	33.5282	6.96518e-05	0.00241298	None	None	No_Change
Dgkh	0.117658	6.68004	0.983144	0.346278	0.508161	0.303745	6.68004	8.31891	0.0172966	0.134965	None	None	No_Change
Vmn2r29	-0.252223	0.924249	2.09203	0.172369	0.313703	0.303663	0.924249	3.96735	0.0684114	0.304202	None	None	No_Change
Tnc	-0.841988	1.10052	8.27665	0.014477	0.055005	0.303511	1.10052	1.35133	0.268645	0.591999	None	None	No_Change
Entpd3	0.114107	6.13703	2.27088	0.156364	0.29207	0.30351	6.13703	20.5139	0.000604483	0.0131059	None	None	No_Change
Slc25a34	0.194112	2.52639	1.25159	0.284629	0.442589	0.302833	2.52639	4.06801	0.0660804	0.298557	None	None	No_Change
Gpr155	-0.333791	4.94595	17.3084	0.00118232	0.00914843	0.302729	4.94595	17.9217	0.00103395	0.018969	None	None	No_Change
Samd4	-0.119408	6.57768	2.85225	0.115705	0.236312	0.301843	6.57768	22.8988	0.000383139	0.00937674	None	None	No_Change
Plec	0.0645475	6.14292	1.06419	0.321566	0.482106	0.301794	6.14292	29.7337	0.00012156	0.00375788	None	None	No_Change
Nras	-0.288855	5.20172	9.47672	0.00926934	0.0405067	0.301757	5.20172	13.0568	0.00339716	0.0442521	None	None	No_Change
Sertad1	0.372176	2.83677	7.18237	0.019264	0.0675957	0.301651	2.83677	6.61197	0.0236331	0.165074	None	None	No_Change
Xpnpep1	0.423461	5.55375	40.6383	2.75687e-05	0.000653464	0.300597	5.55375	27.0382	0.000186486	0.00528458	None	None	No_Change
Gabpb1	0.138104	4.1682	3.00212	0.107425	0.224475	0.300447	4.1682	18.7548	0.000865677	0.0167209	None	None	No_Change
Nek11	-0.198112	1.02493	0.98846	0.338742	0.500368	0.299705	1.02493	2.88279	0.113956	0.398735	None	None	No_Change
6330408A02Rik.2	-0.32484	1.29356	2.96966	0.109155	0.227141	0.29964	1.29356	3.24912	0.0953043	0.364251	None	None	No_Change
Deptor.2	-0.053788	7.51426	0.078455	0.787102	0.869459	0.299454	7.51426	3.02712	0.123283	0.414986	None	None	No_Change
Bmpr1b	-0.171716	4.03068	1.13058	0.313054	0.472801	0.29939	4.03068	4.42276	0.0622115	0.289245	None	None	No_Change
Car8	-0.495579	5.92749	17.9361	0.00181093	0.0124871	0.29937	5.92749	8.1152	0.0176269	0.13672	None	None	No_Change
Rpa2	0.00582408	3.28567	0.00330265	0.955069	0.976184	0.299269	3.28567	11.563	0.00490475	0.0574607	None	None	No_Change
Rab18	-0.0419531	7.66657	0.49473	0.494557	0.647615	0.298823	7.66657	31.5473	9.25796e-05	0.00304405	None	None	No_Change
Mid1ip1	-0.170495	6.2467	8.48736	0.0123835	0.0493881	0.2984	6.2467	32.784	7.73942e-05	0.00264252	None	None	No_Change
Nup98	0.142489	6.63435	4.89728	0.0459235	0.125089	0.298111	6.63435	27.1482	0.000183151	0.00521295	None	None	No_Change
Zbtb37	-0.140128	3.87847	0.759451	0.403776	0.56523	0.297827	3.87847	4.33397	0.0637789	0.292979	None	None	No_Change
Btbd10	0.110517	5.86008	3.0529	0.104786	0.22078	0.296958	5.86008	28.3718	0.000150351	0.00440551	None	None	No_Change
Gpcpd1	0.0552112	5.91763	0.437447	0.520399	0.669736	0.29693	5.91763	16.2432	0.00154993	0.0254812	None	None	No_Change
Ebf2	-0.322882	2.1098	4.2627	0.0600708	0.150667	0.296761	2.1098	4.67372	0.0504003	0.257927	None	None	No_Change
Rbm39	0.000423907	7.094	2.20146e-05	0.996338	0.99765	0.296741	7.094	13.684	0.00332364	0.0437799	None	None	No_Change
Hs6st1	0.0487491	6.28611	0.658567	0.432059	0.591548	0.296438	6.28611	31.0041	0.000100323	0.00322482	None	None	No_Change
Arpc2	0.285386	7.24288	21.3032	0.000517884	0.00512412	0.296328	7.24288	29.1493	0.000133052	0.00406452	None	None	No_Change
Ubtd1	0.121363	2.9825	0.953298	0.347169	0.508976	0.296169	2.9825	7.65495	0.0163508	0.130584	None	None	No_Change
Tmem123	-0.222134	3.38949	3.27593	0.0940916	0.205017	0.296	3.38949	7.52016	0.0171255	0.134438	None	None	No_Change
Sh3bp4	-0.149082	3.70839	1.94907	0.186686	0.330913	0.295678	3.70839	10.0712	0.00754923	0.0775435	None	None	No_Change
Kitl	-0.39554	4.51324	3.51626	0.0966666	0.208992	0.295647	4.51324	2.53391	0.149106	0.455175	None	None	No_Change
Pde4b	-0.29277	6.62129	19.1024	0.000805032	0.00694898	0.295548	6.62129	24.5571	0.000284265	0.00743578	None	None	No_Change
Fah	-0.132066	2.42886	0.58697	0.457882	0.614792	0.295349	2.42886	3.92713	0.0700466	0.307767	None	None	No_Change
Cacul1	0.14069	8.18382	2.0979	0.176696	0.318939	0.294644	8.18382	11.4554	0.00649321	0.0694006	None	None	No_Change
Mtus2	-0.383452	5.09455	26.3458	0.000209175	0.00268951	0.294237	5.09455	19.6049	0.000725861	0.0147246	None	None	No_Change
Pelo	0.44099	4.71442	22.1077	0.000444076	0.00463143	0.293638	4.71442	13.2662	0.0031045	0.0419951	None	None	No_Change
Meis1	-0.151367	0.846579	0.442096	0.518041	0.668043	0.29323	0.846579	2.1706	0.165094	0.478795	None	None	No_Change
Myh9	0.455974	5.24124	18.9219	0.00101429	0.00825356	0.292778	5.24124	10.23	0.00793316	0.080213	None	None	No_Change
C130026I21Rik.2	-0.12005	1.71949	0.595515	0.454458	0.61127	0.292685	1.71949	4.63395	0.0512503	0.260286	None	None	No_Change
C1ql1	-0.476485	1.64683	1.56674	0.243046	0.398053	0.292592	1.64683	0.781888	0.400164	0.70238	None	None	No_Change
Gm5801	0.199018	0.790166	0.637469	0.439349	0.59767	0.292431	0.790166	1.88581	0.193506	0.512701	None	None	No_Change
Chst11	-0.10056	6.74311	1.89239	0.192782	0.337918	0.292416	6.74311	19.9964	0.000670406	0.0140862	None	None	No_Change
Caml	0.326195	5.00886	18.2646	0.000960456	0.00794559	0.292013	5.00886	19.2882	0.00077465	0.0153764	None	None	No_Change
Ankrd34b	-0.177597	6.91301	10.2592	0.00713744	0.0336975	0.291775	6.91301	34.7581	5.87391e-05	0.00215022	None	None	No_Change
Zfp708	-0.414603	1.76228	6.76594	0.022348	0.0749109	0.291354	1.76228	4.23802	0.0607191	0.285482	None	None	No_Change
Pigz	-0.305669	1.82093	4.58981	0.0522137	0.136369	0.291214	1.82093	5.50208	0.0359908	0.213446	None	None	No_Change
Orai1	0.0984104	2.21078	0.391859	0.542445	0.689852	0.291111	2.21078	4.64235	0.0510693	0.25981	None	None	No_Change
4930581F22Rik	-0.187032	4.58988	6.00331	0.029646	0.0914971	0.290689	4.58988	18.5666	0.000900726	0.0171416	None	None	No_Change
Galnt9	-0.276206	5.06461	5.51937	0.0387384	0.110649	0.2906	5.06461	7.88735	0.0171587	0.13446	None	None	No_Change
Slc37a1	0.126152	4.23148	2.37205	0.148138	0.28083	0.290267	4.23148	16.3913	0.00145292	0.0243195	None	None	No_Change
Dennd2a	-0.089934	5.19247	1.10662	0.312482	0.472193	0.290163	5.19247	14.6611	0.00218645	0.0324006	None	None	No_Change
Asah1	-0.0467492	5.90309	0.6109	0.448819	0.606213	0.28996	5.90309	29.9541	0.000117527	0.00365948	None	None	No_Change
Tceb1	0.129279	6.52564	3.70699	0.0769434	0.17876	0.289445	6.52564	23.6756	0.000332553	0.008328	None	None	No_Change
Zfp90	0.132995	4.23843	2.81771	0.117724	0.239338	0.289264	4.23843	17.4475	0.00114661	0.0204931	None	None	No_Change
Jade3	0.0342377	3.50381	0.120015	0.734708	0.834045	0.288793	3.50381	11.3036	0.00527521	0.0601354	None	None	No_Change
Lrig1	-0.0516853	6.20465	0.36704	0.555693	0.700689	0.288705	6.20465	14.5957	0.00235608	0.0343238	None	None	No_Change
Cnksr3	-0.255643	1.28994	0.92501	0.355181	0.516737	0.288393	1.28994	1.585	0.23203	0.554947	None	None	No_Change
Cd163	-0.269775	0.90806	1.16231	0.3011	0.459635	0.288267	0.90806	1.68141	0.217872	0.542924	None	None	No_Change
Slc27a4	-0.0729555	7.21153	1.43109	0.25351	0.409023	0.28735	7.21153	27.9369	0.00016116	0.00463811	None	None	No_Change
Zfp280c.2	0.0595379	4.10532	0.459517	0.510049	0.660936	0.287264	4.10532	13.9774	0.00258981	0.0369785	None	None	No_Change
Lhx1	-0.580889	1.9559	2.91433	0.122822	0.246829	0.287189	1.9559	0.917192	0.36384	0.672951	None	None	No_Change
Dock8	-0.205501	1.01312	0.913923	0.356975	0.518571	0.28694	1.01312	2.24242	0.158781	0.468328	None	None	No_Change
Dtx3l	-0.0646205	4.0481	0.543372	0.474478	0.630063	0.286627	4.0481	13.7956	0.00271125	0.0382353	None	None	No_Change
Vipr2	-0.384917	1.38595	2.95066	0.110189	0.228384	0.286401	1.38595	2.13149	0.168671	0.482342	None	None	No_Change
Zfp773	-0.484818	0.872908	5.56348	0.0351326	0.103249	0.285939	0.872908	2.474	0.14039	0.442014	None	None	No_Change
Il10rb	-0.0820639	3.16215	0.642054	0.437748	0.596268	0.285572	3.16215	10.131	0.0074155	0.0766585	None	None	No_Change
Avl9	0.191056	7.86259	10.9769	0.00578892	0.0287675	0.285312	7.86259	30.7954	0.000103498	0.00329409	None	None	No_Change
Gga3	-0.0736728	6.15602	1.21941	0.290021	0.448177	0.285118	6.15602	23.2842	0.000357004	0.00885451	None	None	No_Change
Avpr1a	-0.317484	3.29842	9.08852	0.0102123	0.0433946	0.283979	3.29842	9.30015	0.00955635	0.0911226	None	None	No_Change
Caprin2	-0.253063	3.33854	6.37102	0.0258235	0.083049	0.283923	3.33854	10.2334	0.0071925	0.0750739	None	None	No_Change
Fam90a1b	0.281294	1.51779	1.67015	0.21942	0.370875	0.283376	1.51779	2.3209	0.152325	0.460107	None	None	No_Change
Pisd	-0.0879629	5.45288	1.84195	0.198425	0.344955	0.282963	5.45288	24.3682	0.000293889	0.00764113	None	None	No_Change
Nr6a1	0.0981283	2.64207	0.670893	0.42789	0.58797	0.282604	2.64207	7.37641	0.0179996	0.139109	None	None	No_Change
Anxa7	-0.187103	6.55131	9.25412	0.00969471	0.041856	0.282544	6.55131	26.5083	0.000203577	0.00566655	None	None	No_Change
Sgpl1	-0.0630287	4.24514	0.30675	0.589612	0.726793	0.281542	4.24514	7.91952	0.015313	0.125475	None	None	No_Change
Dcps	-0.266074	3.92455	7.97342	0.0146783	0.0555899	0.281279	3.92455	11.2955	0.00528729	0.0601354	None	None	No_Change
Rbpj	0.126433	5.08557	2.47582	0.140256	0.270789	0.281244	5.08557	15.8468	0.00164758	0.0265131	None	None	No_Change
Ric8a	0.0566151	6.28109	0.712088	0.414412	0.575562	0.281121	6.28109	22.4678	0.000415037	0.00982255	None	None	No_Change
Rbm18	0.0416183	7.02794	0.398783	0.538953	0.686955	0.281104	7.02794	22.858	0.000386036	0.00939428	None	None	No_Change
Pirt	-0.636667	0.7209	7.93675	0.0148603	0.0560368	0.280932	0.7209	1.92671	0.189061	0.508227	None	None	No_Change
Ccdc187	-1.10381	0.877164	32.6968	7.83646e-05	0.00133828	0.280861	0.877164	2.48896	0.139296	0.440524	None	None	No_Change
Itga2b	-0.120984	1.21661	0.518866	0.484413	0.637987	0.280832	1.21661	3.66199	0.0785455	0.327831	None	None	No_Change
9630013A20Rik	0.165638	1.26555	0.766733	0.397538	0.558976	0.28058	1.26555	2.94112	0.110705	0.392946	None	None	No_Change
Prdm8	-0.596866	1.4616	3.04671	0.113278	0.232715	0.280275	1.4616	0.870902	0.373951	0.68107	None	None	No_Change
Nid1	-0.362272	3.22847	8.33294	0.0130257	0.0511293	0.280162	3.22847	6.36634	0.0258683	0.173647	None	None	No_Change
E130008D07Rik	0.462861	1.17415	3.51162	0.0841998	0.189881	0.279533	1.17415	1.90621	0.191273	0.510372	None	None	No_Change
Adgra3	-0.092295	5.86862	1.40606	0.257489	0.413429	0.279474	5.86862	16.2297	0.00150778	0.024915	None	None	No_Change
Adamts3	-0.0571363	3.19719	0.327839	0.576961	0.716806	0.279299	3.19719	10.3539	0.00694003	0.0729692	None	None	No_Change
Nup155	-0.145604	6.16692	2.1494	0.170644	0.311449	0.279265	6.16692	9.84454	0.00945807	0.0905983	None	None	No_Change
Gm12338	0.0316278	-0.639971	0.00685594	0.980033	0.989761	0.278266	-0.639971	0.644538	0.436885	0.727972	None	None	No_Change
H2afj	-0.00201563	2.97883	0.000185735	0.989342	0.994421	0.278207	2.97883	4.69621	0.0502775	0.257607	None	None	No_Change
Pdgfb	-0.344464	3.04457	5.84293	0.0317613	0.0958923	0.277766	3.04457	4.94629	0.0452817	0.243196	None	None	No_Change
Bdkrb2	0.344851	2.3945	6.00252	0.0296549	0.0914971	0.277694	2.3945	5.2973	0.0390382	0.222955	None	None	No_Change
Gm12657	-0.0436827	1.56004	0.0735491	0.790609	0.871991	0.277509	1.56004	3.98771	0.0677933	0.302447	None	None	No_Change
Rnf19b	-0.0324178	5.65589	0.177688	0.680436	0.796431	0.277269	5.65589	16.6461	0.00137112	0.023467	None	None	No_Change
B3glct	-0.032021	4.23041	0.0895785	0.769629	0.858228	0.27712	4.23041	8.66465	0.0118244	0.1054	None	None	No_Change
Ccdc190	-0.115907	2.65107	0.518871	0.484639	0.63812	0.276946	2.65107	3.84081	0.07281	0.315049	None	None	No_Change
F730043M19Rik	-0.155861	2.00199	1.20698	0.292385	0.450264	0.276937	2.00199	4.99122	0.0441848	0.239897	None	None	No_Change
AK084798	-0.258371	3.12143	2.79941	0.120198	0.243029	0.276585	3.12143	4.13795	0.0646966	0.294744	None	None	No_Change
A330050F15Rik	-0.127382	1.22673	0.344456	0.567587	0.709534	0.276325	1.22673	2.18566	0.163744	0.476172	None	None	No_Change
Tpst1	0.247821	5.93857	9.97937	0.0077605	0.0358275	0.275802	5.93857	15.8941	0.00162952	0.0264199	None	None	No_Change
Lhx9	-0.361683	1.36283	0.981004	0.34683	0.508616	0.275518	1.36283	0.755614	0.406414	0.707393	None	None	No_Change
Zfp954	0.382081	4.42221	21.1419	0.000534337	0.00523481	0.275245	4.42221	14.7827	0.00212263	0.0317462	None	None	No_Change
Ivns1abp	0.340683	7.13865	14.1825	0.00295296	0.0177563	0.274475	7.13865	11.7106	0.00545132	0.0612252	None	None	No_Change
Ttc28	4.14578e-06	5.45369	6.57665e-10	0.99998	0.99998	0.273928	5.45369	17.2774	0.00119044	0.0209577	None	None	No_Change
4930480K23Rik	-0.190911	0.876471	0.464904	0.507896	0.659468	0.273905	0.876471	1.29171	0.277253	0.600211	None	None	No_Change
Asphd1	0.232482	4.2478	8.73678	0.0114228	0.046622	0.273888	4.2478	16.1539	0.00153433	0.0253213	None	None	No_Change
Megf11	-0.222874	6.26191	5.71684	0.0349952	0.10301	0.273659	6.26191	10.8122	0.00687625	0.0725939	None	None	No_Change
Ephb4	-0.245234	2.06979	2.48276	0.139748	0.27013	0.273649	2.06979	4.02258	0.0667506	0.300201	None	None	No_Change
Ldha	0.0556241	7.22904	0.589416	0.456725	0.613812	0.273569	7.22904	17.9291	0.00103229	0.018969	None	None	No_Change
Lypd6	-0.499747	5.05565	41.0895	2.61076e-05	0.000630585	0.273386	5.05565	15.255	0.0018944	0.0294578	None	None	No_Change
Frem2	-0.249153	1.10735	1.13269	0.307081	0.466735	0.27283	1.10735	1.73886	0.21064	0.53346	None	None	No_Change
Col8a2	-0.431637	1.36793	5.03797	0.0433488	0.120282	0.27278	1.36793	2.54733	0.135128	0.433925	None	None	No_Change
Slc39a6	0.142429	7.47129	6.2063	0.0274591	0.0866275	0.272226	7.47129	28.666	0.000143514	0.0042739	None	None	No_Change
Pdcd7	0.119784	5.17159	2.89359	0.113345	0.23278	0.272222	5.17159	19.4702	0.000746166	0.0149192	None	None	No_Change
Scrg1	0.399568	1.9322	4.57325	0.0525807	0.137041	0.271643	1.9322	2.93025	0.111302	0.393823	None	None	No_Change
Gjc2	-0.779607	0.506884	9.94675	0.00783719	0.0360399	0.271297	0.506884	1.48504	0.245208	0.567852	None	None	No_Change
Mtus1	-0.460487	6.12567	39.5569	3.14734e-05	0.000719823	0.27104	6.12567	17.1015	0.00123786	0.0216157	None	None	No_Change
AK140198	-0.273613	3.1641	3.3999	0.0897035	0.197976	0.270569	3.1641	4.21613	0.0622099	0.289245	None	None	No_Change
Suv39h1	0.108981	6.3501	2.8694	0.114719	0.234668	0.27053	6.3501	22.4228	0.000418545	0.00986941	None	None	No_Change
Arih1	-0.0690245	7.16269	0.747142	0.403931	0.56532	0.270474	7.16269	14.4332	0.00243036	0.0351682	None	None	No_Change
Ptpn2	0.191554	3.82942	3.65065	0.0789557	0.181671	0.270247	3.82942	9.62767	0.00863581	0.0849254	None	None	No_Change
Ttbk2	0.128805	9.03331	4.3874	0.056919	0.144842	0.270124	9.03331	24.1267	0.000306746	0.00789596	None	None	No_Change
Elmsan1	0.0278292	5.93418	0.149105	0.705803	0.813624	0.269074	5.93418	17.676	0.00109062	0.0197986	None	None	No_Change
Necab1	-0.311618	6.70612	4.48579	0.0650363	0.159314	0.268997	6.70612	4.26111	0.0708345	0.309964	None	None	No_Change
Mmp16	-0.167785	4.53649	3.01765	0.10661	0.223601	0.268992	4.53649	9.90815	0.00792906	0.080213	None	None	No_Change
Slc35b3	-0.157154	2.86892	2.05949	0.175501	0.317667	0.267946	2.86892	7.82726	0.0154196	0.126269	None	None	No_Change
Hdac4	-0.0858442	7.17536	2.37252	0.148101	0.280816	0.267398	7.17536	28.903	0.000138269	0.00419736	None	None	No_Change
Mark4	0.114226	5.68314	2.77828	0.120082	0.24287	0.267324	5.68314	19.5899	0.000728099	0.0147318	None	None	No_Change
Mgll	-0.306289	5.62897	5.13069	0.0488322	0.130159	0.266748	5.62897	4.96275	0.0519466	0.26129	None	None	No_Change
Vrk1	0.282643	3.63947	11.3749	0.00517015	0.0265324	0.266466	3.63947	13.6543	0.00281026	0.0391739	None	None	No_Change
Ttl	0.073851	5.85448	1.73645	0.210937	0.36063	0.266461	5.85448	28.8832	0.000138699	0.00419736	None	None	No_Change
Fam84a	-0.0440977	5.10224	0.284557	0.602969	0.737151	0.26625	5.10224	13.3635	0.00302743	0.041344	None	None	No_Change
Gramd3	-0.335158	2.48473	5.45689	0.0366383	0.106248	0.265973	2.48473	4.3193	0.0586149	0.279491	None	None	No_Change
Sec24a	0.107617	5.00208	2.52996	0.136352	0.265704	0.265863	5.00208	19.8917	0.00068474	0.0143152	None	None	No_Change
Trp63	-0.36108	0.693271	2.09183	0.172389	0.313703	0.26571	0.693271	1.36952	0.263453	0.58627	None	None	No_Change
Sp3	0.0314496	6.19756	0.292764	0.597847	0.733584	0.26559	6.19756	26.6327	0.000199406	0.00560158	None	None	No_Change
Utp23	-0.108619	2.90201	0.835914	0.377652	0.539109	0.265379	2.90201	6.54499	0.0242192	0.167232	None	None	No_Change
Ctbp2	0.124673	5.83785	3.70915	0.0768675	0.17868	0.26532	5.83785	21.444	0.00050399	0.0113657	None	None	No_Change
Parp10	-0.17882	0.678616	0.643733	0.437164	0.595677	0.265218	0.678616	1.87174	0.195067	0.515067	None	None	No_Change
Ggt5	-0.096293	0.463203	0.160691	0.695204	0.806267	0.265173	0.463203	1.62872	0.224795	0.54736	None	None	No_Change
Alox8	-0.425614	0.811787	2.21893	0.161366	0.298907	0.26516	0.811787	1.13571	0.306912	0.625145	None	None	No_Change
Tbc1d25	0.0744906	3.82435	0.683047	0.423842	0.584191	0.264973	3.82435	11.3252	0.00524308	0.0599037	None	None	No_Change
AK011205	0.305965	1.93127	3.23368	0.0960112	0.207885	0.264933	1.93127	3.38982	0.0891449	0.351627	None	None	No_Change
Drd5	-0.490625	1.23876	3.13756	0.102455	0.217895	0.264322	1.23876	1.20102	0.295104	0.616945	None	None	No_Change
Acer3	0.141919	5.10207	1.10775	0.318219	0.478532	0.264277	5.10207	4.91697	0.0518587	0.261255	None	None	No_Change
Nup153	0.0233255	6.39494	0.106837	0.749115	0.844662	0.264093	6.39494	17.3039	0.0011835	0.0208639	None	None	No_Change
Rbm45	0.0748323	4.52277	1.01124	0.333438	0.495195	0.264063	4.52277	16.4453	0.00143514	0.0242298	None	None	No_Change
Hdac6	0.271645	6.40945	17.5965	0.00110974	0.00881921	0.263708	6.40945	21.262	0.000522026	0.0116909	None	None	No_Change
Tmem120a	0.315516	3.62799	10.2243	0.00721204	0.0339628	0.263677	3.62799	9.60395	0.0086989	0.0854158	None	None	No_Change
Zfp945	-0.126757	3.878	1.46238	0.248651	0.403758	0.263148	3.878	8.1384	0.0138911	0.116916	None	None	No_Change
Atf1	0.0999692	3.6102	1.44623	0.251143	0.406295	0.263116	3.6102	13.1645	0.0031874	0.0426372	None	None	No_Change
Col4a1	0.0570421	3.53976	0.167181	0.689815	0.8029	0.263094	3.53976	4.762	0.0496465	0.255591	None	None	No_Change
Kdm6b	0.358448	5.89154	3.96092	0.0811218	0.18513	0.262861	5.89154	2.69987	0.13832	0.43862	None	None	No_Change
2810032G03Rik	-0.420926	1.36129	5.67052	0.0336939	0.100172	0.262796	1.36129	2.83865	0.116495	0.40347	None	None	No_Change
1700019D03Rik	-0.0657804	1.31051	0.107279	0.748616	0.844341	0.262326	1.31051	2.28645	0.155062	0.463289	None	None	No_Change
AI197445	-0.55759	0.370887	4.89742	0.0459209	0.125089	0.26225	0.370887	1.27222	0.280273	0.602611	None	None	No_Change
Pdzrn3	-0.151503	1.48885	0.837865	0.377113	0.538509	0.262156	1.48885	3.29681	0.0931601	0.360208	None	None	No_Change
Cdc42se2	0.175627	7.62973	9.06409	0.0102913	0.0436301	0.262071	7.62973	25.4586	0.00024309	0.00655785	None	None	No_Change
Rgs5	-0.396416	5.55824	21.7468	0.000489822	0.00494491	0.261592	5.55824	11.9767	0.00444287	0.0538058	None	None	No_Change
E130012A19Rik	0.0484464	1.03393	0.0613393	0.808363	0.884252	0.261331	1.03393	2.45116	0.142081	0.4438	None	None	No_Change
Hcrt	-0.302199	5.23305	1.01622	0.349763	0.511445	0.261306	5.23305	0.973908	0.359305	0.670655	None	None	No_Change
Chdh	-0.125156	1.20451	0.446118	0.516176	0.666602	0.261219	1.20451	2.5142	0.137474	0.437654	None	None	No_Change
Fzd8	-0.309514	2.72128	5.01587	0.0437416	0.120936	0.261182	2.72128	4.61151	0.0517373	0.260847	None	None	No_Change
DQ699523	-0.106229	6.49516	0.308234	0.594395	0.730683	0.261146	6.49516	2.3858	0.16216	0.473438	None	None	No_Change
Prss12	-0.528612	0.882439	4.12704	0.0637404	0.157194	0.261136	0.882439	1.32688	0.270649	0.594279	None	None	No_Change
Nsun4	-0.0307608	4.68298	0.212355	0.652743	0.77668	0.26112	4.68298	19.7216	0.000708791	0.0145156	None	None	No_Change
Cry1	-0.0548034	4.37981	0.112889	0.744278	0.841137	0.261034	4.37981	3.33022	0.0999932	0.373875	None	None	No_Change
Pcsk5	-0.156336	3.86615	1.98243	0.183213	0.326458	0.260803	3.86615	7.16374	0.0193908	0.145567	None	None	No_Change
Rnf152	0.176636	6.87624	5.49831	0.0362126	0.105392	0.260703	6.87624	15.1612	0.00196937	0.0303019	None	None	No_Change
Zc3h11a	0.141411	6.33823	3.46323	0.0861237	0.192708	0.260568	6.33823	14.9328	0.00204679	0.0309169	None	None	No_Change
Ssh3	-0.444014	3.19651	13.2726	0.00309929	0.0183543	0.260536	3.19651	5.7434	0.0327542	0.201643	None	None	No_Change
Rnh1	0.489709	7.10367	72.6876	1.33597e-06	7.81151e-05	0.260218	7.10367	26.4727	0.000204789	0.00566655	None	None	No_Change
Adcy8	-0.373416	4.66421	5.07524	0.0507107	0.133595	0.259912	4.66421	3.15284	0.109463	0.390314	None	None	No_Change
Gm5468	0.216807	1.12711	1.36551	0.264119	0.420572	0.259715	1.12711	2.71026	0.124287	0.416936	None	None	No_Change
Adcyap1	-0.410411	5.60178	7.537	0.0231917	0.0769208	0.25954	5.60178	3.83848	0.0826027	0.335469	None	None	No_Change
Dab2.2	-0.121202	3.0381	0.979878	0.340771	0.502446	0.259452	3.0381	5.8044	0.0319913	0.199129	None	None	No_Change
Klf6	0.308634	5.83492	18.8141	0.000854971	0.00729237	0.259239	5.83492	17.2272	0.00120376	0.0211058	None	None	No_Change
Lrrc75a	-0.318414	2.98661	6.43587	0.0252112	0.0816489	0.25893	2.98661	5.47329	0.0364017	0.214601	None	None	No_Change
Sim1	-0.446511	4.54895	8.41702	0.0167628	0.0612921	0.258786	4.54895	3.5793	0.0895912	0.352419	None	None	No_Change
Syt2	-0.206024	3.70109	2.20013	0.164565	0.302922	0.258618	3.70109	4.49925	0.0561147	0.273469	None	None	No_Change
Tpm4	0.0847616	4.81194	0.939276	0.350615	0.512285	0.258001	4.81194	11.2917	0.00529284	0.0601354	None	None	No_Change
Clip4	-0.150152	6.69323	6.54111	0.0242537	0.0792231	0.257854	6.69323	24.1934	0.000303132	0.00783414	None	None	No_Change
Kbtbd11	-0.322192	7.44239	23.5637	0.00033934	0.00382965	0.257782	7.44239	18.7575	0.000865194	0.0167209	None	None	No_Change
Spred3	0.474815	6.68336	32.2701	9.66314e-05	0.00155501	0.257583	6.68336	12.1762	0.00437581	0.0535006	None	None	No_Change
Maats1	-0.53972	0.665078	4.88134	0.0462266	0.125439	0.256491	0.665078	1.35537	0.265811	0.588423	None	None	No_Change
Agfg1	0.00531971	7.70677	0.006155	0.938693	0.965748	0.256393	7.70677	17.9762	0.00102184	0.0188902	None	None	No_Change
Bin3	0.0809092	1.86749	0.237017	0.634689	0.763778	0.256231	1.86749	3.17517	0.0987493	0.37105	None	None	No_Change
Tada1	-0.0528022	5.49915	0.716784	0.412918	0.574414	0.256228	5.49915	21.5777	0.000491204	0.0111749	None	None	No_Change
Cp	-0.0183303	3.17015	0.0171696	0.897838	0.942398	0.255816	3.17015	4.45703	0.0555542	0.271921	None	None	No_Change
Hivep2	-0.184142	6.86317	8.1472	0.0138506	0.0532238	0.25554	6.86317	19.7616	0.000703059	0.0144759	None	None	No_Change
Vegfc	-0.665369	0.984883	8.24199	0.0134222	0.0520845	0.255388	0.984883	1.54139	0.236921	0.558629	None	None	No_Change
Col20a1	-0.356976	2.30772	6.13396	0.0282158	0.0884104	0.254349	2.30772	4.0014	0.0673816	0.301595	None	None	No_Change
Slc16a1	0.158094	5.10333	4.94162	0.0450928	0.123608	0.254315	5.10333	16.6876	0.00135831	0.0233095	None	None	No_Change
Slc25a27	-0.0295357	5.55684	0.168672	0.688161	0.801841	0.254096	5.55684	15.9563	0.00160609	0.0261714	None	None	No_Change
Fer	-0.0297668	3.98378	0.0870707	0.772718	0.860324	0.253818	3.98378	8.22004	0.01352	0.114862	None	None	No_Change
Heg1	-0.360814	4.14249	7.12424	0.0216419	0.0731704	0.253795	4.14249	4.47954	0.0576493	0.277307	None	None	No_Change
Tmbim1	-0.123791	3.81644	1.37485	0.262571	0.418985	0.253762	3.81644	7.49737	0.0172607	0.13496	None	None	No_Change
Ube2q2	0.0564641	6.06459	0.451792	0.513839	0.664381	0.253743	6.06459	11.6222	0.00497238	0.0580093	None	None	No_Change
Zc3h7a	0.0594166	3.93747	0.423627	0.52677	0.676229	0.253684	3.93747	10.0182	0.00767048	0.078379	None	None	No_Change
Pgm5	-0.136481	2.25748	1.14879	0.30381	0.462788	0.253096	2.25748	5.16326	0.0411992	0.230566	None	None	No_Change
Slc39a10	-0.319258	6.94379	23.6252	0.000335588	0.00381061	0.253024	6.94379	18.6538	0.00088429	0.0169982	None	None	No_Change
Pxdc1	0.0186734	1.36005	0.0113295	0.916901	0.952887	0.253019	1.36005	2.77012	0.120576	0.410023	None	None	No_Change
Pdss1	0.0470027	6.89308	0.632602	0.441059	0.599492	0.252939	6.89308	23.1639	0.000364937	0.00898231	None	None	No_Change
Heatr1	0.137631	4.71913	3.08164	0.103327	0.219208	0.252543	4.71913	13.4598	0.00295341	0.0405737	None	None	No_Change
Aste1	0.471445	2.09081	11.4319	0.00508807	0.0262992	0.252247	2.09081	4.60032	0.0519822	0.261367	None	None	No_Change
Dock1	-0.463448	3.72568	18.2114	0.000971459	0.00800587	0.252159	3.72568	6.77373	0.0222853	0.158934	None	None	No_Change
Zkscan2	0.0427449	4.85606	0.158546	0.697555	0.807764	0.25194	4.85606	7.10191	0.02074	0.150817	None	None	No_Change
Stk17b	-0.381571	1.23601	3.79449	0.0739398	0.174066	0.251933	1.23601	2.15732	0.166297	0.480305	None	None	No_Change
Ppp2r2d	0.149107	6.45672	7.18208	0.019266	0.0675957	0.251724	6.45672	26.0862	0.000218497	0.00600728	None	None	No_Change
Rftn1	0.300942	5.48918	18.4292	0.000927343	0.00773993	0.251698	5.48918	16.8391	0.0013127	0.022617	None	None	No_Change
Sema7a	-0.182739	5.22134	0.563226	0.47627	0.631468	0.251304	5.22134	1.37963	0.276769	0.599666	None	None	No_Change
Grid2ip	-0.136687	1.96509	0.210633	0.656644	0.778955	0.251125	1.96509	0.964184	0.3506	0.662444	None	None	No_Change
Mmp14	-0.130704	3.03584	0.875294	0.367072	0.528267	0.251017	3.03584	4.19954	0.0618435	0.288468	None	None	No_Change
Npr1	-0.43566	1.60821	6.34265	0.0260968	0.0837195	0.250633	1.60821	2.65151	0.128067	0.422995	None	None	No_Change
Mtmr12	0.072202	4.9558	0.952815	0.347287	0.509092	0.250219	4.9558	14.641	0.00219723	0.032523	None	None	No_Change
Lmnb1	0.0515718	3.79317	0.306725	0.589345	0.726722	0.250105	3.79317	9.49788	0.00898763	0.0871908	None	None	No_Change
Crls1	0.0486913	4.6433	0.359417	0.559406	0.703176	0.249941	4.6433	12.3854	0.00391595	0.049067	None	None	No_Change
Ube2g1	0.0273474	4.92585	0.138983	0.715461	0.820045	0.24963	4.92585	14.9754	0.00202586	0.0308342	None	None	No_Change
Chl1	-0.261334	8.33962	21.4747	0.000501025	0.00502208	0.249548	8.33962	24.4976	0.00028726	0.00749893	None	None	No_Change
AK077587	0.0920891	1.72625	0.216182	0.64986	0.774728	0.249392	1.72625	2.10736	0.170919	0.484769	None	None	No_Change
Yy1	0.0482776	5.51298	0.368189	0.554719	0.699734	0.24938	5.51298	12.6233	0.0036746	0.0471532	None	None	No_Change
Htr1d	-0.461837	1.26547	6.26857	0.0268267	0.0852569	0.249152	1.26547	2.30184	0.153788	0.461522	None	None	No_Change
Gas1	-0.054826	1.52799	0.075112	0.788455	0.870432	0.249045	1.52799	2.05934	0.175516	0.491604	None	None	No_Change
Chmp1b	0.318002	4.91665	16.0784	0.00156129	0.0111649	0.249043	4.91665	12.9081	0.00340817	0.0443062	None	None	No_Change
AK079811	0.19321	2.38272	0.977437	0.34294	0.504954	0.248999	2.38272	2.1309	0.170814	0.484703	None	None	No_Change
Daam2	0.007678	5.46061	0.00192083	0.966078	0.981497	0.248937	5.46061	2.62498	0.142485	0.444195	None	None	No_Change
Sp4	-0.0572517	6.0143	0.604881	0.451011	0.608136	0.24889	6.0143	14.4755	0.00228825	0.0334868	None	None	No_Change
Vill	-0.216784	1.74955	1.52097	0.239881	0.394369	0.248771	1.74955	2.57615	0.133127	0.431579	None	None	No_Change
Tm4sf1	-0.298838	3.16491	3.37566	0.0922087	0.201884	0.248768	3.16491	3.05537	0.10717	0.386367	None	None	No_Change
Cep85	0.247752	3.00649	5.54318	0.0354137	0.103721	0.248626	3.00649	7.52764	0.0170814	0.134262	None	None	No_Change
Grm4	-0.447829	4.60001	4.51329	0.0655404	0.160067	0.248622	4.60001	1.78574	0.217347	0.542298	None	None	No_Change
Arnt	-0.0731202	4.10132	0.797473	0.388509	0.550473	0.248455	4.10132	11.7764	0.00462274	0.055157	None	None	No_Change
Rpl29.3	0.141503	2.18186	0.695605	0.419723	0.580256	0.248308	2.18186	2.84	0.116416	0.40347	None	None	No_Change
Iba57	0.0011905	3.69634	0.000130676	0.991057	0.995371	0.248299	3.69634	7.37224	0.0180257	0.139228	None	None	No_Change
D7Ertd443e	-0.488321	1.1159	5.95608	0.0301839	0.0925088	0.247979	1.1159	1.91039	0.190819	0.510192	None	None	No_Change
Lrfn4	0.240817	5.61277	15.306	0.00187151	0.0128363	0.247782	5.61277	21.104	0.000538296	0.0119929	None	None	No_Change
D8Ertd82e	-0.290911	4.30642	9.94531	0.00784059	0.0360424	0.247782	4.30642	9.20223	0.00985352	0.0930754	None	None	No_Change
Nipsnap3b	0.135378	4.81176	3.65999	0.0786176	0.181216	0.247716	4.81176	15.9496	0.00160862	0.0261796	None	None	No_Change
Ngdn	0.232194	2.97101	4.37377	0.0572538	0.145493	0.247424	2.97101	6.75609	0.0224278	0.159237	None	None	No_Change
Cyp2t4	-0.050535	1.40013	0.100478	0.756424	0.849514	0.247306	1.40013	3.14075	0.100405	0.374833	None	None	No_Change
R3hcc1l	-0.0632916	4.34034	0.700882	0.418011	0.578571	0.246792	4.34034	13.7028	0.00277583	0.0388195	None	None	No_Change
Prkd1	-0.273155	3.76073	6.3854	0.0256861	0.0826897	0.246429	3.76073	6.60127	0.0237257	0.165096	None	None	No_Change
Ddx17	-0.282748	8.02542	15.4613	0.00180444	0.0124577	0.245933	8.02542	14.6067	0.00221652	0.0326293	None	None	No_Change
Dmpk	-0.0758356	0.907482	0.178812	0.67949	0.795683	0.245826	0.907482	2.41883	0.144518	0.448024	None	None	No_Change
Dgkg	-0.359544	6.83301	35.1775	5.5481e-05	0.0010543	0.245768	6.83301	20.5404	0.000601318	0.013064	None	None	No_Change
Lbh	0.170527	7.0856	7.65888	0.0163289	0.0601486	0.245093	7.0856	20.0446	0.000663926	0.0139809	None	None	No_Change
Dyrk3	0.000519443	4.07284	3.1244e-05	0.995627	0.997398	0.24507	4.07284	8.99766	0.01051	0.0976351	None	None	No_Change
Trip10	-0.112901	0.8413	0.24799	0.627032	0.757385	0.244986	0.8413	1.55716	0.234669	0.55683	None	None	No_Change
Bahd1	0.053983	5.57866	0.659317	0.431804	0.591453	0.244967	5.57866	17.3856	0.00116235	0.0206886	None	None	No_Change
Serpinb1b	-0.617789	1.36443	7.36767	0.0182416	0.0651695	0.244755	1.36443	1.45484	0.250108	0.572624	None	None	No_Change
Usp6nl	0.173468	5.58025	8.81232	0.0111492	0.0458969	0.244453	5.58025	22.5535	0.000408458	0.00977403	None	None	No_Change
AK021007	-0.320806	1.39242	3.36027	0.0903971	0.198861	0.244289	1.39242	2.4258	0.143988	0.447263	None	None	No_Change
Midn	0.483697	5.72668	18.0051	0.00156346	0.0111649	0.243994	5.72668	6.04655	0.03288	0.202129	None	None	No_Change
Jak1	0.237717	8.23325	13.3242	0.00305827	0.0181613	0.243972	8.23325	17.6556	0.0010955	0.0197986	None	None	No_Change
Bche	-0.528337	1.82828	6.75329	0.0226904	0.0758085	0.243575	1.82828	1.84811	0.198096	0.518279	None	None	No_Change
Trim7.2	0.194891	1.08998	1.17472	0.298643	0.457018	0.243504	1.08998	2.52298	0.136847	0.437059	None	None	No_Change
Nxph1	-0.279635	6.01483	13.6362	0.00282318	0.0172081	0.243404	6.01483	13.1151	0.00322859	0.0429216	None	None	No_Change
Ypel5	-0.0820281	6.67044	1.60997	0.227329	0.380076	0.243342	6.67044	17.9174	0.00103491	0.018969	None	None	No_Change
Atp13a5	-0.29122	1.88676	3.45394	0.0864988	0.193159	0.243284	1.88676	3.12881	0.100987	0.375418	None	None	No_Change
Ccdc160	-0.0532461	3.77435	0.397218	0.539739	0.687544	0.243245	3.77435	10.7094	0.00625353	0.067284	None	None	No_Change
Slc25a30	-0.0716021	3.92058	0.231328	0.640326	0.767488	0.242681	3.92058	3.41175	0.0928389	0.359603	None	None	No_Change
Ubr5	-0.0469261	8.04092	0.801487	0.387353	0.549378	0.242611	8.04092	26.871	0.000191691	0.00540837	None	None	No_Change
Ttpal	0.412894	7.21117	26.5677	0.000221337	0.00279581	0.242058	7.21117	11.6305	0.00500413	0.058109	None	None	No_Change
Rgl1	-0.314724	6.27756	21.5373	0.000495026	0.00498965	0.241865	6.27756	15.8322	0.00165319	0.0265702	None	None	No_Change
Ado	-0.339273	4.57691	6.90311	0.0239458	0.0784987	0.241518	4.57691	4.45628	0.0590813	0.280989	None	None	No_Change
Vimp	0.446961	4.07281	28.1596	0.000155518	0.00215622	0.241507	4.07281	11.0953	0.00559631	0.0621802	None	None	No_Change
St6galnac2	-0.241259	0.674427	0.867008	0.369201	0.530267	0.241428	0.674427	1.14258	0.305064	0.623445	None	None	No_Change
BC049966.2	-0.0521093	0.643858	0.0135623	0.909748	0.949577	0.241305	0.643858	0.352169	0.566932	0.813175	None	None	No_Change
Gnai3	0.135443	5.33466	2.62415	0.129877	0.257085	0.241249	5.33466	10.7297	0.00621683	0.0669449	None	None	No_Change
A330033J07Rik	-0.094805	5.26689	1.68156	0.217854	0.369291	0.241023	5.26689	13.8257	0.00269073	0.0381245	None	None	No_Change
Frmd4a	0.164984	2.34726	1.0747	0.319281	0.479738	0.241004	2.34726	3.09017	0.102899	0.379578	None	None	No_Change
Slc12a9	0.0666058	4.03786	0.55036	0.47171	0.627412	0.240901	4.03786	9.40906	0.00923807	0.0888202	None	None	No_Change
Pim3	0.403667	5.56453	14.5545	0.00276179	0.0169711	0.240729	5.56453	6.84687	0.023603	0.164953	None	None	No_Change
Cacnb4	-0.265498	7.67213	6.29713	0.0311804	0.0945308	0.240542	7.67213	6.52678	0.0288582	0.186255	None	None	No_Change
Fpgs	0.296903	2.47807	5.19786	0.040628	0.114576	0.240357	2.47807	4.69812	0.049887	0.256058	None	None	No_Change
Lrrc8c	-0.203809	5.28297	6.35553	0.0259723	0.0833823	0.240173	5.28297	11.0513	0.00566698	0.0627496	None	None	No_Change
Ell	0.0886694	4.22059	0.847183	0.374556	0.535926	0.240088	4.22059	8.08255	0.0141519	0.11844	None	None	No_Change
Maml3	-0.133614	4.34478	3.69897	0.077226	0.179223	0.239902	4.34478	15.1503	0.00194244	0.0300242	None	None	No_Change
Fgd5	-0.0860793	4.73192	1.37446	0.262635	0.419035	0.239881	4.73192	13.6664	0.00280163	0.0390958	None	None	No_Change
Rgs8	-0.486657	6.47666	10.8381	0.0101063	0.0430858	0.239322	6.47666	3.31769	0.103827	0.381152	None	None	No_Change
Itga1	-0.117905	2.9966	0.492887	0.49651	0.649616	0.239164	2.9966	2.65355	0.130196	0.426458	None	None	No_Change
Nbeal1	-0.0977608	5.37911	1.35642	0.265635	0.422103	0.23889	5.37911	10.221	0.00721895	0.0752285	None	None	No_Change
Coro6	-0.367809	1.09196	1.15153	0.307575	0.467201	0.238655	1.09196	0.638072	0.442327	0.732883	None	None	No_Change
Zfp30	-0.150844	3.61323	1.92851	0.188868	0.333227	0.238637	3.61323	6.28288	0.0266839	0.177189	None	None	No_Change
Ppp1r14c	0.122077	4.26173	1.04789	0.326256	0.487441	0.238502	4.26173	5.22123	0.0413738	0.230942	None	None	No_Change
Dennd3	0.00570106	3.0744	0.00259375	0.960177	0.978888	0.238452	3.0744	6.00089	0.0296732	0.189726	None	None	No_Change
Tia1	0.0454233	3.42999	0.17477	0.68291	0.798231	0.238274	3.42999	6.384	0.0256995	0.173144	None	None	No_Change
9630001P10Rik	-0.220032	1.78689	1.31883	0.272038	0.428875	0.238011	1.78689	1.98521	0.182928	0.500996	None	None	No_Change
Pcdhb11	-0.0910173	2.02915	0.290316	0.599365	0.73446	0.237905	2.02915	2.6237	0.129906	0.426052	None	None	No_Change
Bcl2l11	-0.0621767	1.73388	0.132365	0.721995	0.824828	0.237739	1.73388	2.53286	0.136147	0.435412	None	None	No_Change
Ap5b1	-0.0974014	2.56989	0.435955	0.520913	0.670109	0.237653	2.56989	3.45101	0.0866179	0.34578	None	None	No_Change
Fam196a	-0.34555	5.61722	13.5643	0.00314874	0.018596	0.237635	5.61722	7.99553	0.0152864	0.125337	None	None	No_Change
Sox10	-0.338999	3.11696	5.19982	0.0412609	0.115706	0.237469	3.11696	3.25703	0.0957682	0.365534	None	None	No_Change
Fbxo32	-0.335465	2.54137	5.18839	0.0407834	0.11479	0.237019	2.54137	3.30349	0.0928644	0.359603	None	None	No_Change
Ipmk	-0.0465422	5.99972	0.360363	0.558897	0.702878	0.236534	5.99972	11.7863	0.00461009	0.0550865	None	None	No_Change
Zfp568	0.350883	3.06553	9.12584	0.0100929	0.0430429	0.236255	3.06553	5.57254	0.0350082	0.210102	None	None	No_Change
Stk32a	-0.445176	5.51024	32.1942	8.42434e-05	0.00140827	0.23589	5.51024	11.144	0.00551925	0.0616815	None	None	No_Change
Trim9	0.434985	7.70014	35.2485	5.58633e-05	0.00105845	0.235718	7.70014	13.2122	0.00316762	0.0425488	None	None	No_Change
Wnt3	-0.288438	1.91458	2.77352	0.12037	0.243224	0.235702	1.91458	2.44039	0.142887	0.445234	None	None	No_Change
Cdk14	-0.414355	7.3145	12.2061	0.00641999	0.0311408	0.235653	7.3145	4.99053	0.05133	0.260382	None	None	No_Change
Zeb2	-0.327655	4.98416	8.86606	0.0120502	0.0483982	0.23555	4.98416	5.79833	0.0338833	0.205366	None	None	No_Change
Spsb4	-0.363223	2.98071	9.46475	0.00908011	0.0399636	0.235545	2.98071	5.09316	0.0423858	0.234064	None	None	No_Change
Hs3st3a1	0.0262411	1.95527	0.0309307	0.863177	0.921511	0.235523	1.95527	3.35032	0.090824	0.355582	None	None	No_Change
Prdm4	0.0782111	5.09173	1.06786	0.320766	0.481354	0.235487	5.09173	12.5008	0.00379668	0.0484308	None	None	No_Change
Pou2f1	-0.0520849	5.27438	0.278281	0.607456	0.741094	0.235276	5.27438	7.22819	0.0197396	0.146681	None	None	No_Change
Alms1	-0.239222	4.34824	8.08109	0.0141589	0.0540504	0.235185	4.34824	9.81463	0.00815694	0.0816138	None	None	No_Change
Polr3d	0.400787	4.19702	25.6577	0.000234957	0.00291654	0.235023	4.19702	11.8956	0.00447334	0.0540229	None	None	No_Change
Zfp189	0.0867765	3.74716	0.511511	0.487669	0.64113	0.234748	3.74716	4.92438	0.0457323	0.244599	None	None	No_Change
Ifrd2	-0.0759874	2.18884	0.340234	0.56994	0.710541	0.233978	2.18884	4.21276	0.0613914	0.287384	None	None	No_Change
AK138476	-0.447208	1.72108	8.74457	0.0113942	0.0465642	0.233903	1.72108	3.02042	0.106465	0.385037	None	None	No_Change
Pamr1	-0.0936699	1.55684	0.196851	0.664762	0.78492	0.233892	1.55684	1.67633	0.218528	0.543183	None	None	No_Change
Egfr	-0.330591	4.11647	7.30172	0.019248	0.0675693	0.233532	4.11647	4.56315	0.0539842	0.266967	None	None	No_Change
Snapc2	-0.0456486	4.97455	0.508087	0.488898	0.642288	0.233342	4.97455	17.0089	0.00126369	0.0219776	None	None	No_Change
Klf7	-0.248214	3.82067	2.16595	0.172285	0.313603	0.232813	3.82067	2.42079	0.151225	0.458609	None	None	No_Change
Plekhm1	0.172768	5.57983	6.38541	0.0256861	0.0826897	0.232697	5.57983	14.8158	0.00210561	0.031528	None	None	No_Change
Samd9l	-0.373412	0.735205	3.07765	0.103528	0.21949	0.232635	0.735205	1.521	0.239876	0.562146	None	None	No_Change
Cntnap1	-0.36282	7.10224	20.4099	0.000663364	0.00604528	0.232627	7.10224	10.5635	0.00675526	0.0716678	None	None	No_Change
C1galt1	-0.128362	3.53259	1.92546	0.189195	0.333369	0.232557	3.53259	8.13955	0.0138858	0.116916	None	None	No_Change
AK080982	-0.247539	3.11337	2.5854	0.133844	0.262534	0.232425	3.11337	2.9322	0.112538	0.396291	None	None	No_Change
Zfp747	-0.179804	1.76286	1.20962	0.29188	0.449866	0.232253	1.76286	2.60398	0.13123	0.428546	None	None	No_Change
Cdh23	-0.00665241	2.51655	0.00124245	0.972478	0.985277	0.232048	2.51655	2.02432	0.181013	0.498626	None	None	No_Change
Ppp1r3d	-0.153181	2.65427	2.16352	0.165733	0.304595	0.231966	2.65427	6.45273	0.0250549	0.170579	None	None	No_Change
Tlr3	-0.431826	2.23962	9.05993	0.0103049	0.0436446	0.231856	2.23962	3.30576	0.0927642	0.35943	None	None	No_Change
Rrp12	0.211978	6.00839	12.3266	0.00397843	0.0218855	0.231824	6.00839	19.0001	0.000822358	0.0160521	None	None	No_Change
Rasa1	-0.063771	6.38662	0.780287	0.393518	0.555384	0.231507	6.38662	12.9934	0.00333278	0.0438019	None	None	No_Change
Gemin6	-0.318132	1.13852	2.61844	0.130258	0.257606	0.231458	1.13852	1.84734	0.197813	0.518061	None	None	No_Change
Ddah2	-0.190892	1.73189	1.11965	0.309766	0.469096	0.231343	1.73189	2.2012	0.162366	0.473504	None	None	No_Change
Adgrb3	-0.225916	6.39789	8.72409	0.0114824	0.0467472	0.231241	6.39789	11.551	0.00492901	0.0576405	None	None	No_Change
Clhc1	-0.0554225	3.01993	0.173213	0.684241	0.798987	0.230759	3.01993	4.14976	0.0631075	0.291639	None	None	No_Change
Elovl4	0.184657	5.82655	6.98264	0.0206761	0.0709444	0.230367	5.82655	14.0463	0.00254545	0.0364136	None	None	No_Change
Athl1	-0.148912	0.940034	0.521447	0.48335	0.637267	0.230035	0.940034	1.63687	0.223706	0.546764	None	None	No_Change
Jam2	-0.405299	6.1526	5.39961	0.048096	0.128728	0.230007	6.1526	2.19918	0.175723	0.491604	None	None	No_Change
Ctdspl2	-0.0544293	5.20769	0.33124	0.575256	0.715238	0.229948	5.20769	7.56909	0.0171547	0.13446	None	None	No_Change
Memo1	-0.0469646	4.34693	0.230731	0.639176	0.766607	0.2297	4.34693	7.06674	0.0200672	0.148253	None	None	No_Change
Hspb6	-0.519745	1.54575	5.53989	0.0357832	0.104467	0.229661	1.54575	1.36185	0.2651	0.587671	None	None	No_Change
Fgf2	-0.0290702	1.00307	0.013084	0.910748	0.950199	0.22964	1.00307	1.04937	0.32506	0.639557	None	None	No_Change
Nfya	-0.0285639	4.30457	0.113515	0.741697	0.839423	0.229472	4.30457	9.41832	0.00921157	0.0886314	None	None	No_Change
Abcc9	-0.176737	3.04027	2.37858	0.147626	0.280185	0.22941	3.04027	5.17514	0.0410019	0.229561	None	None	No_Change
C2cd2	-0.0983706	4.11483	1.14362	0.304854	0.46409	0.229316	4.11483	7.96891	0.0147005	0.122004	None	None	No_Change
Car12	-0.544484	1.56835	7.52824	0.0170779	0.0622336	0.22919	1.56835	1.67287	0.218975	0.543544	None	None	No_Change
Zfp850	0.0565813	4.21655	0.383946	0.546489	0.693575	0.229158	4.21655	8.16151	0.0137849	0.116576	None	None	No_Change
Scube2	-0.111318	1.42616	0.406814	0.534957	0.68375	0.229121	1.42616	2.31696	0.152548	0.460351	None	None	No_Change
AK039878	0.125004	3.15955	0.458107	0.51333	0.664109	0.229018	3.15955	1.99821	0.186805	0.504893	None	None	No_Change
Syne3	-0.0395678	2.56784	0.0970376	0.760484	0.852236	0.229008	2.56784	4.1727	0.0624762	0.289672	None	None	No_Change
Fmnl2	0.221347	6.03463	8.76654	0.0113141	0.0463542	0.228928	6.03463	11.9756	0.00437627	0.0535006	None	None	No_Change
Sdhaf3	-0.305528	2.84465	7.26237	0.0187304	0.0663291	0.228801	2.84465	5.16057	0.041244	0.230716	None	None	No_Change
Mapk8	-0.0513678	6.19856	0.573846	0.462601	0.618557	0.228695	6.19856	14.4576	0.00229836	0.0335966	None	None	No_Change
Exoc6b	0.0931487	7.57107	2.41936	0.144477	0.27565	0.228572	7.57107	18.4127	0.000930602	0.0175873	None	None	No_Change
Dbf4	0.641053	0.768582	7.14399	0.0195263	0.0683606	0.228471	0.768582	1.32361	0.271213	0.594993	None	None	No_Change
Bdnf	-0.260637	3.78161	1.82539	0.209102	0.358405	0.228314	3.78161	1.83518	0.207988	0.530619	None	None	No_Change
AK153575	-0.164033	1.03933	0.715594	0.413296	0.574605	0.228168	1.03933	1.81111	0.20198	0.523109	None	None	No_Change
Map3k3	0.149547	4.80982	3.36306	0.0902783	0.198724	0.228093	4.80982	10.1977	0.00726923	0.0756914	None	None	No_Change
Kcnab3	0.0740579	2.34052	0.0724861	0.793589	0.874085	0.227807	2.34052	0.947036	0.35494	0.666133	None	None	No_Change
Trim47	-0.0381842	0.933293	0.0192823	0.891793	0.939028	0.227726	0.933293	0.936289	0.351756	0.663658	None	None	No_Change
Rassf4	-0.458855	3.63105	14.61	0.00224903	0.0146113	0.227652	3.63105	4.53471	0.0536394	0.266267	None	None	No_Change
Rdh13	0.0562626	4.95565	0.627833	0.442746	0.600614	0.227404	4.95565	13.2483	0.00311886	0.0421128	None	None	No_Change
Zfp28	0.283739	3.97373	13.9023	0.00263924	0.0164042	0.227273	3.97373	11.8584	0.00451931	0.0543874	None	None	No_Change
Tbc1d19	0.0476112	4.77853	0.297619	0.59486	0.73099	0.227089	4.77853	8.72647	0.0114607	0.102987	None	None	No_Change
Tagln2	-0.0170478	3.234	0.0312556	0.862468	0.921287	0.226768	3.234	7.2753	0.0186459	0.142065	None	None	No_Change
Rest	0.28271	1.91839	3.24174	0.0956413	0.207212	0.226737	1.91839	2.82551	0.117265	0.404255	None	None	No_Change
Acsl1	0.130753	5.66151	5.05683	0.0430169	0.119618	0.226663	5.66151	19.5148	0.000739369	0.0148735	None	None	No_Change
Ing5	0.140206	4.2038	2.90041	0.112962	0.232278	0.226657	4.2038	9.94538	0.00784043	0.0795582	None	None	No_Change
Pank1	-0.150852	4.84643	4.72461	0.0493371	0.131045	0.22656	4.84643	13.5785	0.00286502	0.0396804	None	None	No_Change
Fn1	0.117791	4.20385	0.267696	0.618549	0.750718	0.226425	4.20385	1.30387	0.285761	0.607735	None	None	No_Change
Rictor	-0.172237	7.02729	8.13049	0.0139277	0.053389	0.22602	7.02729	17.4707	0.00114077	0.0204169	None	None	No_Change
Grip1	-0.207102	4.60911	7.52478	0.0170982	0.0622623	0.22566	4.60911	11.2879	0.00529851	0.0601354	None	None	No_Change
Cdk12	0.215379	6.12965	12.37	0.0039322	0.0216682	0.225544	6.12965	17.3257	0.00117781	0.0208085	None	None	No_Change
Klhl23	-0.186049	5.85784	7.00029	0.0205465	0.0706874	0.22528	5.85784	13.0315	0.00329974	0.0435106	None	None	No_Change
Nup54	0.236566	4.06155	4.26057	0.0604963	0.151411	0.225002	4.06155	5.14163	0.0418908	0.232623	None	None	No_Change
Plp1	-0.362038	8.21189	5.89761	0.0402465	0.1138	0.224892	8.21189	2.88615	0.126409	0.420669	None	None	No_Change
Blvra	-0.107518	3.23129	1.01285	0.333069	0.494931	0.224707	3.23129	5.8072	0.0319569	0.199089	None	None	No_Change
Maml2	-0.0630291	4.50332	0.472359	0.5043	0.656846	0.224657	4.50332	7.60962	0.0166067	0.131975	None	None	No_Change
Usp49	-0.196988	1.80242	1.58767	0.23039	0.383499	0.224592	1.80242	2.65397	0.127906	0.422928	None	None	No_Change
Lars	0.237673	5.02712	13.0092	0.00331911	0.0193109	0.224424	5.02712	15.092	0.00196979	0.0303019	None	None	No_Change
Crebzf	0.0509291	4.53904	0.520957	0.483552	0.637272	0.224343	4.53904	13.1061	0.00323621	0.0429787	None	None	No_Change
St8sia6	-0.173029	2.99374	1.64234	0.222979	0.375101	0.224323	2.99374	3.56969	0.0819596	0.334932	None	None	No_Change
Slc35g2	0.267893	6.38055	12.0565	0.00428774	0.0231881	0.224162	6.38055	10.8666	0.00598427	0.0650915	None	None	No_Change
Rnf150	-0.066161	7.32653	0.322884	0.583235	0.721962	0.223863	7.32653	4.63628	0.058542	0.279247	None	None	No_Change
Eif1ax	-0.109392	5.2444	0.955906	0.34905	0.510633	0.223719	5.2444	5.14851	0.0441816	0.239897	None	None	No_Change
Ints5	0.193506	4.93106	6.79067	0.0221494	0.0743709	0.223684	4.93106	11.9143	0.00445043	0.0538468	None	None	No_Change
Mob1a	0.0187129	3.47174	0.0288264	0.867863	0.924379	0.223611	3.47174	5.36079	0.0380618	0.220269	None	None	No_Change
Slc17a6	-0.389783	7.66387	5.4924	0.0468558	0.126438	0.223593	7.66387	2.28278	0.168903	0.482549	None	None	No_Change
Rrp9	-0.0596638	3.62092	0.331167	0.575059	0.715198	0.223573	3.62092	6.1048	0.0285278	0.18478	None	None	No_Change
Fam188b	-0.0456654	3.1099	0.182783	0.676174	0.793743	0.223491	3.1099	5.74617	0.0327191	0.201523	None	None	No_Change
Parp16	0.217105	1.62663	1.27037	0.280607	0.438099	0.223417	1.62663	1.83391	0.199344	0.520111	None	None	No_Change
Dnajc19	-0.416063	1.17233	6.82821	0.0218518	0.0736506	0.223288	1.17233	2.47472	0.140337	0.441977	None	None	No_Change
Gsap	0.117143	1.74929	0.362524	0.557737	0.702308	0.223287	1.74929	1.73653	0.210926	0.533487	None	None	No_Change
Mmrn2	-0.204361	1.29665	0.840794	0.376306	0.537723	0.223286	1.29665	1.35612	0.265686	0.588373	None	None	No_Change
AK162602	0.204842	1.5149	0.619143	0.447095	0.604959	0.223162	1.5149	0.986846	0.340722	0.653771	None	None	No_Change
Meis2	-0.462027	2.92848	3.06772	0.114669	0.234603	0.222875	2.92848	0.932264	0.360152	0.67117	None	None	No_Change
Gm527	-0.0236051	0.618715	0.00991837	0.922229	0.956498	0.222742	0.618715	1.17125	0.299328	0.618135	None	None	No_Change
AK003349	0.0884753	2.68266	0.212077	0.653904	0.777203	0.222671	2.68266	1.77706	0.208834	0.53142	None	None	No_Change
Zdhhc14	0.394704	5.94721	40.4181	2.8316e-05	0.000666483	0.222275	5.94721	16.6296	0.00137625	0.0235236	None	None	No_Change
Glul	0.201765	8.51313	4.45418	0.0591319	0.148774	0.221818	8.51313	6.86847	0.0242267	0.167232	None	None	No_Change
Ngfr	-0.124276	2.25762	0.636377	0.439732	0.598065	0.221799	2.25762	2.67478	0.126553	0.420689	None	None	No_Change
Cdan1	0.049491	3.00034	0.174709	0.682962	0.798231	0.221578	3.00034	4.63385	0.0512523	0.260286	None	None	No_Change
5031439G07Rik	-0.0835195	7.06526	1.09244	0.316045	0.47611	0.220592	7.06526	9.62462	0.00891527	0.0868885	None	None	No_Change
Sp8	-0.438805	1.35795	1.32813	0.278626	0.435815	0.220496	1.35795	0.429405	0.52856	0.788234	None	None	No_Change
AK148766	-0.186856	1.24412	0.857299	0.371809	0.532726	0.220333	1.24412	1.54691	0.236129	0.557875	None	None	No_Change
Ifit1	-0.730999	0.897054	5.1175	0.044517	0.122341	0.220081	0.897054	0.574244	0.464225	0.747038	None	None	No_Change
Fnbp1l	-0.0176131	6.77809	0.0923682	0.766125	0.856094	0.220079	6.77809	18.1339	0.000987735	0.0184978	None	None	No_Change
Dnmt1	-0.13916	6.61504	4.72056	0.0494207	0.13124	0.219859	6.61504	14.8366	0.00209503	0.031434	None	None	No_Change
Mzt2	-0.111086	3.52071	1.32099	0.271664	0.428521	0.219488	3.52071	6.70187	0.0228726	0.161298	None	None	No_Change
Glce	-0.204242	6.41586	12.4554	0.00384306	0.0213426	0.219289	6.41586	18.0346	0.00100906	0.0188153	None	None	No_Change
Btbd7	-0.0590285	4.94422	0.724069	0.410618	0.572446	0.218632	4.94422	12.6725	0.0036269	0.04668	None	None	No_Change
Rps6kl1	-0.117973	5.33826	4.05147	0.0659014	0.160675	0.218547	5.33826	17.657	0.00109516	0.0197986	None	None	No_Change
Zic1	-0.359945	3.93972	1.73103	0.225512	0.377911	0.218525	3.93972	0.823496	0.391246	0.695194	None	None	No_Change
Jph1	0.10393	2.59279	0.398119	0.539541	0.687544	0.218466	2.59279	2.2972	0.154727	0.462851	None	None	No_Change
Cbln2	-0.336912	5.00783	5.40002	0.0441236	0.121674	0.218464	5.00783	2.92422	0.120085	0.409214	None	None	No_Change
Prkd3	-0.349556	3.48918	9.43249	0.00917121	0.0402442	0.218329	3.48918	4.66339	0.0506195	0.258233	None	None	No_Change
Dhrs13	-0.00122896	3.38477	0.000174445	0.989668	0.994585	0.218254	3.38477	7.19709	0.0191645	0.144761	None	None	No_Change
Stac2	-0.436831	2.8676	2.57149	0.144438	0.27565	0.218187	2.8676	0.825839	0.387965	0.692801	None	None	No_Change
Parva	-0.209499	7.39615	11.6783	0.00474995	0.025022	0.2181	7.39615	15.8618	0.00164183	0.0264799	None	None	No_Change
Cd59a	0.0938301	2.85083	0.258269	0.621173	0.752899	0.218028	2.85083	1.8662	0.198715	0.519508	None	None	No_Change
Map3k2	0.0467339	6.94233	0.186372	0.675242	0.793081	0.217868	6.94233	5.10143	0.0478399	0.250164	None	None	No_Change
Snord4a	-0.0903009	0.197425	0.094773	0.763201	0.853934	0.217381	0.197425	0.728202	0.409321	0.70892	None	None	No_Change
Scara3	-0.178829	2.50135	1.48438	0.245307	0.400336	0.217376	2.50135	2.83676	0.116605	0.403556	None	None	No_Change
Manea	0.122702	6.0527	2.95698	0.10984	0.228046	0.217041	6.0527	11.8179	0.00457001	0.0548826	None	None	No_Change
Boc	-0.0416314	1.97303	0.0530409	0.821533	0.894042	0.216764	1.97303	1.87233	0.195001	0.515067	None	None	No_Change
Tmem26	-0.13539	3.62865	1.6622	0.220364	0.372009	0.216609	3.62865	5.42941	0.0370389	0.216961	None	None	No_Change
Tars	0.315474	4.8728	22.6238	0.000403154	0.0043294	0.216597	4.8728	14.0595	0.00253706	0.0363457	None	None	No_Change
Mcm6	-0.0396658	3.85837	0.24045	0.63227	0.762074	0.216215	3.85837	9.2431	0.00972818	0.0923112	None	None	No_Change
Ifnar2	0.186645	4.01758	4.3979	0.0566626	0.144474	0.215691	4.01758	7.70813	0.0160566	0.12921	None	None	No_Change
Slc1a4	-0.147672	7.52431	7.48265	0.0173487	0.0628701	0.215499	7.52431	19.9372	0.000678471	0.0142161	None	None	No_Change
Chka	-0.0375368	5.05044	0.310706	0.586968	0.725033	0.215413	5.05044	13.153	0.00319697	0.042655	None	None	No_Change
Malsu1	0.265562	3.78444	8.1699	0.0137465	0.052993	0.215248	3.78444	7.20116	0.0191371	0.144761	None	None	No_Change
Slc10a3	0.332283	2.97153	4.62745	0.0520077	0.136179	0.214872	2.97153	2.58455	0.133273	0.431738	None	None	No_Change
Atp10b	-0.681349	0.480144	7.10906	0.0197687	0.068985	0.2148	0.480144	0.880951	0.365503	0.673928	None	None	No_Change
Mob3a	0.0620551	5.44508	0.664554	0.430026	0.589678	0.214786	5.44508	10.194	0.00727728	0.0757142	None	None	No_Change
Erbb2ip	0.0493856	6.27808	0.538117	0.476579	0.631626	0.214431	6.27808	12.9204	0.00339716	0.0442521	None	None	No_Change
Tmem65	0.184402	7.28587	8.89549	0.0108569	0.0450812	0.214131	7.28587	15.2555	0.00189418	0.0294578	None	None	No_Change
Csrp2bp	-0.0135452	5.18782	0.0498458	0.826894	0.897607	0.214086	5.18782	15.9161	0.00162117	0.0263176	None	None	No_Change
Nrn1	-0.451237	3.37703	2.14758	0.181783	0.324896	0.21385	3.37703	0.623358	0.453056	0.740126	None	None	No_Change
Cdca4	0.373639	3.23182	13.5779	0.00286547	0.0173457	0.213647	3.23182	6.01369	0.0295293	0.189087	None	None	No_Change
Vamp1	-0.142713	6.84773	0.804696	0.395272	0.556989	0.213031	6.84773	2.28189	0.168434	0.482342	None	None	No_Change
C130021I20Rik	-0.667366	2.36189	6.76504	0.0275049	0.0867344	0.212943	2.36189	0.872623	0.373365	0.680772	None	None	No_Change
Adora1	-0.25031	5.90775	2.06158	0.18809	0.332354	0.212741	5.90775	1.91099	0.203345	0.525217	None	None	No_Change
AK019709	-0.0109271	5.26582	0.0146252	0.905667	0.947384	0.212498	5.26582	7.14197	0.0197348	0.146681	None	None	No_Change
Bmpr1a	-0.0544217	7.39169	0.170971	0.689181	0.802523	0.212406	7.39169	3.29786	0.103637	0.380561	None	None	No_Change
Zfp7	0.142549	3.40358	2.21904	0.160802	0.298076	0.212348	3.40358	6.47437	0.0248558	0.169671	None	None	No_Change
Slc1a2	-0.200103	13.1379	1.03283	0.341738	0.503528	0.212168	13.1379	1.48019	0.261321	0.58464	None	None	No_Change
Ostm1	-0.151444	6.11082	5.37182	0.037895	0.108794	0.212092	6.11082	13.3187	0.0030626	0.0416578	None	None	No_Change
B3gnt2	-0.202903	5.76273	8.19167	0.0136476	0.052687	0.211729	5.76273	11.1861	0.00545351	0.0612252	None	None	No_Change
AK142879	0.571162	0.711551	6.23052	0.0272111	0.0860771	0.211602	0.711551	1.2606	0.282379	0.604282	None	None	No_Change
Anks1	0.0989447	5.59585	1.77568	0.206168	0.354883	0.211511	5.59585	10.4053	0.00683565	0.072272	None	None	No_Change
Metrnl	-0.0471982	2.63161	0.126073	0.728384	0.829435	0.211038	2.63161	3.35807	0.0904915	0.354665	None	None	No_Change
Sema5b	-0.226362	2.58685	1.50656	0.243912	0.399066	0.210985	2.58685	1.70638	0.216681	0.541357	None	None	No_Change
Phf23	0.213901	4.80454	6.11517	0.0284164	0.0888666	0.210798	4.80454	7.8043	0.0155401	0.126693	None	None	No_Change
Sowahb	0.131174	1.72263	0.492601	0.49547	0.648482	0.210778	1.72263	1.7605	0.207996	0.530619	None	None	No_Change
Nxn	0.0970333	5.14629	1.84901	0.197622	0.344219	0.210739	5.14629	11.1906	0.00544654	0.0612252	None	None	No_Change
Pprc1	0.45369	4.82062	18.9725	0.000901915	0.00759159	0.210726	4.82062	5.35977	0.0388002	0.22234	None	None	No_Change
Gabbr2	-0.348375	8.01224	20.0217	0.000711076	0.00634872	0.210702	8.01224	9.20706	0.0101019	0.0945231	None	None	No_Change
Tspan14	0.00735086	3.54145	0.00428179	0.948849	0.972403	0.210336	3.54145	4.61654	0.0516277	0.260785	None	None	No_Change
Unc13c	-0.45935	5.29803	7.21602	0.0263184	0.0842215	0.210113	5.29803	1.92424	0.200838	0.521767	None	None	No_Change
Zbtb24	0.0577566	4.04354	0.525161	0.481827	0.635972	0.210059	4.04354	8.96789	0.0106097	0.0978576	None	None	No_Change
St3gal6	-0.141894	2.31143	1.18115	0.29738	0.455518	0.209967	2.31143	3.4062	0.0884595	0.350636	None	None	No_Change
Zfp148	-0.012521	7.29256	0.0339261	0.856782	0.917645	0.209879	7.29256	11.9425	0.0044162	0.0536532	None	None	No_Change
Anln	-0.27541	2.25063	4.38468	0.0569854	0.144925	0.209793	2.25063	3.28565	0.0936564	0.361354	None	None	No_Change
Lair1	-0.283083	1.48848	2.60506	0.131158	0.25883	0.209325	1.48848	1.81132	0.201956	0.523109	None	None	No_Change
Apaf1	0.115839	4.38117	1.46963	0.247542	0.402712	0.209309	4.38117	6.24189	0.0270956	0.178762	None	None	No_Change
Cyp26b1	0.194188	0.653414	0.521225	0.483441	0.637272	0.209141	0.653414	0.831846	0.378779	0.684915	None	None	No_Change
Mios	-0.0771383	5.36117	1.42748	0.254078	0.409529	0.209102	5.36117	13.3603	0.00302993	0.041344	None	None	No_Change
Ptpre	-0.228264	5.20025	7.71462	0.0160211	0.0592684	0.208963	5.20025	8.19099	0.0136507	0.115744	None	None	No_Change
Cdh12	-0.341573	4.81212	4.56038	0.0612566	0.152899	0.208798	4.81212	2.16856	0.174711	0.490254	None	None	No_Change
Mpped2	0.00630314	4.47799	0.00811061	0.92965	0.961111	0.208611	4.47799	11.5006	0.00499097	0.0580498	None	None	No_Change
Mef2a	-0.215584	6.97826	7.45386	0.0178301	0.0640938	0.208534	6.97826	8.81699	0.0113751	0.102507	None	None	No_Change
Tulp3	-0.106027	4.16542	1.04831	0.325063	0.486109	0.208438	4.16542	5.15622	0.0413166	0.230942	None	None	No_Change
Tpmt	-0.118072	3.31511	0.889381	0.363294	0.524647	0.208308	3.31511	3.54231	0.0830069	0.336275	None	None	No_Change
Adam10	-0.112637	7.15178	3.59086	0.0811608	0.18513	0.208242	7.15178	15.3726	0.00184212	0.0287486	None	None	No_Change
Pcdh15	-0.0441333	4.41274	0.138321	0.716639	0.821103	0.207868	4.41274	3.91064	0.0721499	0.313491	None	None	No_Change
Cdkn2aip	0.0143754	4.35095	0.0165312	0.899774	0.943709	0.207495	4.35095	4.46291	0.0557366	0.272309	None	None	No_Change
Tyms	-0.0569677	0.990955	0.0607572	0.809254	0.885002	0.207325	0.990955	1.06775	0.320789	0.636635	None	None	No_Change
Epn3	-0.321148	1.01996	0.716664	0.417358	0.578286	0.206671	1.01996	0.397326	0.542837	0.797742	None	None	No_Change
Gabrg1	-0.0860277	7.68705	0.953218	0.34923	0.510781	0.206512	7.68705	6.88839	0.0230807	0.162356	None	None	No_Change
Gulp1	-0.416605	1.69732	6.67808	0.023071	0.0766975	0.20637	1.69732	2.09753	0.171847	0.485987	None	None	No_Change
Dph3	0.134447	5.44239	3.93883	0.0692881	0.166668	0.206278	5.44239	11.9884	0.00436099	0.0534149	None	None	No_Change
Olfml2b	-0.221673	3.56355	6.47621	0.024839	0.0807066	0.205921	3.56355	7.17765	0.0192961	0.144991	None	None	No_Change
4931406P16Rik	0.10167	5.95066	2.92064	0.111833	0.2307	0.205838	5.95066	15.2194	0.00191059	0.0296026	None	None	No_Change
Vcam1	-0.301865	2.97264	3.69064	0.0785939	0.181194	0.205836	2.97264	2.2056	0.163097	0.474983	None	None	No_Change
Adam11	-0.285773	5.78332	7.42378	0.019793	0.0690511	0.205798	5.78332	4.88947	0.0491535	0.254101	None	None	No_Change
Ahctf1	-0.0860611	6.18599	1.41303	0.256373	0.412406	0.205524	6.18599	10.1368	0.00740256	0.076586	None	None	No_Change
Hunk	0.12364	4.30335	1.32784	0.270772	0.427531	0.20552	4.30335	4.82878	0.0475226	0.249426	None	None	No_Change
Sh3glb1	-0.0406082	5.9126	0.184163	0.675656	0.793351	0.205488	5.9126	5.95682	0.0316853	0.198371	None	None	No_Change
Pkdcc	0.144871	2.95451	1.9167	0.190137	0.334552	0.20541	2.95451	5.15308	0.041369	0.230942	None	None	No_Change
Alkbh1	0.393277	4.36043	23.3183	0.000354793	0.00394207	0.205324	4.36043	8.53153	0.0122066	0.107889	None	None	No_Change
Fgf1	-0.347049	6.62822	6.16516	0.0356794	0.104263	0.205303	6.62822	2.73154	0.133947	0.432932	None	None	No_Change
Lmx1a	-0.332252	1.71639	1.09792	0.32065	0.481236	0.204929	1.71639	0.558372	0.473007	0.751999	None	None	No_Change
Hdgfrp3	0.296649	2.04743	4.71572	0.0495209	0.131371	0.204801	2.04743	3.05937	0.104455	0.382399	None	None	No_Change
Megf10	-0.427944	4.76846	7.31553	0.0239034	0.0784591	0.204773	4.76846	2.11059	0.179764	0.49688	None	None	No_Change
Zbtb22	0.146151	4.30958	3.60802	0.0805205	0.184092	0.204767	4.30958	9.29584	0.00956921	0.0911226	None	None	No_Change
Aspa	-0.589846	1.11009	6.40436	0.0255066	0.0823645	0.204572	1.11009	0.953942	0.347012	0.659735	None	None	No_Change
C130071C03Rik	-0.353729	2.48444	7.37959	0.0179796	0.0644832	0.20453	2.48444	3.17937	0.0985497	0.371026	None	None	No_Change
Pde4d	-0.104472	7.61387	1.96809	0.185022	0.328807	0.204257	7.61387	9.48472	0.00915328	0.0882677	None	None	No_Change
Fam63b	-0.130818	7.68983	2.04859	0.179782	0.322613	0.204197	7.68983	6.26003	0.0291484	0.187569	None	None	No_Change
6330403A02Rik	-0.450896	7.12451	4.88747	0.0608818	0.152169	0.203993	7.12451	1.27681	0.293975	0.615896	None	None	No_Change
Cd80	-0.137944	1.73022	0.602193	0.451996	0.608849	0.203858	1.73022	1.67862	0.218233	0.543157	None	None	No_Change
Arhgap12	-0.0717923	6.69234	1.21469	0.290915	0.448968	0.203554	6.69234	12.3542	0.00394896	0.0493506	None	None	No_Change
Nampt	-0.00261099	7.23639	0.00121536	0.972741	0.985322	0.203456	7.23639	9.22228	0.00992701	0.0934962	None	None	No_Change
Thg1l	0.0647222	2.92477	0.389376	0.543708	0.691039	0.203328	2.92477	5.05794	0.0429973	0.235677	None	None	No_Change
Efcab12	-0.353256	0.900209	3.07424	0.1037	0.219697	0.20322	0.900209	1.29514	0.276182	0.599306	None	None	No_Change
Kpna4	0.0305269	7.40039	0.235505	0.635761	0.764214	0.202883	7.40039	13.058	0.00327705	0.0432985	None	None	No_Change
Gsta4	-0.419559	2.99585	10.3856	0.00687538	0.0327594	0.202733	2.99585	3.12126	0.101357	0.376144	None	None	No_Change
Baalc	0.0591833	7.2854	0.758336	0.400061	0.561573	0.202732	7.2854	11.1417	0.00552279	0.0616815	None	None	No_Change
Elovl2	-0.128426	3.32175	0.425676	0.529498	0.678855	0.202657	3.32175	1.37629	0.269146	0.592689	None	None	No_Change
Rbm19	0.12169	3.62549	0.898148	0.361396	0.522729	0.202605	3.62549	3.34396	0.0916124	0.356992	None	None	No_Change
Rora	-0.112113	6.96537	0.629514	0.448789	0.606213	0.202451	6.96537	2.62167	0.141298	0.4436	None	None	No_Change
2310035C23Rik	-0.0175487	7.23139	0.0642314	0.803998	0.881491	0.20243	7.23139	10.7951	0.00610016	0.0659442	None	None	No_Change
Adarb2	-0.307238	4.09981	4.21765	0.0661093	0.160963	0.202287	4.09981	2.34788	0.155386	0.463977	None	None	No_Change
Foxn3	-0.120335	5.16214	1.67764	0.218744	0.370243	0.202285	5.16214	6.06018	0.0292999	0.18799	None	None	No_Change
Tgs1	-0.0240446	5.23631	0.130022	0.724354	0.826426	0.202174	5.23631	11.7403	0.00466898	0.055606	None	None	No_Change
Casp2	-0.0290473	3.64958	0.0627362	0.806241	0.882827	0.202138	3.64958	3.93608	0.0693736	0.306268	None	None	No_Change
Tmem5	-0.0936825	4.20453	0.887533	0.363777	0.524986	0.202096	4.20453	5.32127	0.0386662	0.222149	None	None	No_Change
D17Wsu92e	-0.00626741	7.36161	0.011504	0.916266	0.952594	0.202065	7.36161	14.9859	0.00202073	0.0307924	None	None	No_Change
Polr2l	0.253048	2.71132	4.81134	0.0475861	0.127707	0.201789	2.71132	4.11021	0.0642144	0.293878	None	None	No_Change
AK045681	-0.00290719	2.27611	0.000390804	0.984536	0.992214	0.201737	2.27611	2.50994	0.137779	0.437762	None	None	No_Change
Sema6b	0.0476153	7.01969	0.525231	0.481799	0.635972	0.201279	7.01969	11.9411	0.00441782	0.0536532	None	None	No_Change
Dsg2	-0.000538901	1.54515	1.04006e-05	0.997477	0.998327	0.201165	1.54515	1.6535	0.221504	0.545555	None	None	No_Change
Inf2	-0.197863	2.87957	2.28486	0.155194	0.29043	0.201045	2.87957	3.05433	0.104713	0.383086	None	None	No_Change
Fam220a	0.0757181	5.05117	1.28194	0.278527	0.435783	0.20096	5.05117	11.609	0.00484227	0.0570896	None	None	No_Change
Sfrp4	0.108406	2.04435	0.569109	0.464414	0.620211	0.200933	2.04435	2.6562	0.12776	0.422856	None	None	No_Change
Ispd	0.145011	4.72066	4.095	0.0646462	0.158693	0.200849	4.72066	10.1788	0.00731038	0.0759363	None	None	No_Change
Card10	-0.320574	2.1322	3.14538	0.100392	0.214601	0.200642	2.1322	1.6124	0.227195	0.550191	None	None	No_Change
Gbx2	-0.277198	0.718722	0.236604	0.639049	0.766583	0.200588	0.718722	0.170579	0.689892	0.875715	None	None	No_Change
Osbpl5	0.00714838	5.27433	0.0091413	0.925327	0.958483	0.200542	5.27433	9.29586	0.00956914	0.0911226	None	None	No_Change
Cnot6	0.0107064	6.0778	0.00713725	0.934457	0.963922	0.200256	6.0778	3.16882	0.107549	0.386684	None	None	No_Change
Mfap3l	0.00294128	6.24135	0.000506074	0.98254	0.990743	0.200065	6.24135	2.98072	0.118099	0.405442	None	None	No_Change
Zzz3	0.0768754	6.54458	1.24286	0.285635	0.443414	0.200052	6.54458	10.6428	0.00637602	0.0684879	None	None	No_Change
Rlim	0.157574	8.35926	8.28676	0.0132253	0.0516284	0.199959	8.35926	16.7662	0.00133443	0.0229303	None	None	No_Change
Ddx21	0.48259	4.95305	36.574	4.60467e-05	0.00093409	0.199832	4.95305	8.36535	0.0128877	0.111735	None	None	No_Change
Rras	-0.330972	1.87403	3.91326	0.0700859	0.167988	0.199782	1.87403	1.83087	0.199693	0.520562	None	None	No_Change
Pvrl4	-0.194629	0.725422	0.46517	0.507653	0.659352	0.199758	0.725422	0.674121	0.426992	0.720501	None	None	No_Change
Bhlhe22	-0.44161	1.84785	3.74657	0.0772064	0.179213	0.199745	1.84785	1.00428	0.33636	0.649304	None	None	No_Change
Tbc1d15	0.26091	5.90928	17.4484	0.00114638	0.00899419	0.199721	5.90928	13.2632	0.00310689	0.0419951	None	None	No_Change
Atxn1	-0.202505	7.25756	2.16455	0.176455	0.318768	0.199508	7.25756	2.67294	0.137669	0.437693	None	None	No_Change
Lrp8	0.103541	6.12291	2.54248	0.135469	0.26471	0.199124	6.12291	11.9372	0.0044226	0.0536609	None	None	No_Change
Trappc11	-0.0379546	6.54209	0.35621	0.56114	0.704396	0.199111	6.54209	12.2962	0.00401112	0.0499342	None	None	No_Change
Prkx	0.238454	3.91803	7.12421	0.0196632	0.0687466	0.198978	3.91803	6.51259	0.0245089	0.168232	None	None	No_Change
Ccnl2	0.0916858	4.36224	1.24587	0.28508	0.442871	0.198782	4.36224	7.58531	0.0167458	0.132429	None	None	No_Change
Eml6	-0.0886037	8.63798	2.45323	0.141927	0.27271	0.198684	8.63798	15.4959	0.00178905	0.0281928	None	None	No_Change
Arhgap17	0.0149242	2.67862	0.0116761	0.915645	0.952347	0.198585	2.67862	2.69949	0.124969	0.418248	None	None	No_Change
Ddx3x	0.208105	8.14283	14.3046	0.00238685	0.015299	0.198346	8.14283	16.4417	0.00143631	0.0242298	None	None	No_Change
Carhsp1	-0.0219637	5.16961	0.0535768	0.820738	0.893618	0.198054	5.16961	5.57518	0.035404	0.211507	None	None	No_Change
Desi2	0.0343716	5.16584	0.131652	0.722851	0.825253	0.197921	5.16584	5.57297	0.0354344	0.211591	None	None	No_Change
Kcnj12	-0.117929	4.16436	1.25981	0.282522	0.440168	0.197829	4.16436	4.60353	0.051912	0.26129	None	None	No_Change
Gbp3	-1.7961	-0.0687349	42.6402	2.17274e-05	0.00055268	0.197722	-0.0687349	0.559559	0.468106	0.749735	None	None	No_Change
Slco4c1	0.0424453	1.11328	0.0534612	0.820841	0.893618	0.197541	1.11328	1.55651	0.23476	0.55683	None	None	No_Change
Reep2	0.124242	7.36471	4.90774	0.0457259	0.124735	0.197411	7.36471	15.5918	0.00174905	0.0276738	None	None	No_Change
Sh3rf3	-0.116083	3.22156	1.52657	0.239063	0.393526	0.196915	3.22156	5.69062	0.0334316	0.20445	None	None	No_Change
Socs5	-0.142833	7.35736	6.8924	0.0213538	0.0724752	0.196818	7.35736	16.3652	0.00146164	0.0244339	None	None	No_Change
Eef1e1	0.0918961	5.20664	1.31265	0.273111	0.429807	0.19674	5.20664	7.73468	0.015912	0.128685	None	None	No_Change
Tmem176a	-0.0692503	6.283	0.632042	0.442089	0.600339	0.19663	6.283	6.34757	0.026983	0.178339	None	None	No_Change
Col4a2	0.149046	4.65517	3.24305	0.0955814	0.207162	0.196564	4.65517	7.29704	0.0185046	0.141573	None	None	No_Change
Asic4	-0.176401	1.95797	0.399628	0.54183	0.689354	0.196385	1.95797	0.648347	0.439911	0.730821	None	None	No_Change
Nostrin	0.157078	0.875091	0.39944	0.538624	0.686672	0.196303	0.875091	0.890374	0.363035	0.672758	None	None	No_Change
Kremen1	0.446871	5.23588	15.0558	0.00264277	0.0164182	0.196026	5.23588	3.77668	0.0784381	0.327648	None	None	No_Change
Elac2	0.169535	5.32543	5.09619	0.0423337	0.118099	0.195935	5.32543	8.82318	0.0111106	0.101035	None	None	No_Change
Tacr3	-0.30834	4.23939	12.729	0.00357297	0.0203727	0.195921	4.23939	6.48812	0.0247304	0.169154	None	None	No_Change
Rrm1	-0.133845	4.6992	3.69584	0.0773368	0.179352	0.195705	4.6992	10.0171	0.00767292	0.078379	None	None	No_Change
Cdc42ep4	0.027388	5.64369	0.0777179	0.785305	0.868886	0.195631	5.64369	5.07919	0.0443466	0.24039	None	None	No_Change
Pak6	0.0430417	6.45539	0.545019	0.473823	0.629486	0.19553	6.45539	14.2092	0.00244406	0.0352873	None	None	No_Change
Mras	-0.0666933	7.77229	0.422733	0.530113	0.679508	0.195492	7.77229	4.53474	0.0588532	0.280318	None	None	No_Change
Amer1	-0.137273	3.59366	2.24854	0.158258	0.294925	0.19538	3.59366	5.78845	0.0321888	0.199877	None	None	No_Change
Fut9	-0.0762315	8.5089	0.456239	0.515626	0.666282	0.195359	8.5089	3.77518	0.0824734	0.335469	None	None	No_Change
Tnfaip2	-0.128216	1.2254	0.538246	0.476527	0.631622	0.19535	1.2254	1.63601	0.223821	0.546764	None	None	No_Change
Ier5l	-0.35018	1.78051	2.95229	0.110429	0.228643	0.195318	1.78051	1.19985	0.294027	0.615896	None	None	No_Change
Purg	-0.0468169	5.27298	0.0967908	0.762771	0.853901	0.195301	5.27298	2.15749	0.175801	0.491604	None	None	No_Change
Ppp2r5b	0.138517	7.41949	7.05034	0.0201842	0.0699625	0.19523	7.41949	17.7338	0.00107697	0.0196286	None	None	No_Change
Ppara	-0.209466	2.98427	1.72235	0.213939	0.364472	0.195096	2.98427	1.91653	0.191443	0.510693	None	None	No_Change
Zbtb6	-0.0413374	4.96207	0.178009	0.680357	0.79641	0.195096	4.96207	4.99425	0.0446719	0.241124	None	None	No_Change
Irf1	-0.368504	3.11442	7.28611	0.0187653	0.0664162	0.195095	3.11442	2.54927	0.135328	0.433925	None	None	No_Change
Ust	-0.347302	4.76937	10.5477	0.00699497	0.0332312	0.194901	4.76937	4.18224	0.0634484	0.29248	None	None	No_Change
Sphkap	-0.321453	6.13991	13.5994	0.00304122	0.01811	0.194895	6.13991	6.33134	0.0268786	0.178207	None	None	No_Change
Dact1	0.141023	3.40528	1.49494	0.243725	0.398868	0.194547	3.40528	3.77154	0.0747137	0.319474	None	None	No_Change
Heyl	0.0980816	4.18497	0.461527	0.51157	0.662508	0.194407	4.18497	2.36807	0.153334	0.461522	None	None	No_Change
Nkain2	-0.286476	4.24217	6.02013	0.0301634	0.0924944	0.193965	4.24217	3.54207	0.0839865	0.338725	None	None	No_Change
Timp4	0.367465	4.71433	14.0946	0.00254584	0.0160085	0.193922	4.71433	5.20683	0.0406239	0.227939	None	None	No_Change
Ebf1	-0.229133	2.67069	1.97333	0.184695	0.328532	0.19382	2.67069	1.84265	0.19888	0.519718	None	None	No_Change
9330159F19Rik	-0.119677	7.05167	1.78492	0.207688	0.356596	0.193441	7.05167	5.83629	0.0336067	0.204712	None	None	No_Change
AK013883	-0.010863	4.85109	0.0120686	0.914284	0.951621	0.193433	4.85109	4.86353	0.0470321	0.247758	None	None	No_Change
Xylt1	-0.0389784	6.06876	0.216735	0.649631	0.774689	0.193344	6.06876	6.69582	0.023284	0.163487	None	None	No_Change
Pcdhb18	-0.140011	3.88707	2.65512	0.127831	0.254089	0.193176	3.88707	6.45713	0.0250142	0.170392	None	None	No_Change
Kdm5a	-0.23434	6.52778	13.4678	0.00294734	0.0177449	0.193121	6.52778	11.4671	0.00503806	0.0584001	None	None	No_Change
Tax1bp1	-0.0395315	7.35914	0.520983	0.483541	0.637272	0.192775	7.35914	15.6177	0.00173839	0.0275965	None	None	No_Change
Olfr288	-0.127266	1.51138	0.180856	0.679287	0.79559	0.192569	1.51138	0.543615	0.477211	0.755238	None	None	No_Change
Egln2	0.164933	5.99854	6.57349	0.0239678	0.0785273	0.192499	5.99854	11.5077	0.00498108	0.0580392	None	None	No_Change
Ppp4r1	0.136197	4.02615	2.49171	0.139096	0.269434	0.192452	4.02615	6.52862	0.0243651	0.167995	None	None	No_Change
Vrk3	-0.00647414	4.43312	0.00572357	0.940877	0.966989	0.192358	4.43312	6.46239	0.0249658	0.170152	None	None	No_Change
Malat1	-0.466142	7.46605	1.66429	0.247481	0.402712	0.19232	7.46605	0.363169	0.570212	0.81567	None	None	No_Change
Coq3	-0.0755968	4.8064	0.770141	0.396521	0.558032	0.192294	4.8064	6.31979	0.0263195	0.175672	None	None	No_Change
Man1a2	0.0162303	7.80268	0.0462227	0.833254	0.901749	0.192103	7.80268	8.13728	0.0140981	0.118142	None	None	No_Change
Atp11c	0.0812438	4.62458	0.947557	0.348574	0.510168	0.191998	4.62458	6.82145	0.021905	0.157065	None	None	No_Change
Tigd5	0.169512	3.82875	4.18611	0.0621105	0.154573	0.1919	3.82875	7.0986	0.019842	0.147355	None	None	No_Change
Asxl1	-0.104943	6.10703	2.60594	0.131098	0.25883	0.191572	6.10703	11.0047	0.00574304	0.0632665	None	None	No_Change
Wipi1	0.0336002	4.66744	0.156947	0.698578	0.808641	0.191434	4.66744	6.49429	0.0246743	0.168967	None	None	No_Change
Cadm2	-0.193421	7.58777	1.58493	0.242651	0.397659	0.191359	7.58777	1.97279	0.19682	0.517251	None	None	No_Change
Asb2	0.387905	1.42607	2.22894	0.161294	0.298815	0.191107	1.42607	0.784438	0.393208	0.696937	None	None	No_Change
Mcam	-0.291711	2.79897	3.6747	0.0784819	0.181032	0.191047	2.79897	2.01178	0.180629	0.498204	None	None	No_Change
Megf9	0.099841	7.64118	1.05656	0.32691	0.487856	0.190956	7.64118	4.90271	0.0497647	0.255838	None	None	No_Change
Plekhh1	0.0502265	5.35637	0.607241	0.45015	0.607439	0.190943	5.35637	11.2284	0.00538849	0.0607554	None	None	No_Change
Cacnb3	-0.168937	6.83973	7.93891	0.0148495	0.0560368	0.190893	6.83973	12.7592	0.0035446	0.0457575	None	None	No_Change
Heph	0.238053	3.35602	2.8757	0.115079	0.235292	0.190735	3.35602	2.48991	0.139948	0.441559	None	None	No_Change
Miat	-0.299128	2.99436	4.64019	0.0511173	0.13442	0.190541	2.99436	2.40093	0.145892	0.450531	None	None	No_Change
Gm21992	0.315802	6.41053	27.2355	0.000180553	0.00239293	0.190534	6.41053	12.7464	0.0035566	0.0458209	None	None	No_Change
Clic4	-0.267511	5.7359	9.29023	0.00981623	0.0421974	0.190451	5.7359	5.95994	0.0305466	0.193397	None	None	No_Change
Gm6548	0.40688	2.98474	12.6349	0.0036633	0.0207256	0.190432	2.98474	3.73917	0.0758219	0.322626	None	None	No_Change
9930014A18Rik	0.0976516	3.14772	0.522463	0.482959	0.636815	0.190315	3.14772	2.61963	0.130227	0.426458	None	None	No_Change
Lemd1	-0.13653	1.82553	0.712834	0.414174	0.575294	0.190077	1.82553	1.8099	0.202122	0.523109	None	None	No_Change
Ammecr1l	-0.063625	5.50431	0.628672	0.442448	0.600558	0.190032	5.50431	7.11467	0.0197295	0.146681	None	None	No_Change
Larp4	0.175419	5.79195	4.34697	0.058232	0.147054	0.18975	5.79195	6.52387	0.0246351	0.168878	None	None	No_Change
Rnf24	-0.0480473	7.18519	0.226722	0.643796	0.770219	0.189741	7.18519	4.45674	0.0598462	0.28348	None	None	No_Change
3110035E14Rik	-0.333129	4.13386	17.2676	0.00119303	0.00918655	0.189723	4.13386	7.05412	0.0201572	0.148417	None	None	No_Change
Chuk	0.437057	4.65316	16.1939	0.00164515	0.0116104	0.18968	4.65316	4.024	0.0676367	0.302214	None	None	No_Change
Gli3	-0.336439	2.58402	2.50642	0.143106	0.274174	0.189638	2.58402	1.00473	0.338779	0.651734	None	None	No_Change
Fndc3b	0.142239	7.04713	4.09638	0.0646068	0.158679	0.189617	7.04713	9.21967	0.00979981	0.0927037	None	None	No_Change
Pla2g16	-0.331697	3.72646	5.21806	0.0427384	0.118972	0.189596	3.72646	2.16495	0.168633	0.482342	None	None	No_Change
Paqr9	-0.0395328	5.65655	0.213986	0.651641	0.775917	0.189596	5.65655	6.20784	0.0277198	0.181587	None	None	No_Change
Cradd	-0.241725	3.01039	4.75683	0.0486778	0.129908	0.189477	3.01039	3.7469	0.0755557	0.322115	None	None	No_Change
Zfp449	-0.175482	4.01102	2.85912	0.115309	0.235726	0.189445	4.01102	4.26179	0.0600945	0.283903	None	None	No_Change
Nfia	-0.362922	8.12867	2.58744	0.15369	0.28845	0.189387	8.12867	0.895538	0.376869	0.683136	None	None	No_Change
Ythdf2	0.182531	5.65084	7.94022	0.014843	0.0560368	0.189339	5.65084	11.0159	0.0057247	0.0631721	None	None	No_Change
Naa16	-0.240744	3.23052	4.04166	0.0661883	0.161101	0.189325	3.23052	3.21187	0.097021	0.368412	None	None	No_Change
Fbxo6	-0.15007	4.28155	3.89301	0.0707255	0.169056	0.189309	4.28155	7.95897	0.0147497	0.122177	None	None	No_Change
Cggbp1	-0.00653521	7.35794	0.00725082	0.933496	0.963546	0.189146	7.35794	7.64594	0.0166319	0.131987	None	None	No_Change
Mnt	-0.23073	5.23267	7.28147	0.0186057	0.0660138	0.188806	5.23267	6.13127	0.0282445	0.183866	None	None	No_Change
Qk	-0.368412	8.80528	5.10084	0.053288	0.138244	0.188769	8.80528	1.69631	0.228403	0.551049	None	None	No_Change
Slc1a1	-0.118822	7.22108	3.44811	0.0867356	0.193541	0.188759	7.22108	10.9387	0.00585275	0.0643105	None	None	No_Change
Dph5	-0.108177	2.70985	0.908155	0.358445	0.519846	0.188363	2.70985	3.57388	0.0818007	0.334842	None	None	No_Change
Mtcl1	-0.177936	6.00924	8.95687	0.0106469	0.0444251	0.188254	6.00924	12.6371	0.00366122	0.0470281	None	None	No_Change
Itga4	-0.279017	3.79986	2.14643	0.176181	0.318472	0.188076	3.79986	1.23784	0.294078	0.615896	None	None	No_Change
Prrx1	-0.0836031	3.11443	0.345591	0.567131	0.70911	0.18807	3.11443	2.20618	0.162337	0.473504	None	None	No_Change
Cpne3	-0.0167956	4.95091	0.0321784	0.860514	0.920057	0.187689	4.95091	5.09328	0.0426533	0.234934	None	None	No_Change
Baiap2l1	-0.537398	0.705662	6.79575	0.0221088	0.0742825	0.187685	0.705662	1.03348	0.328376	0.64209	None	None	No_Change
Cckar	-0.416784	2.22288	10.9524	0.00582984	0.0289268	0.18766	2.22288	2.81206	0.118058	0.405442	None	None	No_Change
Esam	-0.0494562	3.33317	0.0678804	0.799801	0.87853	0.187628	3.33317	1.29896	0.281297	0.603706	None	None	No_Change
Slc46a3	-0.053258	2.53371	0.163337	0.692847	0.804688	0.187488	2.53371	2.64738	0.128338	0.423274	None	None	No_Change
Tcf12	0.100692	5.67645	2.0046	0.18095	0.323854	0.187217	5.67645	8.87105	0.0109419	0.0998523	None	None	No_Change
Ppme1	0.199114	8.5045	12.4846	0.00381318	0.0212387	0.187148	8.5045	13.9215	0.00262649	0.0374196	None	None	No_Change
Zmym5	-0.00534916	5.9267	0.00411855	0.949849	0.972877	0.18713	5.9267	6.41482	0.0256788	0.173094	None	None	No_Change
Vegfa	-0.383895	3.64893	18.3878	0.000935548	0.0077894	0.187061	3.64893	5.525	0.0356676	0.212297	None	None	No_Change
Cdk20	-0.369619	2.67509	9.85088	0.00806771	0.0367081	0.18706	2.67509	3.19707	0.0977137	0.369847	None	None	No_Change
Mul1	0.0328269	6.25428	0.369378	0.554089	0.699418	0.186978	6.25428	15.2342	0.00190386	0.0295339	None	None	No_Change
Acbd3	0.15229	6.47682	3.90293	0.0706182	0.168862	0.186861	6.47682	7.46858	0.0175551	0.136293	None	None	No_Change
4921536K21Rik	-0.141356	0.393545	0.211951	0.653162	0.776727	0.186771	0.393545	0.472443	0.50444	0.772988	None	None	No_Change
Pcdhb20	-0.0419007	3.33984	0.135493	0.718885	0.822227	0.186759	3.33984	3.51127	0.0842137	0.339323	None	None	No_Change
Prpf4b	0.064052	5.83831	0.857654	0.371713	0.532726	0.186587	5.83831	9.31586	0.00950966	0.0908904	None	None	No_Change
Gjb1	-1.09956	0.183262	20.6031	0.000593902	0.00563052	0.186488	0.183262	0.68303	0.423847	0.717389	None	None	No_Change
Cntn2	-0.267097	7.32376	25.8746	0.00022645	0.00285203	0.186457	7.32376	15.7814	0.00167294	0.0268211	None	None	No_Change
AK213609	0.223169	3.3246	1.69617	0.21967	0.371153	0.186181	3.3246	1.6158	0.230169	0.553387	None	None	No_Change
Pabpc1	0.446368	6.5733	49.3131	1.04251e-05	0.000317719	0.18616	6.5733	11.0743	0.00562991	0.0624461	None	None	No_Change
Arap3	-0.245573	1.49802	0.650413	0.438287	0.596853	0.185825	1.49802	0.496172	0.496887	0.768864	None	None	No_Change
Gm16576	-0.0892871	0.309001	0.144439	0.710206	0.817261	0.185677	0.309001	0.79031	0.390585	0.694815	None	None	No_Change
Ttll9	0.0721968	0.797286	0.0831562	0.777732	0.863874	0.185648	0.797286	0.716875	0.412889	0.712125	None	None	No_Change
Sin3a	0.0356776	5.88603	0.359638	0.559288	0.703095	0.185517	5.88603	12.3901	0.00391103	0.049067	None	None	No_Change
Trpv2	0.267468	5.83505	12.2113	0.00410422	0.0223964	0.18523	5.83505	7.58024	0.016775	0.132579	None	None	No_Change
Spag1	-0.0144834	2.83731	0.0135597	0.909126	0.949156	0.184634	2.83731	2.89257	0.113403	0.397667	None	None	No_Change
Nacc2	-0.30142	6.71467	7.79462	0.0190789	0.067158	0.184572	6.71467	3.70358	0.0832277	0.336616	None	None	No_Change
Pmp22	-0.143309	2.00481	0.895315	0.361751	0.523114	0.184557	2.00481	1.95146	0.186435	0.504605	None	None	No_Change
Btd	-0.2446	2.76276	5.16866	0.0411095	0.115456	0.184521	2.76276	3.78713	0.0741871	0.318308	None	None	No_Change
Foxc1	-0.097491	1.21528	0.262948	0.616931	0.749598	0.184415	1.21528	1.25293	0.283781	0.605718	None	None	No_Change
AI506816	0.77775	0.97645	13.1811	0.00317369	0.0186921	0.184188	0.97645	1.11976	0.309743	0.627734	None	None	No_Change
Amotl2	-0.0523468	4.01342	0.150076	0.705621	0.813602	0.184112	4.01342	2.41341	0.147695	0.452898	None	None	No_Change
Gpatch3	0.211206	1.65698	1.2398	0.286203	0.443923	0.183704	1.65698	1.26353	0.281846	0.603982	None	None	No_Change
Trmo	-0.190987	0.92955	0.917848	0.355979	0.517664	0.183578	0.92955	1.10725	0.312349	0.629276	None	None	No_Change
Pter	-0.212203	5.3188	1.8578	0.206857	0.355566	0.1835	5.3188	1.77334	0.216552	0.541357	None	None	No_Change
Isl1	0.327898	6.26472	23.9014	0.000319335	0.00365946	0.18343	6.26472	9.5827	0.00875587	0.0857796	None	None	No_Change
Ice1	-0.0655418	7.73791	0.997022	0.336734	0.498473	0.183409	7.73791	9.8597	0.00804617	0.0809755	None	None	No_Change
Efhb	0.0250165	0.369547	0.0137688	0.908431	0.948816	0.183088	0.369547	0.979853	0.340777	0.653771	None	None	No_Change
Elavl2	-0.198351	6.51902	4.49065	0.0568774	0.144765	0.183002	6.51902	4.8725	0.0487	0.253039	None	None	No_Change
A230046K03Rik	-0.123627	5.81594	2.91039	0.112403	0.231544	0.182993	5.81594	8.05875	0.0142648	0.119223	None	None	No_Change
Twsg1	0.0144295	6.75692	0.0195067	0.89163	0.939024	0.182774	6.75692	3.89379	0.0760253	0.322883	None	None	No_Change
Aar2	0.0323337	5.84972	0.227119	0.641788	0.768599	0.182693	5.84972	9.30054	0.00955519	0.0911226	None	None	No_Change
Gda	-0.145755	7.83395	1.26498	0.290559	0.448632	0.182549	7.83395	2.45444	0.15253	0.460351	None	None	No_Change
Snhg14	-0.0993061	7.48508	0.170826	0.692643	0.804524	0.182535	7.48508	0.732264	0.422504	0.716811	None	None	No_Change
Me1	0.00331481	5.86191	0.00256704	0.960382	0.97902	0.182329	5.86191	9.84208	0.00808927	0.0812196	None	None	No_Change
Klf2	-0.236401	2.22665	1.57528	0.232774	0.386371	0.182183	2.22665	1.21531	0.291394	0.613212	None	None	No_Change
Klhl29	-0.129117	6.33594	4.98171	0.0443571	0.122058	0.182165	6.33594	12.5087	0.00378864	0.0484241	None	None	No_Change
Madd	0.00457322	8.22062	0.00659362	0.936552	0.964821	0.182128	8.22062	13.1443	0.00320414	0.042655	None	None	No_Change
Gmeb1	0.233576	3.65377	6.99298	0.0206001	0.0707587	0.182128	3.65377	5.6708	0.0336903	0.204878	None	None	No_Change
BC049715	0.265556	2.39215	2.97456	0.108892	0.226842	0.181827	2.39215	1.93371	0.188313	0.50706	None	None	No_Change
N4bp2l2	0.128872	6.31314	3.24714	0.0953948	0.206897	0.181813	6.31314	8.17806	0.0137094	0.116089	None	None	No_Change
Stau1	0.122723	5.71239	4.22027	0.0611905	0.152781	0.181757	5.71239	11.8772	0.00449608	0.0542469	None	None	No_Change
Slc2a12	-0.248387	2.35735	1.57312	0.234692	0.388457	0.181651	2.35735	1.07068	0.322098	0.637154	None	None	No_Change
Arhgef12	-0.0451753	9.02558	0.56689	0.465268	0.62103	0.181504	9.02558	11.4562	0.0050535	0.0585138	None	None	No_Change
Pdcd10	0.0338086	4.60398	0.129415	0.724969	0.82687	0.180963	4.60398	4.80736	0.0476647	0.249867	None	None	No_Change
Zbtb7c	-0.104296	3.89577	1.12432	0.308801	0.468293	0.180586	3.89577	4.35722	0.0576633	0.277307	None	None	No_Change
Snhg1	0.160692	2.42335	1.27534	0.279711	0.437052	0.180565	2.42335	2.13092	0.168719	0.482342	None	None	No_Change
Eml4	0.11583	5.85952	3.85269	0.0720203	0.170949	0.180478	5.85952	11.9578	0.00439769	0.0536084	None	None	No_Change
Kcnmb2	-0.0550747	2.14104	0.19013	0.670151	0.789182	0.180311	2.14104	2.70023	0.124923	0.4182	None	None	No_Change
Snx9	0.116723	3.65758	1.98514	0.182935	0.326097	0.180263	3.65758	6.22037	0.0273146	0.179898	None	None	No_Change
Ramp1	-0.476407	3.42944	18.6379	0.000887256	0.00750826	0.180047	3.42944	3.31606	0.0923114	0.358751	None	None	No_Change
Dbx2	-0.319807	2.23284	5.21462	0.0403547	0.114031	0.179681	2.23284	2.08591	0.172953	0.487175	None	None	No_Change
Nwd1	-0.18909	5.65485	2.35547	0.156653	0.29244	0.179604	5.65485	2.69385	0.132574	0.430431	None	None	No_Change
Tnks1bp1	0.132112	5.14922	3.44429	0.086891	0.193782	0.179552	5.14922	8.24616	0.0134037	0.114401	None	None	No_Change
Bcor.2	-0.403481	1.84252	6.79029	0.0221524	0.0743709	0.179535	1.84252	1.68333	0.217626	0.542783	None	None	No_Change
Ino80c	0.181691	5.35338	6.978	0.0207103	0.0710428	0.179484	5.35338	8.75067	0.0113719	0.102507	None	None	No_Change
Ccdc25	0.146138	4.89825	4.86354	0.0465678	0.125968	0.17945	4.89825	9.52377	0.00891613	0.0868885	None	None	No_Change
Pibf1	0.277144	5.2416	20.0035	0.000669452	0.00608773	0.179391	5.2416	10.924	0.00587767	0.0644244	None	None	No_Change
Kctd7	-0.171434	4.87747	4.05595	0.0657707	0.160387	0.179227	4.87747	5.67238	0.0336695	0.204878	None	None	No_Change
44076	0.0136707	4.97473	0.0324563	0.859881	0.919588	0.179098	4.97473	7.14704	0.0195053	0.14592	None	None	No_Change
Slc13a5	-0.300893	2.03383	4.66436	0.0505987	0.133427	0.179097	2.03383	2.07566	0.173936	0.489046	None	None	No_Change
Cbln4	-0.482305	5.53712	36.3318	4.75407e-05	0.000950961	0.179068	5.53712	6.30255	0.0264889	0.176347	None	None	No_Change
Pcdhb17	-0.0997721	4.28692	1.77146	0.206674	0.355351	0.178995	4.28692	7.30211	0.0184719	0.14149	None	None	No_Change
Rap2b	0.0862295	6.45178	0.808219	0.387638	0.549721	0.178953	6.45178	4.41297	0.0591789	0.281247	None	None	No_Change
Mars2	0.280566	3.97767	6.86564	0.0215598	0.072969	0.178835	3.97767	3.73896	0.0758291	0.322626	None	None	No_Change
Setd8	-0.0516183	3.51398	0.298672	0.594217	0.730683	0.17883	3.51398	4.62827	0.0513729	0.260382	None	None	No_Change
Adgrl4	-0.0811478	4.06921	0.214094	0.654141	0.777342	0.178751	4.06921	1.36264	0.271943	0.595703	None	None	No_Change
Qrsl1	0.184967	3.84911	3.9099	0.0701916	0.168132	0.178736	3.84911	4.83294	0.0471614	0.248236	None	None	No_Change
Eif1b	0.256167	6.4421	11.0622	0.00568042	0.0284395	0.178672	6.4421	6.87992	0.0215143	0.154793	None	None	No_Change
AK042944	-0.402339	1.71753	4.22204	0.0611433	0.152705	0.178639	1.71753	1.08449	0.317173	0.63366	None	None	No_Change
AK202301	0.0262288	4.46524	0.0802786	0.7815	0.86649	0.178439	4.46524	4.7856	0.048098	0.251102	None	None	No_Change
Nat8f4	-0.293741	2.65523	5.55773	0.035212	0.103411	0.178293	2.65523	2.59555	0.131801	0.429218	None	None	No_Change
Slitrk2	-0.250206	4.96895	5.59093	0.0360358	0.105043	0.178223	4.96895	3.58778	0.0829123	0.336215	None	None	No_Change
Rap2a	-0.0110408	7.48176	0.0192283	0.891971	0.939139	0.177962	7.48176	6.2613	0.0274743	0.180673	None	None	No_Change
Fastkd3	0.0319003	3.87593	0.164354	0.691947	0.804149	0.177768	3.87593	6.64439	0.0233554	0.163649	None	None	No_Change
Txlna	0.203007	5.82754	8.86134	0.0109759	0.045412	0.177491	5.82754	8.74474	0.0113936	0.102527	None	None	No_Change
Azin1	-0.0485044	7.02892	0.397355	0.539858	0.687544	0.177391	7.02892	6.73232	0.0228783	0.161298	None	None	No_Change
Etaa1	-0.304157	3.70322	9.28205	0.00961049	0.0415897	0.177314	3.70322	3.98883	0.0677597	0.302447	None	None	No_Change
Golga7	0.140153	4.83269	2.13176	0.168971	0.309007	0.177216	4.83269	4.38901	0.0571755	0.275983	None	None	No_Change
AK163439	-0.114584	0.926925	0.196261	0.665286	0.785313	0.176894	0.926925	0.617374	0.446587	0.735039	None	None	No_Change
Pitpnc1	-0.294751	7.46817	11.8107	0.00513601	0.0264097	0.176825	7.46817	5.30365	0.0406049	0.227931	None	None	No_Change
Adamtsl2	-0.549884	0.891561	8.45828	0.0125015	0.0497214	0.176592	0.891561	1.09754	0.314395	0.631131	None	None	No_Change
Sytl2	-0.169156	3.10478	1.35246	0.266784	0.423119	0.176587	3.10478	1.93667	0.188539	0.507458	None	None	No_Change
2810459M11Rik	-0.0651005	2.86547	0.161863	0.69443	0.805803	0.17648	2.86547	1.54287	0.237617	0.559591	None	None	No_Change
Fam184a	-0.0684476	3.38807	0.654568	0.433426	0.592726	0.176398	3.38807	5.624	0.0343104	0.206791	None	None	No_Change
Znfx1	0.0303161	6.33551	0.256445	0.621276	0.752899	0.176147	6.33551	11.0062	0.00574057	0.0632665	None	None	No_Change
Ttyh2	-0.143689	4.81138	0.701589	0.424495	0.584852	0.176097	4.81138	1.35441	0.275202	0.598882	None	None	No_Change
Rnf19a	0.0294287	5.63566	0.225151	0.643223	0.769886	0.176035	5.63566	10.2819	0.00708957	0.0740613	None	None	No_Change
Rab11a	-0.0464852	8.12292	0.394313	0.541354	0.688997	0.176009	8.12292	7.06981	0.0202423	0.148549	None	None	No_Change
Rsl1	0.175349	1.37623	1.05456	0.323681	0.484546	0.175932	1.37623	1.43725	0.252543	0.575142	None	None	No_Change
Afap1l1	-0.220437	2.48166	1.53242	0.239128	0.393582	0.17585	2.48166	1.25711	0.283862	0.60579	None	None	No_Change
Cfh	0.0363716	2.03361	0.0643397	0.803836	0.881464	0.175827	2.03361	2.02444	0.178957	0.495602	None	None	No_Change
Cttnbp2	-0.0195612	4.89069	0.0508794	0.82514	0.896081	0.175751	4.89069	5.27517	0.0393856	0.223225	None	None	No_Change
Smyd1	-0.447166	1.57813	1.09028	0.325633	0.486735	0.17543	1.57813	0.212657	0.656444	0.86063	None	None	No_Change
Fam217b	-0.185446	5.46837	6.92906	0.0210754	0.0719469	0.175222	5.46837	7.85441	0.0152787	0.125337	None	None	No_Change
Nol11	0.0999437	5.96534	2.38345	0.147245	0.27981	0.175199	5.96534	9.36964	0.00935182	0.0897136	None	None	No_Change
Ckap2	0.99677	0.754088	14.523	0.00226166	0.0146787	0.175126	0.754088	0.705193	0.41662	0.714688	None	None	No_Change
Ppard	0.0634216	3.93155	0.343259	0.568252	0.710012	0.175059	3.93155	3.37208	0.0898943	0.353113	None	None	No_Change
Acsbg1	-0.333806	5.5018	5.37849	0.0454414	0.124199	0.174783	5.5018	1.88069	0.203348	0.525217	None	None	No_Change
Zfp804b	-0.218225	1.95626	2.04344	0.177073	0.319349	0.174757	1.95626	1.69426	0.216227	0.541017	None	None	No_Change
Crk	0.0579549	7.59787	0.862267	0.370471	0.53156	0.174681	7.59787	9.81824	0.00814799	0.0816138	None	None	No_Change
Pard6g	0.320133	3.55137	12.3971	0.00390366	0.0215661	0.174634	3.55137	4.99368	0.0441402	0.239857	None	None	No_Change
Tmod2	0.0607195	10.3248	0.444506	0.518387	0.668074	0.174585	10.3248	4.62092	0.0541319	0.267489	None	None	No_Change
Tmem208	0.241418	3.97291	7.71046	0.0160438	0.0593063	0.174458	3.97291	5.3198	0.0386888	0.222149	None	None	No_Change
Idi1	-0.424803	2.44472	7.1873	0.0192306	0.067545	0.174452	2.44472	1.56166	0.234031	0.556635	None	None	No_Change
Ano6	0.400189	5.71902	36.4801	4.66196e-05	0.000941279	0.174394	5.71902	8.97244	0.0105944	0.0978318	None	None	No_Change
Runx1t1	-0.346663	4.89348	16.6769	0.00136159	0.0101001	0.174391	4.89348	5.32999	0.0385318	0.221686	None	None	No_Change
Pno1	0.21353	4.02576	5.24295	0.0398978	0.113111	0.173956	4.02576	4.61934	0.0515668	0.260785	None	None	No_Change
Ctdsp2	-0.0644141	5.69419	0.502421	0.491771	0.644947	0.173946	5.69419	4.66426	0.0513972	0.260382	None	None	No_Change
Slc12a2	-0.0110041	6.69208	0.0300631	0.865089	0.922427	0.173868	6.69208	9.45009	0.00912139	0.0880916	None	None	No_Change
Tcf7l2	-0.147145	4.54617	0.683545	0.430239	0.589873	0.173793	4.54617	1.24652	0.293806	0.615725	None	None	No_Change
Vstm4	-0.401924	1.90228	9.0541	0.0103239	0.0437107	0.173786	1.90228	2.12746	0.16904	0.482619	None	None	No_Change
Ppp2r2b	0.00139324	6.95797	0.000555314	0.981567	0.990357	0.173387	6.95797	10.8213	0.00605421	0.0655763	None	None	No_Change
9430076C15Rik	0.0418402	1.61552	0.0598357	0.810675	0.886106	0.173367	1.61552	1.31585	0.272554	0.596339	None	None	No_Change
Atp11b	0.196202	5.3507	7.10966	0.0197646	0.068985	0.173332	5.3507	7.18254	0.0192628	0.144971	None	None	No_Change
Lama2	-0.174678	3.09539	1.7947	0.203906	0.352208	0.173262	3.09539	2.26921	0.156505	0.465659	None	None	No_Change
Tmem158	0.0343615	5.95685	0.343782	0.567961	0.709718	0.173186	5.95685	11.1548	0.00550224	0.0615584	None	None	No_Change
Arf5	0.284053	6.95272	24.3928	0.000292614	0.00345072	0.173035	6.95272	11.5785	0.00488361	0.0573183	None	None	No_Change
AK081140	-0.0729336	1.95575	0.148994	0.705943	0.813624	0.17289	1.95575	1.06341	0.321846	0.637154	None	None	No_Change
Cd151	-0.0529911	5.42176	0.647185	0.435967	0.594809	0.172867	5.42176	8.7283	0.011454	0.102987	None	None	No_Change
Gm9962	-0.285416	0.802159	1.52575	0.239184	0.393624	0.172785	0.802159	0.728903	0.409102	0.70892	None	None	No_Change
Ptges	-0.00856478	1.22322	0.00293167	0.957665	0.97755	0.172759	1.22322	1.56214	0.233963	0.556635	None	None	No_Change
Brpf1	0.137656	4.87745	3.30946	0.0926014	0.202572	0.172459	4.87745	6.74528	0.0225156	0.159586	None	None	No_Change
Cdh19	0.434652	2.40047	5.48415	0.0369781	0.106957	0.172446	2.40047	1.19051	0.296346	0.616984	None	None	No_Change
Med11	-0.134474	2.56182	1.4847	0.24526	0.400336	0.172434	2.56182	3.17554	0.0987318	0.37105	None	None	No_Change
Ddx26b	-0.341549	2.98128	9.60158	0.00870523	0.0387561	0.172392	2.98128	3.08834	0.102991	0.379591	None	None	No_Change
Slc2a13	-0.148045	8.25331	1.92475	0.196081	0.342123	0.172302	8.25331	3.28671	0.100547	0.374833	None	None	No_Change
Agtpbp1	-0.167445	7.66327	9.09873	0.0101795	0.0433121	0.172264	7.66327	12.0364	0.0043041	0.0529692	None	None	No_Change
Prorsd1	0.427437	2.93618	13.8003	0.00270803	0.0167272	0.17219	2.93618	3.05763	0.104544	0.382588	None	None	No_Change
Als2cl	-0.338021	2.60748	6.69657	0.0229166	0.0764344	0.172095	2.60748	2.21521	0.161137	0.471455	None	None	No_Change
Mtfmt	0.177452	2.91579	3.04194	0.105349	0.221677	0.171975	2.91579	3.79939	0.0737758	0.317671	None	None	No_Change
Cntn4	-0.336609	4.7361	5.62186	0.0398127	0.112951	0.171952	4.7361	1.87676	0.201424	0.522336	None	None	No_Change
Wdr43	0.146794	5.26052	4.36341	0.0575096	0.14587	0.171905	5.26052	7.73012	0.0159367	0.12879	None	None	No_Change
Nmd3	0.23822	5.39484	7.1878	0.0194306	0.0680626	0.171875	5.39484	4.82104	0.0476898	0.249897	None	None	No_Change
Stam	-0.127092	7.0844	3.97856	0.0680703	0.164351	0.171873	7.0844	9.16496	0.00996945	0.0938276	None	None	No_Change
Htr2c	-0.280502	5.97868	2.63078	0.142555	0.273471	0.171767	5.97868	1.25089	0.295082	0.616945	None	None	No_Change
Brd1	-0.0489378	6.06596	0.769511	0.396709	0.558175	0.171692	6.06596	12.0396	0.00430038	0.0529692	None	None	No_Change
Vwa1	-0.377101	4.64664	7.75683	0.018916	0.06673	0.171655	4.64664	2.03808	0.183244	0.501418	None	None	No_Change
Serinc4	-0.124118	3.47633	1.40888	0.257037	0.413011	0.171642	3.47633	3.48228	0.0853601	0.342447	None	None	No_Change
LOC100505025	-0.438743	1.64395	3.76746	0.0756449	0.176856	0.171634	1.64395	0.733025	0.408358	0.708692	None	None	No_Change
Jrkl	0.11353	4.06615	2.07246	0.174244	0.316189	0.171524	4.06615	6.1844	0.0276856	0.181508	None	None	No_Change
Twf1	0.11821	6.27214	3.9401	0.069249	0.166605	0.171483	6.27214	10.5191	0.00661075	0.0704266	None	None	No_Change
Myo1d	-0.0143216	3.60427	0.0297273	0.865836	0.922825	0.171414	3.60427	5.51398	0.0358225	0.212926	None	None	No_Change
Msantd2	0.0627047	2.62587	0.207103	0.656753	0.779013	0.171387	2.62587	2.06781	0.174694	0.490254	None	None	No_Change
Mtmr1	0.186016	6.06204	6.11296	0.0284401	0.0888761	0.171358	6.06204	6.63568	0.0234297	0.163919	None	None	No_Change
Syt4	-0.0139918	8.54147	0.0514064	0.824254	0.895705	0.171284	8.54147	9.6624	0.00854444	0.0843493	None	None	No_Change
Smurf1	0.0106272	6.12282	0.0249209	0.877054	0.930402	0.171247	6.12282	8.18802	0.0136641	0.115782	None	None	No_Change
Ints10	-0.0602137	5.307	0.86921	0.368613	0.529717	0.171224	5.307	8.98182	0.0105629	0.0976351	None	None	No_Change
Ank1	-0.367413	6.16034	6.93603	0.0277253	0.0872543	0.171214	6.16034	1.92038	0.199958	0.520945	None	None	No_Change
Lmbr1l	0.230985	2.03536	2.76848	0.120676	0.243653	0.171131	2.03536	2.06397	0.175066	0.491035	None	None	No_Change
Samd5	-0.32305	4.10973	8.79925	0.011315	0.0463542	0.171089	4.10973	3.13618	0.100898	0.375201	None	None	No_Change
Paqr8	-0.122909	7.05657	0.743892	0.412017	0.573778	0.171084	7.05657	1.83338	0.210522	0.533404	None	None	No_Change
Galnt6	-0.397952	1.70789	4.7742	0.0483267	0.129211	0.170922	1.70789	1.10504	0.312813	0.62945	None	None	No_Change
Gtf3c4	0.0703405	7.20116	1.23797	0.286542	0.444342	0.170788	7.20116	9.18533	0.00990589	0.0934962	None	None	No_Change
Itpripl1	0.466874	0.596475	2.96895	0.109194	0.227141	0.170666	0.596475	0.598147	0.453485	0.740358	None	None	No_Change
Pth2r	-0.390578	1.61079	4.73464	0.0491307	0.130685	0.170498	1.61079	1.13412	0.306788	0.625115	None	None	No_Change
mFLJ00251	0.0430045	2.42753	0.146193	0.708541	0.815804	0.170425	2.42753	3.00574	0.107234	0.386367	None	None	No_Change
Ubp1	-0.151311	5.7232	4.67671	0.050337	0.132928	0.170191	5.7232	7.46702	0.0174427	0.135616	None	None	No_Change
Tmtc3	0.0845934	4.59115	0.693111	0.420777	0.581155	0.170076	4.59115	3.60678	0.0809368	0.33329	None	None	No_Change
Lamc3	0.104052	2.83879	0.242043	0.633234	0.762808	0.169977	2.83879	0.887053	0.368222	0.676616	None	None	No_Change
Atp6v0e	0.00443116	3.3917	0.00184152	0.96644	0.981634	0.169957	3.3917	3.4921	0.0849696	0.341411	None	None	No_Change
Plxdc2	-0.313262	6.25275	9.40192	0.0110179	0.0455305	0.169904	6.25275	3.49397	0.0890931	0.35153	None	None	No_Change
Efr3a	-0.169857	7.31877	8.22794	0.0134847	0.0522799	0.169899	7.31877	10.3489	0.00695029	0.0730176	None	None	No_Change
Cdk19	-0.270781	4.25781	7.34927	0.0181704	0.0650334	0.169896	4.25781	3.68753	0.0776315	0.325385	None	None	No_Change
Mfsd2a	0.287469	4.00334	8.71629	0.0114983	0.0467678	0.169612	4.00334	4.0758	0.0651962	0.295361	None	None	No_Change
Pou3f3	-0.0848871	4.06464	0.841418	0.376135	0.537656	0.169494	4.06464	4.32729	0.0584129	0.279094	None	None	No_Change
Bsdc1	0.257057	6.91748	20.0927	0.000657542	0.00601753	0.169035	6.91748	11.0388	0.00568732	0.0628671	None	None	No_Change
Smad2	-0.106161	7.3217	3.67394	0.0781162	0.180639	0.168897	7.3217	11.642	0.00479808	0.0567253	None	None	No_Change
Lrrc59	0.120997	6.47494	3.04393	0.105246	0.221601	0.168673	6.47494	7.56256	0.0168772	0.133143	None	None	No_Change
Dcbld1	-0.0124722	3.82027	0.0229914	0.881869	0.933829	0.168522	3.82027	5.44604	0.0367958	0.216223	None	None	No_Change
Itgb8	-0.0496456	6.3053	0.200706	0.663676	0.784057	0.168515	6.3053	2.93158	0.117561	0.404561	None	None	No_Change
Epha6	-0.283817	5.61328	3.42199	0.0982507	0.211423	0.168478	5.61328	1.53776	0.247115	0.56971	None	None	No_Change
Fbxw17	-0.0121495	3.9548	0.0217397	0.885104	0.935644	0.168452	3.9548	5.40188	0.0374453	0.217869	None	None	No_Change
Nrsn1	-0.427549	7.58945	20.4752	0.00090239	0.00759159	0.168338	7.58945	3.95537	0.072614	0.314872	None	None	No_Change
Bud31	0.311378	2.76251	8.59385	0.0119622	0.0480993	0.168035	2.76251	3.38266	0.0894465	0.352308	None	None	No_Change
Mocs3	0.230364	4.2486	7.21833	0.019022	0.0670492	0.167853	4.2486	5.07178	0.0427557	0.235002	None	None	No_Change
Hspb1	0.344053	0.918255	1.83963	0.19869	0.345369	0.167843	0.918255	0.622424	0.444671	0.734106	None	None	No_Change
Slc29a2	-0.277484	3.32421	6.12161	0.0283475	0.0886939	0.167293	3.32421	2.83964	0.116437	0.40347	None	None	No_Change
Zfyve16	-0.185082	4.11594	4.40945	0.0563825	0.144016	0.167131	4.11594	4.56468	0.0527717	0.263923	None	None	No_Change
Tap1	-0.119193	2.26436	0.966443	0.343983	0.50606	0.166843	2.26436	2.45748	0.14161	0.443609	None	None	No_Change
Etv1	-0.0506415	4.11374	0.0495367	0.829306	0.899244	0.166556	4.11374	0.697056	0.427389	0.720638	None	None	No_Change
Ankrd49	-0.0246713	1.98591	0.0292334	0.866943	0.923777	0.166477	1.98591	1.73352	0.211298	0.534219	None	None	No_Change
Nek1	-0.0746374	4.89949	0.544759	0.474329	0.629965	0.166388	4.89949	3.47566	0.0863373	0.345296	None	None	No_Change
Gm10033	-0.237245	3.2113	4.78238	0.0481624	0.128825	0.16636	3.2113	3.01107	0.106954	0.386208	None	None	No_Change
Eif2s1	0.0893904	5.44041	1.89461	0.192539	0.33772	0.166126	5.44041	8.39491	0.0127634	0.110913	None	None	No_Change
Timeless	-0.138128	1.14505	0.29886	0.594286	0.730683	0.166069	1.14505	0.566876	0.465539	0.748035	None	None	No_Change
Iars	0.0473194	5.83491	0.723218	0.410885	0.572696	0.166043	5.83491	11.367	0.00518162	0.0593751	None	None	No_Change
Marveld2	-0.0619365	1.964	0.161363	0.694603	0.805859	0.165964	1.964	1.52742	0.23894	0.561276	None	None	No_Change
Cd93	-0.193277	3.71678	2.00518	0.182657	0.325828	0.16595	3.71678	1.90807	0.192818	0.512102	None	None	No_Change
Mb21d2	0.151884	5.42432	4.30199	0.0590557	0.148623	0.165948	5.42432	6.60186	0.0237205	0.165096	None	None	No_Change
Kcnh6	-0.0740815	2.46163	0.299567	0.593671	0.730542	0.165921	2.46163	1.97814	0.183655	0.501994	None	None	No_Change
Morc3	0.141047	5.03903	4.54949	0.0531127	0.137954	0.165816	5.03903	8.14006	0.0138835	0.116916	None	None	No_Change
Hacd1	0.192266	2.08379	1.70764	0.21453	0.36519	0.165421	2.08379	1.69	0.216771	0.541383	None	None	No_Change
Colec12	-0.26239	1.8423	3.4828	0.0853392	0.191668	0.165419	1.8423	1.76794	0.207098	0.530085	None	None	No_Change
Zbtb7a	-0.0588106	6.86396	0.76393	0.398378	0.559819	0.16532	6.86396	7.64584	0.0164019	0.13083	None	None	No_Change
Nifk	0.101549	4.33475	1.85968	0.196418	0.342479	0.16523	4.33475	6.40783	0.0254738	0.172421	None	None	No_Change
Trove2	-0.171067	7.71841	2.64402	0.135338	0.264534	0.165212	7.71841	3.09489	0.109374	0.390208	None	None	No_Change
Ccng2	0.0390052	4.43393	0.303755	0.591132	0.728249	0.164988	4.43393	7.04502	0.0202224	0.148549	None	None	No_Change
Myo10	0.124371	5.63311	2.56912	0.133612	0.262228	0.164913	5.63311	5.80705	0.0319587	0.199089	None	None	No_Change
Pcdhb19	-0.234291	3.17151	2.37385	0.14938	0.282537	0.164876	3.17151	1.51643	0.241796	0.564497	None	None	No_Change
Irf2bp1	-0.0353715	6.28401	0.212739	0.652453	0.776406	0.164771	6.28401	5.88358	0.0310324	0.19561	None	None	No_Change
Galnt4	-0.372491	1.90536	3.6341	0.0799692	0.183318	0.164747	1.90536	0.866952	0.369518	0.677197	None	None	No_Change
Myrf	-0.390166	3.9124	7.34177	0.0203205	0.0702371	0.164611	3.9124	1.63786	0.226975	0.549966	None	None	No_Change
Gnpda2	-0.228279	4.6207	7.01131	0.0204661	0.0704671	0.164608	4.6207	4.62939	0.0513487	0.260382	None	None	No_Change
Zfp654	-0.0323054	5.22136	0.135362	0.719015	0.822295	0.164597	5.22136	4.50628	0.054101	0.267442	None	None	No_Change
Zfp317	-0.299514	4.6142	15.1395	0.00194748	0.0131894	0.164341	4.6142	5.76983	0.0324211	0.200452	None	None	No_Change
4933412O06Rik	0.0330069	0.779356	0.0246588	0.877697	0.93086	0.164169	0.779356	0.818103	0.382624	0.688617	None	None	No_Change
Arhgef6	-0.401874	3.36645	18.5737	0.000899364	0.0075821	0.163996	3.36645	3.85892	0.0718183	0.312846	None	None	No_Change
AK043285	0.229246	5.50634	12.495	0.00380252	0.0212068	0.163897	5.50634	8.25073	0.0133835	0.114379	None	None	No_Change
Ino80	0.0382108	5.14057	0.327069	0.577403	0.717047	0.163824	5.14057	7.66566	0.0162911	0.13041	None	None	No_Change
Hn1l	0.418643	5.35297	29.0254	0.000135647	0.00196169	0.16365	5.35297	5.751	0.0326579	0.201339	None	None	No_Change
Rab10	0.190647	7.58636	8.55467	0.0121152	0.0486188	0.163467	7.58636	7.92801	0.0149041	0.123031	None	None	No_Change
Pfkfb4	-0.0629848	4.16281	0.652255	0.43422	0.593441	0.163378	4.16281	5.63158	0.0342091	0.206331	None	None	No_Change
Itch	-0.0920548	6.27131	1.96338	0.185186	0.329022	0.163349	6.27131	7.82212	0.0154465	0.126409	None	None	No_Change
Ralgps2	0.128186	6.86962	2.32198	0.153497	0.288297	0.163235	6.86962	4.75845	0.0497935	0.255838	None	None	No_Change
AK017645	-0.172646	3.28528	2.00516	0.180894	0.323821	0.163218	3.28528	2.256	0.157622	0.467047	None	None	No_Change
Zcchc24	-0.201967	6.98473	1.58376	0.242877	0.397877	0.163158	6.98473	1.30625	0.285351	0.60736	None	None	No_Change
Pappa	0.139703	3.28408	1.50622	0.242049	0.396721	0.162768	3.28408	2.72913	0.123103	0.414986	None	None	No_Change
Hspbap1	0.318412	2.80742	7.57643	0.016797	0.0613669	0.162671	2.80742	2.71748	0.123832	0.416058	None	None	No_Change
Cndp2	0.24029	5.04785	11.7105	0.00470774	0.0248816	0.162652	5.04785	6.99685	0.0205717	0.150016	None	None	No_Change
Cacng3	-0.168913	3.07348	2.14445	0.167472	0.30683	0.162504	3.07348	2.58591	0.132458	0.430273	None	None	No_Change
Chp1	-0.013753	7.93936	0.0388643	0.846847	0.910841	0.162427	7.93936	6.77321	0.0222894	0.158934	None	None	No_Change
Gucy2f	0.106623	2.92789	0.543395	0.474522	0.630063	0.162426	2.92789	1.58763	0.230485	0.553387	None	None	No_Change
Rab35	0.159908	6.68143	7.51199	0.0171738	0.0624599	0.162352	6.68143	9.811	0.00816592	0.0816138	None	None	No_Change
Ddx5	-0.0238433	8.89424	0.180633	0.677964	0.794689	0.162329	8.89424	10.4551	0.00673612	0.0715235	None	None	No_Change
Nos1ap	-0.412434	6.28731	37.0516	4.32571e-05	0.000888662	0.162184	6.28731	7.15114	0.0194771	0.145903	None	None	No_Change
Mmgt1	-0.0484631	6.15125	0.345744	0.567074	0.70911	0.162141	6.15125	4.91037	0.0460697	0.245287	None	None	No_Change
Tbc1d20	0.0966965	5.77998	1.9919	0.182243	0.325403	0.162001	5.77998	7.1349	0.0195891	0.146233	None	None	No_Change
Mastl	0.00581104	1.04299	0.000517021	0.982216	0.990572	0.161945	1.04299	0.556558	0.469386	0.750483	None	None	No_Change
Brap	0.265675	6.51939	24.4944	0.000287422	0.00341367	0.161932	6.51939	11.6955	0.00472736	0.056177	None	None	No_Change
Bbox1	-0.136672	1.79772	0.589627	0.456647	0.613771	0.16193	1.79772	1.06018	0.322444	0.637384	None	None	No_Change
Picalm	0.0941657	7.80114	2.15398	0.1666	0.305754	0.161879	7.80114	8.01445	0.0144777	0.120542	None	None	No_Change
Shroom2	-0.391398	6.35545	33.9281	6.58637e-05	0.0011788	0.161787	6.35545	7.28815	0.0185622	0.141782	None	None	No_Change
Samd12	-0.332307	4.40335	5.85519	0.0349957	0.10301	0.161761	4.40335	1.73572	0.215704	0.540283	None	None	No_Change
Zfp931	-0.406532	2.00921	8.51563	0.01227	0.0491026	0.161706	2.00921	1.70718	0.214588	0.539683	None	None	No_Change
AB352356	0.026287	3.89374	0.0627551	0.806212	0.882827	0.161558	3.89374	3.06857	0.103988	0.381633	None	None	No_Change
Slf1	0.0208022	4.45802	0.0387602	0.847109	0.910981	0.161418	4.45802	3.01352	0.107292	0.386367	None	None	No_Change
Zmym4	-0.0489475	8.14309	0.74716	0.403457	0.564962	0.161329	8.14309	10.1541	0.00736449	0.0763755	None	None	No_Change
Setd1a	0.186097	6.1399	11.3933	0.00514355	0.0264379	0.161186	6.1399	10.9237	0.00587806	0.0644244	None	None	No_Change
Eif3e	0.139481	6.23564	3.68202	0.0778276	0.180134	0.161136	6.23564	6.26133	0.0268994	0.178239	None	None	No_Change
Basp1	0.133873	7.79145	5.05324	0.0430797	0.119767	0.160993	7.79145	9.24259	0.00972976	0.0923112	None	None	No_Change
Purb	-0.0158543	9.84009	0.0141461	0.908006	0.948525	0.160884	9.84009	1.84482	0.208307	0.530904	None	None	No_Change
Il1rap	0.000577154	4.33573	2.91602e-05	0.995777	0.997398	0.160884	4.33573	2.91422	0.112601	0.39632	None	None	No_Change
Ppp1r12a	-0.0639819	6.2351	1.36406	0.264359	0.420852	0.160843	6.2351	10.8963	0.00592458	0.0648173	None	None	No_Change
Sorbs1	0.166425	7.71178	2.76235	0.126304	0.251984	0.160813	7.71178	3.28402	0.0988818	0.371103	None	None	No_Change
Ablim1	-0.270794	6.50264	21.7912	0.000471548	0.00484368	0.160799	6.50264	9.63898	0.00860594	0.0846961	None	None	No_Change
Hcfc2	0.212201	5.06588	6.70883	0.0228149	0.0761596	0.160792	5.06588	5.00231	0.0439847	0.239314	None	None	No_Change
Tfb2m	-0.0413126	2.76977	0.121383	0.733264	0.833346	0.160693	2.76977	2.39013	0.146725	0.451914	None	None	No_Change
Rpl14	0.0590973	5.82502	0.468656	0.506225	0.658093	0.16069	5.82502	4.38524	0.0574652	0.27687	None	None	No_Change
Lrrc3	-0.0476832	4.719	0.441323	0.518401	0.668074	0.160663	4.719	6.38787	0.0256627	0.173076	None	None	No_Change
Dennd4c	0.132056	4.35045	1.94523	0.187091	0.331449	0.160651	4.35045	3.71107	0.0768002	0.323745	None	None	No_Change
Bend3	0.441575	4.02999	28.915	0.00013801	0.0019807	0.16064	4.02999	5.11913	0.0419415	0.232704	None	None	No_Change
Crhr2	-0.257221	1.85626	1.84247	0.19837	0.344953	0.160543	1.85626	0.903071	0.359752	0.670741	None	None	No_Change
Sorbs2.2	-0.057364	2.22755	0.143847	0.710771	0.817427	0.160448	2.22755	1.46247	0.248637	0.570875	None	None	No_Change
Entpd2	-0.325167	2.38825	5.2918	0.0391242	0.111456	0.16035	2.38825	1.62132	0.225791	0.548534	None	None	No_Change
Dram1	0.170702	1.29628	0.598873	0.453217	0.610303	0.160289	1.29628	0.713713	0.413894	0.713017	None	None	No_Change
Zfp384	0.0370363	3.56564	0.142801	0.711771	0.818024	0.160264	3.56564	3.4552	0.0864479	0.345594	None	None	No_Change
Kti12	0.263779	4.28517	12.3772	0.00392454	0.0216537	0.160078	4.28517	6.02376	0.0294166	0.188552	None	None	No_Change
Tsc22d1	0.056321	8.87594	0.887088	0.363893	0.525036	0.160076	8.87594	8.99218	0.0105282	0.0976351	None	None	No_Change
Lrrc41	0.334577	3.17282	9.75508	0.00830602	0.0374104	0.159782	3.17282	3.02661	0.106142	0.384726	None	None	No_Change
Hmbox1	-0.0562311	6.72969	0.652564	0.434113	0.593421	0.159771	6.72969	6.65213	0.0232897	0.163487	None	None	No_Change
Arhgap10	0.444307	2.68652	10.8133	0.00606812	0.0297949	0.159572	2.68652	1.92989	0.188721	0.50763	None	None	No_Change
Ints6	0.129748	5.45651	1.67482	0.220703	0.372314	0.159548	5.45651	3.22799	0.0983656	0.370793	None	None	No_Change
Phf10	-0.00366682	5.46258	0.00227088	0.962736	0.98006	0.159422	5.46258	5.45783	0.0366248	0.215482	None	None	No_Change
Mpp7	0.132219	3.52402	1.52422	0.239407	0.39384	0.158957	3.52402	2.94172	0.110672	0.392946	None	None	No_Change
Otud7b	0.0296487	5.6565	0.118749	0.736141	0.835229	0.158824	5.6565	4.36326	0.057856	0.277924	None	None	No_Change
Rgs7bp	-0.247397	6.87641	1.80526	0.216922	0.368295	0.15871	6.87641	0.94691	0.359767	0.670741	None	None	No_Change
Usp37	0.00602734	6.1275	0.00694715	0.934877	0.964125	0.158517	6.1275	6.05824	0.0290345	0.187124	None	None	No_Change
Sgcd	-0.176855	2.00676	0.673019	0.42829	0.588136	0.158402	2.00676	0.699512	0.419591	0.715259	None	None	No_Change
A230057D06Rik	-0.110698	1.54591	0.273543	0.610007	0.743563	0.15838	1.54591	0.734209	0.407468	0.707854	None	None	No_Change
Zfp703	-0.0109288	2.88585	0.00915968	0.925252	0.958483	0.158221	2.88585	2.51538	0.13739	0.437653	None	None	No_Change
Gmpr	0.301021	5.68575	24.4256	0.000290928	0.00344791	0.158216	5.68575	8.77109	0.0112976	0.102169	None	None	No_Change
Mkx	-0.210485	2.36037	2.53628	0.135905	0.265362	0.158077	2.36037	1.85113	0.197382	0.517434	None	None	No_Change
Fam120aos	-0.132131	2.58422	0.928033	0.353415	0.51521	0.158009	2.58422	1.6872	0.217129	0.542068	None	None	No_Change
Klhl28	-0.14397	4.83671	3.43013	0.0874702	0.19471	0.157932	4.83671	5.24646	0.0398416	0.224818	None	None	No_Change
Chml	-0.0426586	4.72652	0.304738	0.590539	0.727727	0.157895	4.72652	5.35953	0.0380809	0.220269	None	None	No_Change
Ccdc73	-0.0297096	4.09369	0.0415136	0.842449	0.908064	0.157833	4.09369	1.49815	0.24774	0.569981	None	None	No_Change
Ppp1r1b	0.451599	2.54027	7.12813	0.0199134	0.0693773	0.157698	2.54027	1.2082	0.292545	0.614379	None	None	No_Change
Bcas1	-0.262441	2.30867	3.03668	0.10562	0.222031	0.157663	2.30867	1.39361	0.259501	0.583584	None	None	No_Change
Pan2	-0.0111511	2.48994	0.00856696	0.927703	0.960127	0.157552	2.48994	2.26001	0.157283	0.466469	None	None	No_Change
Cdh7	-0.409616	3.77025	8.81651	0.0121971	0.0489018	0.157317	3.77025	1.65294	0.223814	0.546764	None	None	No_Change
Csrp1	0.0283402	6.57434	0.0655932	0.80312	0.881128	0.15723	6.57434	2.57725	0.139874	0.441559	None	None	No_Change
Crebrf	-0.440343	7.39734	32.1169	9.31452e-05	0.00151875	0.157132	7.39734	5.10141	0.0427074	0.235002	None	None	No_Change
Lzts3	-0.0563348	6.80431	0.957231	0.346211	0.508161	0.157032	6.80431	9.37313	0.00934169	0.089683	None	None	No_Change
Mapk4	0.269278	6.2842	4.20915	0.0702089	0.168132	0.157026	6.2842	1.85099	0.206536	0.529011	None	None	No_Change
Kdm5b	0.111774	6.7988	4.01181	0.0670706	0.162514	0.157024	6.7988	10.0681	0.00755644	0.0775435	None	None	No_Change
AK039090	-0.270397	5.60055	4.51298	0.0610052	0.152448	0.156915	5.60055	1.92581	0.196901	0.517251	None	None	No_Change
Pak2	0.0153887	6.78461	0.0637882	0.80466	0.881993	0.156872	6.78461	8.36232	0.0129005	0.111735	None	None	No_Change
Cyb561d1	0.0419456	3.72981	0.218185	0.648363	0.773534	0.156802	3.72981	3.93303	0.0694681	0.30658	None	None	No_Change
Tcp11l2	-0.363526	4.85456	27.581	0.000170681	0.00228554	0.156791	4.85456	6.44673	0.0251104	0.170777	None	None	No_Change
Elavl4	-0.31234	7.2894	22.4723	0.000414693	0.00442134	0.156629	7.2894	7.07446	0.0200123	0.14811	None	None	No_Change
Gpm6b	-0.0885805	8.3206	0.799663	0.39139	0.553462	0.156386	8.3206	3.14492	0.105358	0.38372	None	None	No_Change
Rab31	-0.167012	5.67834	1.22525	0.297778	0.455966	0.156213	5.67834	1.36234	0.273897	0.59735	None	None	No_Change
Lpp	-0.0767489	6.21379	0.162326	0.697805	0.807906	0.156155	6.21379	0.854147	0.382994	0.688858	None	None	No_Change
F5	0.180108	2.36591	1.089	0.316579	0.476699	0.156076	2.36591	1.05764	0.323367	0.638158	None	None	No_Change
AK021280	-0.0821562	4.3467	0.430852	0.524657	0.673985	0.155893	4.3467	1.96361	0.187876	0.506359	None	None	No_Change
Slc25a20	0.190406	3.75833	5.25965	0.0396314	0.112578	0.155877	3.75833	4.61175	0.0517321	0.260847	None	None	No_Change
Slc4a4	-0.276435	7.37244	5.62366	0.0407644	0.11479	0.155865	7.37244	2.25524	0.166084	0.47994	None	None	No_Change
9330158H04Rik	-0.397136	2.25015	8.29955	0.0131696	0.0514911	0.155835	2.25015	1.63949	0.223357	0.546764	None	None	No_Change
Tcf7l1	0.0594615	0.869703	0.0613408	0.80836	0.884252	0.155803	0.869703	0.56455	0.466171	0.74817	None	None	No_Change
Acot9	0.364608	4.4953	21.1502	0.000533484	0.00523041	0.15569	4.4953	5.14756	0.0414614	0.231332	None	None	No_Change
Atp5g2	0.215031	0.998666	0.530254	0.479752	0.6344	0.155534	0.998666	0.43796	0.519973	0.78296	None	None	No_Change
Nip7	0.258108	4.23321	11.0179	0.00572139	0.02858	0.155468	4.23321	5.2831	0.0392607	0.223225	None	None	No_Change
Ralgds	0.0109047	6.36194	0.0305672	0.863974	0.921835	0.155442	6.36194	7.8176	0.0154702	0.126443	None	None	No_Change
Ybx3	0.483368	3.27128	15.6107	0.00174127	0.0121101	0.155327	3.27128	2.24101	0.158903	0.468328	None	None	No_Change
Hepacam	0.00589252	6.82069	0.00144277	0.970598	0.983846	0.155249	6.82069	1.28058	0.289428	0.611308	None	None	No_Change
Psg16	-0.0332503	2.92723	0.088263	0.771215	0.859255	0.155216	2.92723	2.5263	0.136612	0.436523	None	None	No_Change
Akirin1	0.284236	6.20149	18.4528	0.000922704	0.00770729	0.155198	6.20149	7.06527	0.0200776	0.148253	None	None	No_Change
Smc1a	-0.19218	5.28624	6.47644	0.0248369	0.0807066	0.155178	5.28624	5.31687	0.0387341	0.222216	None	None	No_Change
BC005561	-0.0162028	3.54618	0.0346911	0.855196	0.916854	0.155084	3.54618	4.13747	0.063449	0.29248	None	None	No_Change
Arih2	0.217367	6.2372	10.3961	0.00685417	0.0327067	0.154901	6.2372	6.77092	0.0223079	0.158934	None	None	No_Change
BC040690	0.230227	3.39384	6.06107	0.0290034	0.0900957	0.154893	3.39384	3.66391	0.0784763	0.327648	None	None	No_Change
Glt8d2	-0.457073	1.24505	6.08663	0.0287242	0.0894828	0.154805	1.24505	0.881627	0.365325	0.673928	None	None	No_Change
Fgfrl1	-0.375853	2.04432	6.0428	0.0292048	0.0905215	0.154586	2.04432	1.29562	0.276097	0.599306	None	None	No_Change
Tmem241	-0.196791	4.34477	6.06095	0.0290047	0.0900957	0.154559	4.34477	4.70637	0.0497149	0.255739	None	None	No_Change
Rps6kb1	0.0291114	4.59112	0.131485	0.722879	0.825253	0.15446	4.59112	4.77264	0.048358	0.252098	None	None	No_Change
Wdyhv1	-0.150447	4.23997	2.9084	0.112514	0.231735	0.154373	4.23997	3.8558	0.0719194	0.31291	None	None	No_Change
Sema4b	-0.0116116	5.32304	0.0244699	0.878162	0.931201	0.154368	5.32304	5.52115	0.0357217	0.212521	None	None	No_Change
Apex1	-0.0017982	5.53725	0.000759425	0.978445	0.988852	0.154274	5.53725	7.12725	0.019642	0.146544	None	None	No_Change
Traf7	0.121478	4.96589	2.72674	0.123252	0.247423	0.154171	4.96589	5.71141	0.0331627	0.20319	None	None	No_Change
Txnrd3	-0.0294732	3.45226	0.0811554	0.780344	0.865769	0.154152	3.45226	2.91322	0.112245	0.395586	None	None	No_Change
Dcaf13	0.136513	4.48385	2.98331	0.108424	0.226158	0.154088	4.48385	4.95143	0.0449116	0.242013	None	None	No_Change
Akap17b	-0.180415	5.29212	7.0292	0.0203363	0.0702449	0.154035	5.29212	6.48698	0.0247408	0.169154	None	None	No_Change
Pcbp4	0.199339	6.72839	10.7047	0.00626217	0.0305358	0.153966	6.72839	8.15693	0.0138059	0.116677	None	None	No_Change
Clp1	-0.14016	2.31588	1.14922	0.303723	0.46271	0.153733	2.31588	1.79366	0.204029	0.526235	None	None	No_Change
G2e3	0.253617	3.91504	6.83336	0.0218114	0.0736085	0.153558	3.91504	3.2944	0.0932672	0.360406	None	None	No_Change
Pdik1l	-0.0356415	4.83502	0.148391	0.706472	0.813929	0.153545	4.83502	3.52583	0.083645	0.337769	None	None	No_Change
Cnn3	0.0922236	4.04726	1.27705	0.279403	0.436835	0.153433	4.04726	4.58311	0.0523618	0.262459	None	None	No_Change
Slfn5	-0.426908	1.52747	4.04401	0.0661193	0.160963	0.153408	1.52747	0.672099	0.427486	0.720638	None	None	No_Change
Pik3c2a	0.14256	6.2811	3.88921	0.0708464	0.169242	0.153378	6.2811	5.69574	0.0333651	0.20414	None	None	No_Change
Sh2b2	0.00866244	3.41439	0.00657104	0.93666	0.964821	0.153346	3.41439	2.70702	0.124492	0.417299	None	None	No_Change
9930021J03Rik	0.0323345	6.89214	0.180661	0.678038	0.794704	0.153078	6.89214	5.0594	0.0432426	0.236471	None	None	No_Change
St8sia2	-0.302258	6.09784	3.86092	0.0828919	0.187753	0.152896	6.09784	1.23271	0.297304	0.616984	None	None	No_Change
Dach1	-0.446218	3.02095	12.4335	0.00386565	0.0214118	0.152807	3.02095	1.86263	0.196087	0.516687	None	None	No_Change
Epha10	-0.423031	4.44271	5.90907	0.0380671	0.109166	0.152769	4.44271	0.981326	0.347891	0.660707	None	None	No_Change
Zfp58	-0.186087	2.72062	1.9774	0.183732	0.327067	0.15251	2.72062	1.70354	0.215048	0.539683	None	None	No_Change
AK009395	-0.119101	2.54	1.11773	0.310164	0.469643	0.152383	2.54	2.37125	0.148201	0.453266	None	None	No_Change
Msl3	0.0749473	4.32041	0.643176	0.437358	0.59584	0.152368	4.32041	3.46226	0.0861625	0.344946	None	None	No_Change
Snx5	-0.163085	5.82493	4.93219	0.045268	0.123983	0.152362	5.82493	5.48315	0.0362604	0.214247	None	None	No_Change
Rnf144a	-0.0611922	4.90602	0.355438	0.561989	0.704983	0.152295	4.90602	2.79798	0.119905	0.409032	None	None	No_Change
Dnah6	-0.650687	1.39599	4.96083	0.048784	0.130138	0.152185	1.39599	0.326687	0.579611	0.820605	None	None	No_Change
Gja4	-0.00786839	1.39817	0.00196337	0.965349	0.981078	0.152137	1.39817	0.990956	0.338155	0.651407	None	None	No_Change
Sema3f	-0.409208	3.56558	3.41327	0.0986172	0.211824	0.151917	3.56558	0.602829	0.457935	0.74293	None	None	No_Change
Stambpl1	-0.0745701	4.86448	1.32968	0.270168	0.426891	0.151846	4.86448	7.06143	0.020105	0.148326	None	None	No_Change
St6galnac3	-0.0405089	2.93228	0.0966922	0.760896	0.85228	0.151768	2.93228	1.76042	0.208006	0.530619	None	None	No_Change
Kcnh8	-0.283662	3.56455	6.39664	0.0255795	0.0824903	0.15171	3.56455	2.27698	0.155852	0.464573	None	None	No_Change
Lix1l	0.150368	4.40547	4.20532	0.0615912	0.153616	0.151648	4.40547	5.53422	0.0355385	0.211884	None	None	No_Change
Hspa12a	-0.352262	7.62829	25.4848	0.000242002	0.00299249	0.151617	7.62829	5.93408	0.0304384	0.192923	None	None	No_Change
Magi1	-0.313795	7.41185	29.6192	0.000123717	0.00185032	0.151539	7.41185	8.61918	0.0118644	0.105514	None	None	No_Change
Armc7	-0.121795	2.82264	0.889732	0.363202	0.524626	0.151445	2.82264	1.75661	0.208468	0.530909	None	None	No_Change
Camk2n2	0.104835	5.54497	2.20033	0.162444	0.3003	0.151416	5.54497	5.93378	0.0304419	0.192923	None	None	No_Change
Slc24a2	-0.160127	8.53499	1.49549	0.253221	0.408804	0.151379	8.53499	1.69686	0.225875	0.548534	None	None	No_Change
Abce1	0.14683	6.71732	7.21515	0.0190432	0.0670874	0.151332	6.71732	9.73604	0.00835434	0.0830357	None	None	No_Change
Lpar2	-0.205041	1.29918	1.20913	0.291973	0.449902	0.151262	1.29918	0.844302	0.375344	0.682644	None	None	No_Change
Fam205c	-0.316201	0.90439	2.50503	0.138133	0.268091	0.151255	0.90439	0.744776	0.404187	0.706276	None	None	No_Change
S1pr5	-0.311813	1.62588	1.6786	0.220108	0.37165	0.151189	1.62588	0.502738	0.492197	0.765548	None	None	No_Change
Trib2	-0.455649	5.09545	39.2161	3.28341e-05	0.000737881	0.151165	5.09545	5.40646	0.0373773	0.217759	None	None	No_Change
Acvr2a	0.0499809	6.61794	0.342134	0.569457	0.710187	0.151158	6.61794	3.96389	0.0698014	0.307316	None	None	No_Change
Tarbp2	0.304954	2.12154	3.66746	0.0783486	0.180886	0.151085	2.12154	1.23519	0.28706	0.608796	None	None	No_Change
Chsy1	0.175251	4.66595	4.92056	0.0454851	0.124288	0.151027	4.66595	4.71307	0.0495757	0.25543	None	None	No_Change
Gpr39	-0.203627	6.37273	5.28771	0.0404713	0.114194	0.150707	6.37273	3.67017	0.07981	0.331396	None	None	No_Change
Lynx1	-0.265606	8.03612	13.1025	0.00328449	0.0191786	0.150671	8.03612	5.31454	0.0389432	0.222665	None	None	No_Change
Mier3	0.0903796	5.29269	1.71298	0.213858	0.364396	0.15066	5.29269	6.11276	0.0284422	0.184581	None	None	No_Change
Upf1	0.192	6.91366	10.0291	0.00764532	0.035435	0.150554	6.91366	7.86352	0.0152317	0.125286	None	None	No_Change
Nradd	0.437717	2.0794	9.31263	0.00951924	0.0413749	0.150551	2.0794	1.55841	0.234491	0.55683	None	None	No_Change
Snw1	-0.173659	5.74718	6.31385	0.0263777	0.0842746	0.150475	5.74718	6.0112	0.0295571	0.189172	None	None	No_Change
Rabggta	-0.0594065	5.31149	0.625575	0.443548	0.601261	0.150462	5.31149	5.14489	0.0415062	0.231363	None	None	No_Change
D5Ertd579e	-0.127538	6.87448	4.49231	0.0544196	0.140502	0.150356	6.87448	7.80921	0.0155143	0.126563	None	None	No_Change
Agps	-0.0903588	6.18454	1.6106	0.227243	0.380022	0.150315	6.18454	5.63512	0.0341619	0.206184	None	None	No_Change
4930429B21Rik	0.405264	1.67169	6.90488	0.0212586	0.0723093	0.150263	1.67169	1.3191	0.27199	0.595705	None	None	No_Change
Ulk2	0.0663373	7.02971	1.24803	0.284682	0.442589	0.150127	7.02971	8.1159	0.0139955	0.11766	None	None	No_Change
Dffb	-0.359818	1.06529	4.04429	0.0661113	0.160963	0.15002	1.06529	0.896872	0.361348	0.672418	None	None	No_Change
Slc2a1	0.240395	6.66185	4.15302	0.0705821	0.168814	0.149922	6.66185	2.09141	0.18053	0.498083	None	None	No_Change
Adamtsl1	-0.279507	2.66438	1.81475	0.20629	0.354998	0.149905	2.66438	0.67816	0.428528	0.720927	None	None	No_Change
Prex2	-0.335324	5.74291	7.20681	0.0239038	0.0784591	0.149833	5.74291	1.81589	0.209061	0.531788	None	None	No_Change
B3galt6	-0.129309	5.33875	3.34917	0.0908735	0.199671	0.149707	5.33875	5.68113	0.0335551	0.204705	None	None	No_Change
Homer2	-0.423639	6.83991	4.49089	0.0698948	0.167755	0.14968	6.83991	0.707892	0.426636	0.720182	None	None	No_Change
Cpsf7	0.107109	6.27934	3.60415	0.0806644	0.184355	0.14967	6.27934	8.91367	0.0107942	0.0988537	None	None	No_Change
[truncated: 10,923 more rows]
