# Supplementary material for: AgRP neuron cis-regulatory analysis across hunger states reveals that IRF3 mediates leptin’s acute effects
Source: Nat Commun. 2024 May 31;15:4646. doi: 10.1038/s41467-024-48885-y (PMC11143326; doi:10.1038/s41467-024-48885-y)
Supplement: Supplementary file 6 — Source Data [file 41467_2024_48885_MOESM6_ESM.xlsx]

## Sheet: Figure 1c
	Fed	Induced	Unchanged	Repressed
Fga	-2.88333	-0.765
Lamc2	1.43667	3.19
Cd24a	4.55	5.275
Gcnt2	4.19667	5.335
Nptx2	6.36667	7.1625
Fgl2	3.79667	5.575
Sphk1	-0.456667	3.27
Vipr1	3.18333	3.7625
Mt2	2.70667	3.9475
Pde1c	5.09667	5.8225
Steap4	-1.74667		-2.125
Gpr151	-0.226667		0.0575
Slc10a6	-2.02667		-1.15
Serpina3g	1.97333		1.5375
Thbd	2.39333		2.66
Timp1	-0.34		0.5075
Rdh10	3.64333		3.77
Atf3	2.35		3.0775
C1qtnf7	2.07333		1.645
Il10ra	0.203333		-0.0225
Arid5a	2.54333		2.4275
Serpina3h	0.673333		1.105
Parp3	0.33		0.405
Cpne8	2.63		2.1175
Steap1	0.696667		0.32
Adamts8	0.766667		0.9725
Sowahc	5.36333		5.0775
Ptger2	1.78		2.0775
Iqgap2	2.54667		2.2325
Etv6	3.85		3.73
Cul5	6.93333		7.1225
Socs2	4.00667		3.6575
Fam179a	3.45667		3.2825
AK162138	0.903333		1.065
Nedd9	5.11333		4.6525
Pfkfb1	0.163333		0.46
Serpina3c	3.85333		3.8825
Adam12	2.02		1.375
Zfp503	2.37667		2.61
Sdc1	1.30667		1.05
Lrat	0.476667		0.755
Sh3pxd2b	5.17		4.6375
Stat2	3.2		2.78
Mt1	4		4.6575
Rbm46	0.84		0.9775
Itga6	4.05667		3.815
Jun	6.06		5.995
Nr3c2	4.91333		4.68
Sat1	3.15333		3.6675
Gadd45g	2.90333		2.7675
KJ542623	1.18		0.6525
Elovl1	1.51667		1.37
Il1r1	3.16		3.5175
Rnf122	2.39667		2.125
Serpina3n	9.16667		9.3275
Icosl	1.56		1.4725
Nanos1	6.56333		6.3525
Insm1	4.12667		3.715
Abca1	5.81333		5.655
Adamts1	4.47		4.5
Osmr	1.42333		1.225
Lrrc18	1.41333		0.93
Ikzf4	3.82333		3.7525
Mmp2	1.00667		0.635
Tanc1	4.65333		4.3125
Serpine1	3.69		3.75
Mcm4	3.79		3.72
Man1a	4.40333		3.9825
Fam210b	5.49667		5.325
Hmox1	1.47		1.6225
Shb	3.51333		3.3625
Ubash3b	4.99333		4.85
Tmem74b	3.31667		3.2425
Tnfrsf11a	1.35667		1.2475
Lama4	0.89		0.92
Jag1	3.52		3.705
Rps6ka3	5.54667		5.4975
Magi3	6.40333		6.3675
Celsr1	3.38		3.075
Esyt1	3.14		3.6025
Lcorl	5.13667		4.705
Gpr63	1.94667		2.0375
Plekho1	2.8		3.085
Rbp1	1.04333		1.425
Arid5b	6.52667		6.0325
3110082I17Rik	2.54667		2.6575
Myd88	2.48667		2.4
Ext1	4.54667		4.725
Rfc3	3.59		3.6475
Slco5a1	0.703333		1.2725
D16Ertd472e	3.67		3.2725
Asb4	7.80667		7.6525
Htr1a	5.16		4.7825
Bhlhe41	5.4		4.94
Panx1	4.66667		4.9975
Jmjd1c	6.74		6.87
Sntg2	1.71333		1.87
Osbpl3	4.07667		3.805
Rnd3	5.40667		5.64
Lck	2.34333		2.2575
Mc3r	5.88		5.5175
Gpr146	4.50667		4.2875
Nrp1	6.03667		5.625
Sec22c	6.83		6.8325
Pomc	4.89667		4.555
Ddx10	4.24333		4.19
Slc41a1	6.07667		6.1
Il13ra1	4.72		4.33
Nxph3	2.68333		2.695
Mycn	1.34		1.4325
Stc2	1.14		0.75
Pde12	5.32		5.39
Elf1	2.65667		2.645
Chsy3	3.10667		2.81
Tubb6	4.11333		3.98
Grp	1.35		0.8975
Cemip	2.64333		2.73
Sntb2	3.8		3.845
Ripk1	2.27		2.2
Noc4l	4.38333		4.7
Mtrr	4.33333		4.2875
Lama1	3.01333		2.4725
Tha1	1.67333		1.4175
Taf5	2.67333		2.6675
Skap2	2.75667		2.315
Myo1e	2.00333		1.9325
Pqlc1	4.95667		5.335
Map3k1	4.25		4.045
Csf1	5.55333		5.405
Txnrd1	7.16333		7.37
Megf6	4.10333		4.115
A230072C01Rik	3.17667		2.9875
Rgs2	8.34		8.3525
Adra1a	5.68667		5.31
Ahr	2.64667		2.7975
Zc3hav1	2.68		2.8725
Wsb1	3.72333		4.045
Ogg1	6.22333		6.6575
Lmo2	3.17		3.36
Ptbp3	6.22		6.11
Vwa5a	7.39667		7.56
Cdk5rap2	4.04		3.5875
Adam9	4.57667		4.5425
Tnip2	2.76667		2.8825
Lypd6b	3.83		3.45
Prkar2b	7.24667		6.86
Epha3	1.63667		1.545
Akap12	4.9		4.575
Lcp1	1.68		1.175
Gbp7	2.58		2.085
Setbp1	5.04333		4.8
Vim	5.50333		5.6025
Dennd4a	7.03667		6.8575
Map3k14	1.97667		2.32
Gnal	5.19333		4.73
Pros1	3.97667		3.905
Slc35e4	5.26		5.5475
AK163148	3.54333		3.5525
Syt12	4.44333		4.9
Hspa2	3.65333		3.6075
Tnfrsf1a	2.62		2.555
Gm13889	4.42		4.875
Ephb6	6.03667		5.595
Elovl7	2.93		2.47
Rapgef6	6.95667		6.9375
Zbtb1	3.77667		3.8875
Ltbr	4.23333		4.665
Man1c1	4.81333		4.7525
Shisa6	5.91333		5.565
Gm16386	2.10667		1.9425
Sptlc2	6.2		6.0075
Ajap1	5.17333		5.0975
Ppp4r4	5.99		6.265
B3gnt7	2.36667		1.9325
Lmo1	2.26333		2.11
Gpr176	5.64667		5.57
Jak2	5.51667		5.2675
Trim62	5.04333		5.0175
Hcn1	7.00333		7.0175
Il6st	7.57333		7.335
Rassf2	5.33333		4.7725
Ptpn1	5.36		5.505
10-Sep	1.81		1.615
Sgms2	4.13333		4.21
Phlda1	3.09667		2.875
Soga3	7.03333		7
Socs3	3.15333			1.255
Serpina3i	3.20333			2.4775
Tnfrsf11b	1.66333			0.225
Drd1	3.66667			2.6075
Sbno2	4.42			3.805
Lipg	1.36			0.11
Myo18b	2.28333			1.805
Fgfr4	1.92667			0.3325
Socs1	1.29667			0.6125
Irgm2.2	2.05			1.36
Nr0b1	2.05			0.7125
Man2a1	5.4			4.7375
A2m	3.16667			1.98
Irf9	4.52333			3.845
Hmcn1	2.44333			1.5425
Adgrd1	1.63667			0.975
Lrrk1	2.09667			1.485
Npffr2	4.22333			3.195
Gch1	5.44333			4.705
Cish	3.58			2.82
Sema3e	3.71667			3.0825
Gbp9	1.86			0.44
Adgrg6	3.55333			2.5625
Zfpm2	4.62667			3.9825
Abtb2	3.47333			2.91
Tmem88b	4.94333			4.08
Pdlim5	6.02667			5.3725
Bhlhe40	5.7			4.4475
Cacng5	6.53667			5.855
Kcng1	3.11			2.4975
Nts	2.69667	5.04
Rhoj	1.86667	3.3225
Mex3d	4.92	5.55
Eif1a	6.84	7.3375
Gldn	3.12667	3.745
Maff	2.31333	3.125
Tnfrsf12a	2.94	4.355
Nup93	3.37667	4.0925
Xdh	2.15667	2.73
Calca	1.39667	1.98
Ada	1.29333	1.9875
Fam83g	2.64333	3.55
Clic1	2.10333	2.54
Tekt4	0.57	1.185
Tbc1d4	5.63667	6.2825
Sult1a1	1.36333	2.38
Il31ra	0.843333	1.565
Chd7	3.97	4.46
Fat4	4.82667	5.4275
Slc39a14	5.17	5.925
Pdia5	1.36	2.2775
Hoga1	0.563333	1.3275
Rras2	1.85667	2.3725
Sgk3	1.03667	1.555
Acer2	2.71333	3.4
Mir22hg	3.33	4.3875
Sec61a1	5.59667	6.1975
Sstr4	3.18	4.295
Sema3a	5.43	6.1725
Sec24d	5.49	6.065
Acan	3.16667	4.085
Prlhr	1.95333	2.4875
Lat2	-0.746667	1.7375
E230016M11Rik	2.46333	3.47
Dchs1	6.80333	7.515
Taf1d	1.00333	1.5125
S100a10	3.56333	4.2525
Phyhd1	1.72333	2.6175
Hmgcs2	2.35333	3.0675
1190002N15Rik	5.39	5.9375
3930402G23Rik	1.16667	1.985
AK048886	1.30333	1.8875
Nck2	4.49667	5.0175
Mex3a	2.53667	3.345
Ppp1r15a	3.21	3.87
Zbtb46	3.26	3.9025
Srsf2	6.8	7.405
Atp1a1	9.71667	10.2375
AK080962	1.97333	2.665
Rarres1	0.54	1.59
Lxn	4.01667	5.01
Tiparp	5.22667	6.4275
Fbln5	2.84333	3.705
Wfikkn2	0.36	1.865
Bmp2	2.42	3.37
Cttn	6.76667	7.3075
Tinf2	2.84333	3.5025
Map2k3	2.92667	3.775
Nrip3	6.47667	7.005
Lmna	4.98667	5.5475
Sfpq	6.27667	6.835
Tsr3	2.87333	3.48
Crlf2	2.42333	2.9975
Gk	4.90667	5.445
Shc4	1.78	2.185
Dnaaf2	6.17	6.6625
Adgre5	4.02	4.5925
Dnajb9	5.51667	5.9675
Pde5a	2.79	3.2225
Cdr2	5.04333	5.615
Zfp948	4.18333	4.8
Rplp0	6.51667	7.1125
Hnrnpdl	6.17	6.6825
Ccne1	2.75333	3.3475
Cyb561	7.43667	7.9375
Rel	1.71667	2.2125
Rpl10a	5.55	6.3675
Foxq1	3.41333	4.1775
Sox11	6.12333	7.0125
Csrnp1	3.27667	4.8025
Pdlim7	3.84667	4.585
Tram1	6.44667	7.2125
Serp1	5.10333	5.675
Hid1	7.08333	7.8925
Dazap1	4.46667	5.04
Klf14	3.44333	4
Milr1	1.25	2.28
Sec23b	6.45333	7.12
Tmem189	4.92333	5.435
Crh	1.16333	2.15
Hectd2	4.99333	5.555
Srpr	6.77667	7.24
Clptm1l	7.38667	7.925
Zfp46	4.94333	5.465
Slc39a7	7.09	7.585
Igfbp3	3.82	4.385
Manf	5.87667	6.8625
Adcy2	6.81667	7.3575
2310039H08Rik	0.94	1.5875
Myc	1.46667	2.4075
Vgf	8.63	10.8375
Rangap1	9.57	10.22
Zfp52	3.18667	3.7
Ddx49	4.60333	5.26
Eif2ak2	3.81667	4.4775
Spp1	0.196667	1.14
Piezo1	4.41333	4.98
Mob3c	2.45333	2.955
Ncmap	0.826667	1.5575
Surf4	7.10667	7.7975
Apex2	3.67667	4.245
Chpf2	6.96333	7.48
Hsd17b12	6.5	7.105
Magef1	2.11	2.7075
Cks1b	0.393333	1.935
Atf4	5.64	6.23
Mageh1	4.93333	5.52
Park2	3.83667	4.7375
Phf8	6.77	7.3
Anxa11	1.28	1.84
1700017B05Rik	3.47667	4.21
Yipf5	5.56667	6.055
Rpn1	7.56	8.3625
Junb	7.61667	8.1875
Uba5	6.01333	6.5525
Calr	7.68333	8.2625
Lrrn3	8.02667	8.59
Sh3bp2	2.39667	2.905
BC062895	3.42	3.9175
Rdh12	1.06333	1.7875
Fbn2	1.84333	2.5525
Rbbp8	2.41	2.9275
Nans	3.87333	4.4175
Fam43a	4.90333	5.345
Cope	6.78	7.4425
Pabpn1	5	5.5575
Plk3	3.97667	4.4875
Lepr	6.17333	7.4825
Ctsz	5.50667	6.105
Tmed2	4.41667	4.965
P4hb	7.38667	8.2925
Fam107a	8.69667	9.0825
Pmaip1	0.69	1.3625
Slc7a6	3.69667	4.205
Eif2s3y	3.29667	4.02
Kdelr2	6.10667	6.6925
Adam15	6.28	6.845
Pgm1	1.68333	2.2525
Fnip2	5.34667	5.87
Hspa5	9.01333	9.98
Ostc	6.20667	7.0375
Rad18	3.33333	4.2175
Ahcy	4.66667	5.52
Sec61g	1.26	2.06
Svil	2.03667	2.535
Txndc5	7.12	7.7025
Fam189a2	3.86667	4.9175
Ppp2r5c	1.06	1.6875
Plin4	0.623333	2.145
Pdia3	8.17	8.905
Procr	-0.263333	1.7775
Trmt61a	4.08	4.5925
Lysmd3	3.18333	3.6725
Slc18a3	2.58667	3.04
Ncoa2	8.42667	9.1175
Pdia6	7.07333	8.0525
Magt1	3.80333	4.2275
Tmem39a	2.87	3.425
Tfrc	6.39	7.2175
Tssc4	4.75333	5.285
Gm4737	-0.796667	0.2725
Psmc3	6.16	6.7175
Hyou1	8.62333	9.3925
Galns	3.72	4.45
Mydgf	5.1	5.775
Ace	6.24333	6.985
Pde3a	2.94	3.435
Mri1	3.54333	4.26
Lman1	6.41667	6.9125
Psmb3	4.56333	5.2125
Atp6v1b2	10.0067	10.575
Hars	5.92667	6.505
Ntng1	5.28333	5.855
Raph1	7.17333	7.575
Il2rg	1.44	3.0075
Ssr1	9.09667	9.66
Ssr2	6.22667	6.9875
Krtcap2	4.39667	5.16
Rrbp1	3.18667	3.8925
Rad54l2	5.73333	6.395
Rbm3	1.85667	4.165
Sez6l	9.11667	9.95
Rcc1	2.64667	3.14
Cthrc1	4.46667	5.2925
Vasp	3.03333	3.5675
Myh15	-0.436667	1.6275
Slc35b1	5.39	6.2675
Dnajc25	1.31	1.7925
Pttg1ip	6.32333	6.8075
Ddost	7.84333	8.4775
Zbtb7b	2.9	3.505
Lrrc58	9.50333	10.21
Sec13	5.48	6.2125
Slc7a1	7.22	7.6625
Zfp623	3.94333	4.525
Slc2a10	0.69	1.52
Ckap4	4.92	5.415
Frmd3	3.73667	4.2325
Pdia4	5.95667	6.4825
Hmga1	3.78333	4.2875
Sgk1	5.96667	6.91
Cyb5r3.2	6.51667	7.0575
Bcl2l1	6.65	7.3325
Aff1	4.35	4.89
Rom1	2.85	3.3775
Hspb8	5.11	5.7475
Sec61b	3.96333	5.1575
Lyar	1.24667	1.8525
Sdf2l1	3.31667	3.8175
Bub1b	1.35667	1.955
Cpne7	4.89	5.5625
Cd68	-1.05	1.99
Slco3a1	5.27	5.7625
Sorcs1	5.8	7.0125
Plpp5	2.45	3.0925
Coch	4.47667	5.0325
Ralb	3.62	4.2225
Snrpa1	3.00667	3.7875
Zfp57	1.74333	3.0075
Leo1	3.67667	4.225
Cited1	7.34	8.195
Pvr	2.86	3.8675
Fkbp14	4.86333	5.505
Ptprn	10.1933	11.2525
Slc52a2	4.01667	4.515
Lrrc29	0.786667	2.1575
Arl4d	1.17333	2.005
Fut4	3.13	4.8775
Tbrg1	5.46	6.015
Qsox1	5.13333	5.655
Rnf128	5.11333	5.6475
Whrn	5.33	5.965
Rap1b	6.50667	7.085
Mettl1	3.24333	3.8775
Gkap1	3.30333	3.9
Pdyn	6.1	6.7625
B3galnt2	4.48333	5.1975
Snx1	6.80333	7.3475
Slc45a1	6.39667	6.9675
Erp29	6.71	7.3275
Eaf1	5.86333	6.4125
Cacna1s	2.04333	3.27
Cirbp	5.33333	5.97
Slc22a15	4.24	4.6975
Ctgf	1.43667	2.3425
Nucb2	4.2	4.9825
Myo16	4.67667	5.2525
Fstl4	5.96667	6.505
Ercc1	4.22	4.945
Ticam1	2.16667	2.6425
Sv2c	7.61333	8.73
Tmed3	5.51667	6.1525
Atp1b3	6.19333	6.8325
Sap30	0.843333	1.76
Cep112	1.87	2.415
Gnas	6.89	7.5525
Pla2g4e	2.93	3.635
Tnfrsf1b	2.73	3.2875
5033406O09Rik	0.326667	1.6275
Rab3b	6.30667	7.135
F2rl2	1.98333	2.6975
Spata5l1	1.16667	1.805
Dysf	3.34667	4.605
Prss23	2.28	3.1225
Aloxe3	2.51	3.0475
Rab3ip	5.71333	6.345
Cd164	7.01667	7.48
Ssr4	5.33333	6.15
Tnnc1	0.333333	1.715
Agrp	8.57	10.32
Stt3b	7.04	7.925
Slc25a25	6.77667	7.34
Creb3l1	1.49667	2.0025
Fkbp11	1.77333	3.35
Drap1	5.35667	5.9575
2610524H06Rik	2.54333	3.065
Kcnv1	4.94667	5.7125
Eda	2.42333	2.9225
Npy	9.18333	10.83
AA414768	4.80333	5.495
Tmsb4x	7.57667	8.2825
Ccbe1	2.22	2.67
Ism1	3.45667	4.44
Ssu72	5.84667	6.405
Avpi1	2.54667	3.085
Psme4	4.99	5.63
Mid1	1.75	2.375
Apold1	1.63333	2.335
BC048080	0.836667	1.555
Npm3	1.35	2.2625
Syndig1l	4.56333	5.6225
AK199756	0.913333	1.5975
Map3k6	2.35	3.2425
Txnip	3.9	4.5075
Scg2	10.1367	11.405
Lsm8	2.37667	3.1725
Btg1	5.10667	6.2875
1700066M21Rik	5.18667	5.7875
Mgat4c.2	5.54	6.14
Plce1	5.02667	6.2425
Nabp1	3.61	4.1
Slc18a1	1.42333	2.49
Adgrg2	3.64	6.1175
Rasd1	3.02667	3.63
Cflar	4.50333	5.385
Dnajb5	5.73	6.6025
Tigd2	4.38	5.075
Hopx	2.77	3.6925
Kcnc2	7.64	8.1725
Vdr	0.23	1.435
Osbpl10	4.58	5.13
Dnajc21	3.53	4.08
Fbxo4	3.57333	4.3825
Arc	3.18333	3.815
Tmeff2	5.82	6.72
Herc2	8.55	9.075
Apbb2	6.91333	7.3975
Fkbp2	2.69	3.3025
Pcsk1	7.02667	7.7625
Fam46a	6.54	7.305
Pappa2	2.05667	4.455
Ghsr	7.56333	8.2325
Ecm1	0.366667	1.6675
Ninl	1.74667	2.31
Dpy19l4	6.46	7.06
Emilin1	1.68	2.575
Fibcd1	4	4.54
Pex5	6.28333	6.8375
Galnt18	4.53	5.06
Epha2	-0.2	1.595
Dlk1	9.67333	10.45
Ccl17	-0.276667	1.4175
Syt10	4.49667	5.0075
Ddx58	2.66667	3.3075
Helq	2.18667	2.9225
Best3	1.22667	1.8875
Cstb	2.54667	3.6575
Cdc37l1	7.36	7.905
Nlrc3	0.396667	3.5175
Fam71e1	0.536667	1.7975
Rbbp7	7.54	8.48
Ikbip	4.04667	4.5875
Deb1	3.61	4.23
Rbm12b1	1.01333	1.7325
Phkb	5.92667	6.595
Hspa1a	2.35333	3.2325
Lancl3	6.76	7.985
Nfxl1	4.59667	5.3975
Bmper	4.04667	4.625
H2-M3	1.77	2.945
Slk	5.55333	6.145
Trib1	4.25333	4.855
Ogfrl1	7.37	8.0225
Gpr19	4.15667	4.735
Etv5	4.85333	5.2975
Notch4	3.00667	4.8775
Kcnmb4.2	3.54667	4.4075
Col6a3	1.80667	2.9175
Edem2	4.18333	5.23
Cyp4f17	2.55333	3.285
Sst	6.19333	6.8375
Gpd1	3.24	4.1
Ndnl2	4.51667	5.195
Fsd1l	7.02667	7.5625
Gpr3	2.28667	3.235
Trim15	1.08	2.605
Ghr	8.02	9.08
Esrrb	1.60667	2.255
9630014M24Rik	0.993333	2.55
Sec14l1	6.03333	6.71
Nfil3	3.67	5.25
C630043F03Rik	2.07667	2.87
L3mbtl3	4.79667	5.315
Zar1	3.05	3.735
Ppef1	1.17667	3.165
Pls1	1.91667	2.635
Rbp4	4.07	5.65
N4bp2l1	7.51333	8.015
Rps6ka2	7.41667	7.9875
Brca2	5.61667	6.0675
Rab40c	5.10667	5.75
Ern1	5.17	5.725
Gclc	6.27333	6.8475
Tuba8	2.16667	3.1725
Smap1	2.22	2.7125
Slc25a33	5.82	6.375
Tmem120b	1.39333	2.14
Gm8773	4.21333	4.7025
Ctsc	1.47	1.995
Thbs2	3.18333	4.235
Pawr	1.65667	2.365
Ostf1	3.10667	3.6375
Card19	1.95667	2.8575
Cela1	1.70667	2.53
AK086757	4.74667	5.2875
Kl	5.22333	5.99
Rassf8.2	4.11333	4.6725
Nudt10	5.73333	6.4675
Dusp10	3.23333	3.8
Ddit4	4.17	5.0425
Egr4	1.28	1.8875
Cdkn1a	4.13	6.75
Tpst2	4.14333	4.7475
Rassf8	4.61667	5.175
Myof	1.25333	3.0925
Adpgk	5.09	6.0375
Ptk2b	4.13333	5.4575
Racgap1	4.21333	4.935
Fam150b	5.97333	6.7725
Foxo1	7.29667	7.7725
Hdhd3	1.87333	2.4125
Layn	1.14	3.085
Thbs1	4.50333	6.86
Hspa1b	1.34333	2.4325
Zbtb7b.2	0.27	1.445
Amy1	0.613333	1.4425
Hhip	4.67667	7.1075
Txk	-3.38667		-3.59
Fgb	-3.49667		-1.59
Cd14	-1.32333		-1.4975
Smagp	-2.19333		-1.39
Nlrc5	-0.653333		-0.86
Styk1	-0.26		-0.945
Arhgap28	0.206667		-0.215
Serpinb1a	-0.33		-0.7175
Aqp8	-1.02667		-0.41
Cldn2	1.35		-0.9
Bcl3	0.416667		-0.195
Trpv6	0.703333		0.045
Capn11	0.166667		-0.875
Icam1	0.03		0.3675
Serpina3m	-1.05667		-0.495
Smoc2	0.15		-0.0325
Esr2	0.636667		-0.005
Cdcp1	0.45		0.04
Apobec3	0.526667		0.525
Olfr920	0.216667		0.715
Rprm	4.22		3.9725
Tmc5	1.31333		0.175
Neb	0.973333		2.02
Gucy2c	0.586667		0.525
Rspo2	0.863333		0.55
AK086712	0.27		0.03
Angptl2	1.08		0.3375
A230001M10Rik	0.76		-0.475
Fam212b	1.96333		1.45
Herc6	1.82333		1.56
4930523C07Rik	0.893333		0.745
Nppa	0.3		0.5275
Runx1	0.146667		0.2525
Mctp2	0.873333		0.53
Srpx2	-0.183333		0.51
Aurka	0.66		0.565
Myh11	-0.18		0.2825
Gm3414	2.16333		2.01
Pik3cg	1.21333		0.8575
Cd33	0.57		0.0525
Col19a1	1.20667		0.425
E030003E18Rik	0.953333		0.865
Pcolce2	0.916667		1.39
Entpd4	0.78		0.72
Cd44	3.78667		3.195
Srrm4	6.77		6.7675
St18	4.22667		4.22
Arpc1b	1.52		1.295
Palmd	3.09333		3.0675
Pfkfb3	5.30667		5.13
Sema6d	6.87333		6.5025
Nop58	5.44333		5.7675
Spred1	8.85333		8.7575
Abcg2	3.44667		3.815
Kcnh3	0.973333		0.9925
Slitrk5	5.60333		5.595
Ehd4	5.21333		5.6675
Mms19	5.06		4.8475
Rhoq	6.18333		5.9925
S1pr2	1.61		1.5725
Pvrl3	5.88333		5.395
Flot1	6.41333		6.2025
Gcc1	5.05		5.1375
Scn4b	2.59667		2.35
9530077C05Rik	3.84333		3.69
Mvp	1.49333		1.595
Gna14	1.23		0.975
Ndufaf4	4.88		4.995
Kcnk10	4.43333		4.1275
Malt1	1.75333		1.515
Mppe1	8.49		7.97
Maf	2.72333		2.4725
Arhgef26	4.77333		4.465
Spop	6.19667		6.2225
Ano1	1.60667		1.215
Taf4b	2.56667		2.57
Nrp2	6.17667		5.875
Il17ra	1.15		1.43
Tbc1d14	6.89		7.1025
Ier5	3.22		3.0575
Camk4	7.62667		7.4975
Nfyb	4.66667		4.81
Npffr1	3.51333		3.255
Frat2	1.81667		1.52
Ptpn12	5.26333		5.625
Plekho2	3.63667		3.3
Lrrc2	1.46667		1.4875
Acsl4	7.05333		7.1525
Rab37	0.17		-0.0025
Gm2115	1.74333		1.17
Gdap2	6.15		6.305
B230323A14Rik	3.17333		2.6875
Rnf38	5.83		5.7625
Gca	3.89667		3.735
Slc39a1	4.13333		4.2
Tead1	8.19667		8.025
Steap2	6.69667		6.97
Ptger3	4.29		3.6675
Mon1a	4.07667		4.1275
Zfp1	3.45333		3.5675
Phf6	7.09333		6.7325
Limd1	3.48667		3.2225
Nol10	4.69667		4.8575
Ctxn3	1.49		1.0075
Dusp26	7.26667		7.445
Lcp2	2.13667		1.5425
Pus7l	0.713333		0.35
Map6	7.28		7.25
Nsmce1	3.50333		3.6675
AK145129	0.333333		0.56
Epha4	6.59		6.28
Morc2b	0.626667		-0.1025
Tgm2	2.78667		2.71
Chrdl1	1.33667		0.825
Ankrd28	5.00667		4.985
Hcn4	4.12667		3.9425
AK008482	1.53		1.16
A330008L17Rik	0.94		0.5475
Ppp1r9a	8.73		8.885
Map4k4	6.31		6.3625
Tmtc4	4.96333		4.915
Prokr2	4.67333		4.7625
BC019819	0.04		0.4075
Jak3	1.96		1.765
Fndc4	4.84333		4.8125
Cpne9	3.47667		3.35
Laptm4b	5.84333		5.555
AK150559	5.50667		5.0625
Grin2a	5.05333		4.5975
Dnah9	3.47		3.4825
Wnt5a	4.55667		4.3075
AK148054	0.933333		0.8775
Spidr	1.75667		2.0425
Stat3	7.94667		7.9475
Itpr2	4.37333		4.1425
Gm13157	0.35		0.2875
Hs2st1	7.19333		7.005
Adck4	4.55		4.7675
Birc3	1.22		1.1
Plod3	5.13		5.4575
Agt	6.08667		6.3625
Rgag4	7.29		7.195
Asns	6.67333		6.685
Kcng4	1.86333		1.215
Epha8	1.62		1.175
Sumo2	0.656667		0.605
Pdgfc	2.7		2.8725
Tgfb2	3.8		3.655
Pim1	0.863333		1.04
Wrnip1	6.67333		6.9175
1700020I14Rik	4.16667		3.82
Erbb2	0.75		0.5675
Scfd2	4.52333		4.3575
Zbed6	5.05		5.385
Pard6b	2.63		2.48
Slc23a2	8.11		8.285
Ier3	1.77667		1.8525
Phf13	5.04333		5.2175
Frmd6	3.73333		3.68
Irs4	10.6967		10.87
Slitrk6	3.38		3.065
St6galnac5	4.55667		4.1125
Lamp2	6.16333		6.2325
Pnpt1	4.09667		4.2525
Litaf	2.55333		2.125
Rala	5.79		5.865
Fmn1	4.94667		5.03
Odc1	5.22		5.6325
Helb	1.29		1.54
Gpr83	4.94		4.925
Mospd2	4.08		3.81
Tirap	1.10667		1.2375
Ncapg	5.51667		5.2225
Btbd17	3.40667		3.2475
Cblb	5.74333		5.425
Grm2	3.97		3.4625
Eya2	0.87		0.3
Tcf4	6.82333		6.635
Arsj	1.1		1.3925
Irgm2	2.77667		2.3975
Cd63	4.89		5.225
Aass	1.40667		1.025
Akt2	4.52		4.5525
Ifitm10	3.87333		3.8775
Ccdc85a	6.62		6.4625
Gm14057	0.986667		1.1225
Ubtd2	4.18		4.1075
Rassf1	4.01667		4.1775
Akap13	5.61333		5.47
Gbp5	1.08333		0.015
Parp14	0.78		0.515
Col12a1	0.926667		0.79
Tchh	0.1		0.62
Rell1	1.89		2.1125
Mapk7	3.44		3.5875
Plekhg2	1.07333		1.075
Gfod2	4.94333		5.13
Plekhd1	1.25667		0.82
Rybp	5.17667		5.0475
Ugdh	4.94667		4.95
Myo5b	3.42333		2.7875
Usp45	6.16333		6.2425
LOC105245869	2.15667		2.0075
Cpd	7.39		7.235
Ccdc144b	1.95667		1.67
Ppp2r2a	6.32333		6.555
Rbms1	3.61667		3.715
Kcnq1	2.81333		2.6875
Pi15	1.51333		1.3625
Wdhd1	2.35667		2.5625
Med13l	6.55		6.4625
Nxph4	3.50667		3.01
Pi4k2a	6.97		7.11
Irf2bpl	6.43333		6.2325
Gm15663	2.90333		2.6025
Dhrs3	2.51		2.2475
Mme	4.09667		3.5225
Pitx2	3.12		2.9725
Smim3	1.66667		1.6775
Slc30a3	0.746667		0.25
St8sia4	8.08		7.5825
Zfp583	2.59667		2.545
Hdx	3.10667		2.94
Stat1	5.02333		4.6425
Arap2	4.85		5.0175
Chrm4	2.95667		2.9425
Rab27a	5.37333		5.29
D1Ertd622e	5.25333		5.035
Hapln2	0.76		0.81
A730046J19Rik	0.88		0.555
Tmtc2	4.77333		4.4725
Ttn	1.63333		1.75
Rab11fip5	7.04		7.1
Kpna2	2.94		3.31
Tubb2a-ps2	-1.62333		-1.8975
Zcchc2	4.90333		4.8175
Mtmr10	3.97667		3.735
Gnb5	7.18333		7.2575
Dusp16	5.28		4.8575
Ezr	5.71		6.1475
Riok3	6.23333		6.5075
Cdh10.2	4.78333		4.395
Arvcf	5.54667		5.395
Ndnf	2.37667		2.0475
Ptger4	1.59		1.275
Kdm3a	5.06		5.0975
Zfp655	6.40333		6.4225
Miip	0.836667		1.015
Mcf2l	7.1		6.9775
Dmrta2	0.596667		0.38
Nacad	6.06333		6.265
Fbxo30	4.23		4.32
Kit	4.52667		4.1625
Mplkip	4.06333		3.9525
Myo1c	4.48		4.7625
Adarb1	7.80667		7.695
Adamts5	2.25333		2.1
Mapkapk2	5.53667		5.665
Chrnb3	0.546667		0.0825
Lamc1	5.10667		5.155
Gabrd	-0.263333		0.0725
Tmc7	4.11667		3.69
Sema3c	4.80667		4.6575
Rnpc3	2.25		2.37
Dst	8.26333		8.105
1810037I17Rik	2.86667		2.7175
Apob	-2.52333		-1.725
Plin5	0.93		0.7525
Slc17a7	2.10333		2.1525
Gabra2	6.18667		6.215
Flot2	7.25667		7.175
Sirt1	4.64		4.6475
Atp2a1	2.05333		2.0975
Epha7	3.72333		3.4625
Tspan4	3.35		3.31
Enc1	7.59333		7.555
Gan	3.90333		4.0825
Hist1h2bc	1.28667		0.735
Mthfd2	4.36667		4.2
Gjc3	5.49333		4.995
Il4ra	4.28		4.4575
Amigo3	0.406667		0.89
Pdlim4	1.76333		1.39
Onecut2	5.29667		4.715
Ly6a	3.96		3.5375
Tpd52	5.85667		6.07
Sft2d2	6.29		6.015
Fjx1	3.82		4.0125
Cyyr1	2.7		2.4075
Eepd1	1.82667		1.615
Aacs	5.29		5.4075
Wrn	4.47667		4.0825
Atad2	2.61333		2.2
Rasl11a.2	0.376667		0.935
Oxnad1	3.85333		3.7475
Stxbp6	5.93		5.59
Nod1	1.30333		1.075
Tsc22d2	6.38333		6.4625
Sorbs2	6.42667		6.3225
Lonrf1	4.46333		4.1975
Arhgap29	3.44667		3.4075
Wnt4	2.62333		2.4325
Hfe	2.1		2.2575
Slc35f5	5.13		5.425
Tubb3	8.70333		9.035
Dok5	4.02		3.9125
Adra2a	4.71667		4.64
Fam114a1	2.52333		2.2625
Scyl2	6.29		6.495
AK047030	1.64		1.8725
Mex3c	5.68333		5.8
Slco1a4	4.03		4.34
Stard13	3.92333		4.105
Fzd6	2.57333		2.4525
Rsrp1	5.78667		6.1825
Kcnq3	7.14		6.925
Tubb2b	5.67333		5.6675
Zbtb2	2.98667		3.1025
Shox2	0.7		0.8075
Kctd16	5.28667		4.9225
Nupl1	6.46333		6.595
Bicc1	1.02		1.025
Arl5a	7.69		7.48
Ccnl1	4.87667		5.1975
Gna13	7.48		7.37
Slco1c1	4.14		3.78
Rhoc	3.13333		2.8925
Itpkc	3.97		4.4175
Syn3	6.70667		6.5075
Tmem220	0.663333		0.4425
Adgrl2	6.49333		6.3
Helz2	1.72667		1.9825
Mafb	1.98667		2.28
Cdkn2d	5.29333		5.335
Zfp772	3.22		2.855
Ptpn13	4.04333		3.7025
Slc22a23	6.78333		6.785
Dgkh	6.42333		6.3675
Vmn2r29	0.986667		0.7475
Tnc	1.47667		0.695
Entpd3	5.95		6.0275
Slc25a34	2.34333		2.3875
Gpr155	5.07		4.7375
Samd4	6.56		6.4125
Plec	5.99		6.035
Nras	5.32667		4.96
Sertad1	2.36		2.7975
Xpnpep1	5.10333		5.5275
Gabpb1	3.93		4.0675
Nek11	1.12333		0.83
6330408A02Rik.2	1.40333		1.1025
Deptor.2	7.37333		7.115
Bmpr1b	4.05		3.7125
Car8	6.19667		5.645
Rpa2	3.12		3.1525
Rab18	7.56333		7.54
Mid1ip1	6.25333		6.0825
Nup98	6.4		6.55
Zbtb37	3.85667		3.4975
Btbd10	5.62333		5.7675
Gpcpd1	5.71		5.82
Ebf2	2.21667		1.885
Rbm39	6.97333		6.9725
Hs6st1	6.14333		6.175
Arpc2	6.87333		7.19
Ubtd1	2.77333		2.875
Tmem123	3.46333		3.195
Sh3bp4	3.65333		3.555
Kitl	4.6		4.275
Pde4b	6.67333		6.415
Fah	2.37		2.255
Cacul1	7.99333		8.085
Mtus2	5.24333		4.855
Pelo	4.23		4.6775
Meis1	0.92		0.6525
Myh9	4.78667		5.22
C130026I21Rik.2	1.45667		1.29
C1ql1	1.71667		1.3025
Gm5801	0.263333		0.19
Chst11	6.73667		6.5775
Caml	4.65		4.96
Ankrd34b	6.95		6.745
Zfp708	1.93		1.5325
Pigz	1.83		1.6375
Orai1	2.02667		2.1
4930581F22Rik	4.61333		4.425
Galnt9	5.07667		4.8775
Slc37a1	4.02333		4.135
Dennd2a	5.14		5.0525
Asah1	5.81333		5.7675
Tceb1	6.29333		6.445
Zfp90	4.04		4.1475
Jade3	3.36		3.395
Lrig1	6.14667		6.0675
Cnksr3	1.25		1.0625
Cd163	0.883333		0.2925
Slc27a4	7.13333		7.0825
Zfp280c.2	3.95		4.0025
Lhx1	2.15333		1.605
Dock8	1.14		0.815
Dtx3l	4.03333		3.895
Vipr2	1.5		1.1475
Zfp773	1.00667		0.6125
Il10rb	3.13		3.0225
Avl9	7.62667		7.7875
Gga3	6.08667		6.025
Avpr1a	3.44333		3.085
Caprin2	3.42667		3.155
Fam90a1b	1.23333		1.42
Pisd	5.36667		5.33
Nr6a1	2.50667		2.525
Anxa7	6.57667		6.385
Sgpl1	4.19667		4.0925
Dcps	4.00333		3.73
Rbpj	4.92		4.9825
Ric8a	6.11		6.185
Rbm18	6.90667		6.9225
Pirt	1.03333		0.3625
Ccdc187	1.51		0.43
Itga2b	1.21		1.0825
9630013A20Rik	1.12333		1.1575
Prdm8	1.60333		1.07
Nid1	3.37667		2.95
E130008D07Rik	0.63		1.1375
Adgra3	5.84333		5.7275
Adamts3	3.08667		3.075
Nup155	6.17		6.0125
Gm12338	-1.88		-2.1925
H2afj	2.90333		2.8525
Pdgfb	3.1		2.835
Bdkrb2	1.98667		2.3
Gm12657	1.45667		1.4375
Rnf19b	5.55333		5.5425
B3glct	4.17333		4.0475
Ccdc190	2.65333		2.41
F730043M19Rik	2.02667		1.8375
AK084798	3.21		2.8775
A330050F15Rik	1.15667		1.0675
Tpst1	5.62667		5.89
Lhx9	1.34		1.0825
Zfp954	3.99667		4.3825
Ivns1abp	6.75		7.095
Ttc28	5.37667		5.2775
4930480K23Rik	0.853333		0.605
Asphd1	3.94333		4.1725
Megf11	6.35333		6.0225
Ephb4	2.12333		1.89
Ldha	7.05		7.135
Lypd6	5.27333		4.8175
Frem2	1.16333		0.935
Col8a2	1.54667		1.145
Slc39a6	7.26		7.39
Pdcd7	4.95333		5.0925
Scrg1	1.54		1.8875
Gjc2	0.95		0.16
Mtus1	6.36667		5.86
AK140198	3.28333		2.8925
Suv39h1	6.15667		6.2725
Arih1	7.11333		7.025
Ptpn2	3.54		3.755
Ttbk2	8.86333		8.9325
Elmsan1	5.83		5.8175
Necab1	6.75		6.46
Mmp16	4.54333		4.3325
Slc35b3	2.84333		2.7225
Hdac4	7.15		7.0425
Mark4	5.48		5.6025
Mgll	5.71333		5.3625
Vrk1	3.30667		3.5925
Ttl	5.71333		5.7625
Fam84a	4.99667		4.9625
Gramd3	2.69333		2.24
Sec24a	4.83667		4.9175
Trp63	0.993333		0.32
Sp3	6.07		6.0975
Utp23	2.91		2.75
Ctbp2	5.65333		5.76
Parp10	0.706667		0.4725
Ggt5	0.446667		0.3125
Alox8	0.886667		0.5075
Tbc1d25	3.64		3.73
AK011205	1.59667		1.8775
Drd5	1.32333		0.91
Acer3	4.93		4.9125
Nup153	6.29333		6.2925
Rbm45	4.37		4.4275
Hdac6	6.10333		6.3575
Tmem120a	3.25333		3.59
Zfp945	3.84		3.745
Atf1	3.46		3.52
Col4a1	3.33		3.42
Kdm6b	5.48		5.785
2810032G03Rik	1.53667		1.155
1700019D03Rik	1.28333		1.175
AI197445	0.783333		-0.045
Pdzrn3	1.48		1.355
Cdc42se2	7.39667		7.57
Rgs5	5.69		5.3525
E130012A19Rik	0.85		0.925
Hcrt	5.24333		4.9875
Chdh	1.23667		0.97
Fzd8	2.85667		2.525
DQ699523	6.14667		5.7625
Prss12	0.983333		0.55
Nsun4	4.60333		4.5675
Cry1	4.25		4.2625
Pcsk5	3.87333		3.7125
Rnf152	6.65667		6.7825
Zc3h11a	6.16333		6.26
Ssh3	3.42333		2.955
Rnh1	6.60667		7.0975
Adcy8	4.75		4.4575
Gm5468	0.853333		1.07
Adcyap1	5.72		5.39
Dab2.2	3.05		2.7975
Klf6	5.51667		5.7925
Lrrc75a	3.11667		2.785
Sim1	4.72667		4.29
Syt2	3.73333		3.53
Tpm4	4.63667		4.735
Clip4	6.7		6.555
Kbtbd11	7.58667		7.2475
Spred3	6.21333		6.5775
Maats1	0.93		0.415
Agfg1	7.61		7.605
Bin3	1.70667		1.7675
Tada1	5.42333		5.385
Cp	3.00667		3.055
Hivep2	6.87		6.7225
Vegfc	1.27667		0.6675
Col20a1	2.48667		2.0875
Slc16a1	4.86333		5.04
Slc25a27	5.49		5.4425
Fer	3.93		3.87
Heg1	4.26667		3.9375
Tmbim1	3.83		3.675
Ube2q2	5.90667		5.985
Zc3h7a	3.81		3.835
Pgm5	2.24667		2.1125
Slc39a10	7.09		6.745
Pxdc1	1.26667		1.2675
Pdss1	6.75		6.805
Heatr1	4.52		4.645
Aste1	1.66333		2.09
Dock1	3.97667		3.4575
Zkscan2	4.74		4.7325
Stk17b	1.30333		1.01
Ppp2r2d	6.21333		6.4025
Rftn1	5.16		5.4575
Sema7a	5.14		5.0525
Grid2ip	1.79		1.7675
Mmp14	3.04667		2.8575
Npr1	1.75667		1.3825
Mtmr12	4.81333		4.8725
Lmnb1	3.62667		3.7
Crls1	4.45667		4.5625
Ube2g1	4.82333		4.8225
Chl1	8.43		8.16
AK077587	1.6		1.5575
Yy1	5.39		5.42
Htr1d	1.48		1.0375
Gas1	1.5		1.37
Chmp1b	4.61333		4.88
AK079811	2.12333		2.1775
Daam2	5.28667		5.13
Sp4	5.99333		5.8825
Vill	1.78		1.5675
Tm4sf1	3.18		2.9775
Cep85	2.73		2.9625
Grm4	4.74667		4.36
Arnt	4.07		3.9775
Rpl29.3	2.01333		2.105
Iba57	3.6		3.595
D7Ertd443e	1.44		0.825
Lrfn4	5.30333		5.5725
D8Ertd82e	4.37		4.1375
Nipsnap3b	4.61667		4.7375
Ngdn	2.65667		2.905
Cyp2t4	1.41		1.2775
R3hcc1l	4.25333		4.2275
Prkd1	3.89		3.5725
Ddx17	8.14		7.8375
Dmpk	0.93		0.735
Dgkg	7.01333		6.6225
Lbh	6.87667		7.0125
Dyrk3	3.95333		3.975
Trip10	0.766667		0.6825
Bahd1	5.44		5.495
Serpinb1b	1.69667		1.0475
Usp6nl	5.38667		5.5075
AK021007	1.59		1.18
Midn	5.25		5.73
Jak1	7.95333		8.1925
Bche	2.02		1.555
Trim7.2	0.79		0.9525
Nxph1	6.03333		5.8525
Ypel5	6.62333		6.56
Atp13a5	1.92333		1.6775
Ccdc160	3.72667		3.645
Slc25a30	3.93		3.765
Ubr5	7.97333		7.935
Ttpal	6.80667		7.2075
Rgl1	6.40333		6.08
Ado	4.73		4.37
Vimp	3.65333		4.0575
St6galnac2	0.636667		0.48
BC049966.2	0.41		0.1925
Gnai3	5.16		5.265
A330033J07Rik	5.26		5.1275
Frmd4a	2.14667		2.2725
Slc12a9	3.90667		3.94
Pim3	5.12333		5.565
Cacnb4	7.75333		7.45
Fpgs	2.16667		2.4375
Lrrc8c	5.36333		5.115
Ell	4.06667		4.1425
Maml3	4.38333		4.185
Fgd5	4.71667		4.605
Rgs8	6.63		6.2475
Itga1	2.98667		2.7775
Nbeal1	5.38667		5.2075
Coro6	1.15333		0.82
Zfp30	3.61333		3.475
Ppp1r14c	4.08333		4.1925
Dennd3	2.94667		2.975
Tia1	3.3		3.3425
9630001P10Rik	1.88		1.6025
Pcdhb11	2.02		1.9
Bcl2l11	1.74		1.6125
Ap5b1	2.48		2.4075
Fam196a	5.81333		5.4075
Sox10	3.27667		2.8375
Fbxo32	2.71333		2.3475
Ipmk	5.95		5.8825
Zfp568	2.76667		3.0275
Stk32a	5.76667		5.2725
Trim9	7.30333		7.69
Wnt3	1.96667		1.725
Cdk14	7.47		7.1
Zeb2	5.10333		4.64
Spsb4	3.15333		2.785
Hs3st3a1	1.82667		1.83
Prdm4	4.95667		5.01
Pou2f1	5.25667		5.0725
Alms1	4.46667		4.17
Polr3d	3.8		4.18
Zfp189	3.60333		3.6675
Ifrd2	2.17667		2.0525
AK138476	1.93		1.5075
Pamr1	1.43333		1.37
Egfr	4.20667		3.65
Snapc2	4.89		4.8775
Klf7	3.84667		3.4175
Plekhm1	5.39		5.52
Samd9l	0.986667		0.525
Cntnap1	7.24		6.895
C1galt1	3.56		3.3725
AK080982	3.20333		2.8875
Zfp747	1.83333		1.57
Cdh23	2.39333		2.41
Ppp1r3d	2.68333		2.5275
Tlr3	2.49667		2.0075
Rrp12	5.76		5.9675
Rasa1	6.35		6.275
Gemin6	1.13333		0.9375
Ddah2	1.70667		1.5425
Adgrb3	6.45667		6.2525
Clhc1	2.35667		2.6175
Elovl4	5.56		5.79
Athl1	0.973333		0.765
Jam2	6.26333		5.69
Ctdspl2	5.17		5.0975
Memo1	4.3		4.2425
Hspb6	1.77333		1.2975
Fgf2	1		0.715
Nfya	4.27		4.195
Abcc9	3.09667		2.89
C2cd2	4.10667		3.995
Car12	1.87667		1.305
Zfp850	4.10667		4.1275
Scube2	1.26		1.3125
AK039878	2.99667		3.0875
Syne3	2.54667		2.4375
Fmnl2	5.81		5.985
Sdhaf3	2.98667		2.68
Mapk8	6.13333		6.0975
Exoc6b	7.45		7.4925
Dbf4	0.23		0.7775
Bdnf	3.79667		3.6025
AK153575	1.02		0.92
Map3k3	4.61333		4.75
Kcnab3	2.13		2.2
Trim47	0.846667		0.775
Rassf4	3.86667		3.4025
Rdh13	4.81333		4.8725
Zfp28	3.67		3.9425
Tbc1d19	4.66667		4.6975
Tagln2	3.13667		3.13
Rest	1.63667		1.8875
Acsl1	5.5		5.5975
Ing5	3.98667		4.155
Pank1	4.87667		4.715
Fn1	3.93		4.105
Rictor	7.09333		6.88
Grip1	4.68333		4.4625
Cdk12	5.90667		6.0775
Klhl23	5.87		5.725
Nup54	3.79333		4.0225
Plp1	8.39		7.955
Blvra	3.17333		3.1075
Maml2	4.5		4.3575
Usp49	1.90667		1.635
Lars	4.75		4.9975
Crebzf	4.39333		4.4725
St8sia6	3.05		2.8075
Slc35g2	6.07		6.3375
Rnf150	7.24667		7.03
Eif1ax	5.2		5.13
Ints5	4.68		4.885
Mob1a	3.42		3.3625
Slc17a6	7.74333		7.475
Rrp9	3.54		3.5
Fam188b	3.06		3
Parp16	1.31667		1.585
Dnajc19	1.41		0.98
Gsap	1.56333		1.6725
Mmrn2	1.22333		1.0925
AK162602	1.34		1.2625
Meis2	3.02		2.6525
Gm527	0.546667		0.52
AK003349	2.52333		2.42
Zdhhc14	5.56333		5.93
Glul	8.28667		8.46
Ngfr	2.24333		2.1025
Cdan1	2.89		2.915
5031439G07Rik	7.06667		6.9125
Sp8	1.5		1.035
AK148766	1.31333		1.0975
Ifit1	1.28		0.565
Fnbp1l	6.70667		6.6875
Dnmt1	6.62333		6.495
Mzt2	3.48		3.405
Glce	6.48667		6.27
Btbd7	4.9		4.845
Rps6kl1	5.31667		5.225
Zic1	3.95333		3.7
Jph1	2.46333		2.525
Cbln2	5.08333		4.8325
Prkd3	3.68333		3.2575
Dhrs13	3.28333		3.2975
Stac2	3.00333		2.6375
Parva	7.46		7.225
Cd59a	2.63		2.7025
Map3k2	6.86		6.845
Snord4a	0.193333		-0.08
Scara3	2.59		2.34
Manea	5.88667		5.99
Boc	1.93667		1.86
Tmem26	3.67667		3.465
Tars	4.54333		4.8525
Mcm6	3.79		3.76
Ifnar2	3.79		3.9775
Slc1a4	7.58		7.39
Chka	4.98333		4.955
Malsu1	3.47		3.7625
Slc10a3	2.63		2.925
Atp10b	0.793333		0.18
Mob3a	5.32667		5.375
Erbb2ip	6.16667		6.2025
Tmem65	7.05667		7.25
Csrp2bp	5.11667		5.1
Nrn1	3.46333		3.11
Cdca4	2.86		3.225
Vamp1	6.77333		6.73
C130021I20Rik	2.64333		2.0425
Adora1	5.91667		5.6675
AK019709	5.14667		5.1875
Bmpr1a	7.33667		7.115
Zfp7	3.22		3.345
Slc1a2	12.6567		12.1775
Ostm1	6.14667		5.985
B3gnt2	5.80333		5.6325
AK142879	0.153333		0.745
Anks1	5.43667		5.54
Metrnl	2.56667		2.53
Sema5b	2.68333		2.415
Phf23	4.54333		4.765
Sowahb	1.5		1.6525
Nxn	4.99667		5.075
Pprc1	4.41		4.8275
Gabbr2	8.15333		7.78
Tspan14	3.46667		3.45
Unc13c	5.46333		5.0725
Zbtb24	3.95667		3.955
St3gal6	2.28333		2.195
Zfp148	7.24333		7.1925
Anln	2.38333		2.095
Lair1	1.65333		1.2575
Apaf1	4.23333		4.3225
Cyp26b1	0.47		0.5375
Mios	5.33333		5.2575
Ptpre	5.25333		5.06
Cdh12	4.87333		4.405
Mpped2	4.38		4.4025
Mef2a	7.03		6.8425
Tulp3	4.19		3.9575
Tpmt	3.35333		3.18
Adam10	7.17667		7.0325
Pcdh15	4.39		4.2425
Cdkn2aip	4.26333		4.26
Tyms	0.99		0.88
Epn3	0.986667		0.7425
Gabrg1	7.67333		7.58
Gulp1	1.88		1.495
Dph3	5.26		5.39
Olfml2b	3.62667		3.4075
4931406P16Rik	5.80333		5.895
Vcam1	3.12333		2.7875
Adam11	5.87		5.615
Ahctf1	6.17667		6.08
Hunk	4.08333		4.255
Sh3glb1	5.88		5.71
Pkdcc	2.76667		2.91
Alkbh1	3.96667		4.365
Fgf1	6.76667		6.305
Lmx1a	1.70333		1.435
Hdgfrp3	1.77667		2.0025
Megf10	4.98667		4.4125
Zbtb22	4.11667		4.26
Aspa	1.49333		0.8125
C130071C03Rik	2.61333		2.3125
Pde4d	7.6		7.4925
Fam63b	7.71333		7.485
6330403A02Rik	7.28		6.835
Cd80	1.84333		1.53
Arhgap12	6.65		6.595
Nampt	7.17333		7.1475
Thg1l	2.80667		2.8575
Efcab12	1.02667		0.72
Kpna4	7.3		7.3275
Gsta4	3.13		2.7975
Baalc	7.17333		7.215
Elovl2	3.34		3.07
Rbm19	3.42333		3.55
Rora	6.94333		6.795
2310035C23Rik	7.17333		7.1425
Adarb2	4.18667		3.8925
Foxn3	5.16		4.9525
Tgs1	5.17667		5.15
Casp2	3.63667		3.5375
Tmem5	4.15667		4.0925
D17Wsu92e	7.31333		7.2675
Polr2l	2.45333		2.6825
AK045681	2.10667		2.1975
Sema6b	6.86		6.9625
Dsg2	1.48		1.4475
Inf2	2.97		2.735
Fam220a	4.91333		4.995
Sfrp4	1.81333		1.9725
Ispd	4.53		4.68
Card10	2.20333		1.9325
Gbx2	0.306667		0.08
Osbpl5	5.15333		5.205
Cnot6	6.02333		5.9675
Mfap3l	6.21667		6.095
Zzz3	6.43		6.475
Rlim	8.18667		8.3125
Ddx21	4.48		4.9725
Rras	1.90333		1.68
Pvrl4	0.546667		0.5025
Bhlhe22	1.91667		1.56
Tbc1d15	5.61667		5.8825
Atxn1	7.28		6.9975
Lrp8	5.99		6.0275
Trappc11	6.49		6.45
Prkx	3.70667		3.8775
Ccnl2	4.22		4.305
Eml6	8.59667		8.5475
Arhgap17	2.60333		2.59
Ddx3x	7.89		8.12
Carhsp1	5.15333		5.0175
Desi2	5.1		5.075
Kcnj12	4.12667		4.05
Gbp3	0.903333		-0.775
Slco4c1	1.02		1.0425
Reep2	7.19667		7.3175
Sh3rf3	3.23		3.1175
Socs5	7.37667		7.245
Eef1e1	5.01667		5.15
Tmem176a	6.3		6.165
Col4a2	4.47667		4.6025
Asic4	1.97		1.7625
Nostrin	0.566667		0.7775
Kremen1	4.85667		5.2425
Elac2	5.10333		5.2875
Tacr3	4.41667		4.0125
Rrm1	4.73		4.585
Cdc42ep4	5.55333		5.5675
Pak6	6.34333		6.3925
Mras	7.70333		7.5025
Amer1	3.65		3.4675
Fut9	8.44667		8.2375
Tnfaip2	1.26333		1.08
Ier5l	1.86333		1.605
Purg	5.06333		4.8
Ppp2r5b	7.22333		7.38
Ppara	3.02667		2.665
Zbtb6	4.96		4.855
Irf1	3.28667		2.9375
Ust	4.93667		4.4975
Sphkap	6.24667		5.98
Dact1	3.2		3.3625
Heyl	3.98333		3.9125
Nkain2	4.32667		4.075
Timp4	4.40333		4.6925
Ebf1	2.7		2.52
9330159F19Rik	7.10667		6.9
AK013883	4.81667		4.7325
Xylt1	6.04667		5.9125
Pcdhb18	3.96		3.7375
Kdm5a	6.64667		6.3725
Tax1bp1	7.28333		7.2725
Olfr288	1.52667		1.155
Egln2	5.76667		5.96
Ppp4r1	3.85667		3.9825
Vrk3	4.35		4.3525
Malat1	7.71333		7.175
Coq3	4.79		4.7075
Man1a2	7.73		7.665
Atp11c	4.48333		4.565
Tigd5	3.62		3.785
Asxl1	6.07667		6.0125
Wipi1	4.61333		4.575
Cadm2	7.59		7.29
Asb2	0.92		1.35
Mcam	2.94333		2.635
Megf9	7.47667		7.4875
Plekhh1	5.26333		5.2875
Cacnb3	6.87		6.7225
Heph	3.13		3.3175
Miat	3.08333		2.835
Gm21992	6.08667		6.4075
Clic4	5.87		5.5375
Gm6548	2.64333		2.9
9930014A18Rik	3.01		3.09
Lemd1	1.82667		1.7075
Ammecr1l	5.48333		5.4075
Larp4	5.60667		5.755
Rnf24	7.08667		6.9
3110035E14Rik	4.32		3.96
Chuk	4.25333		4.6675
Gli3	2.72667		2.1775
Fndc3b	6.89		6.9875
Pla2g16	3.92333		3.4975
Paqr9	5.63667		5.555
Cradd	3.12333		2.8575
Zfp449	4.07667		3.8725
Nfia	7.95667		7.2825
Ythdf2	5.43333		5.6225
Naa16	3.32667		3.0875
Fbxo6	4.27333		4.1725
Cggbp1	7.31		7.2725
Mnt	5.35		5.0725
Qk	8.85333		8.32
Slc1a1	7.24667		7.1075
Dph5	2.68		2.605
Mtcl1	6.05667		5.8925
Itga4	3.89		3.405
Prrx1	3.1		2.7375
Cpne3	4.94667		4.7975
Baiap2l1	0.966667		0.48
Cckar	2.43		2.045
Esam	3.21		3.205
Slc46a3	2.49		2.4525
Tcf12	5.54667		5.6125
Ppme1	8.27667		8.48
Zmym5	5.85667		5.845
Vegfa	3.83		3.475
Cdk20	2.84333		2.5025
Mul1	6.16333		6.19
Acbd3	6.30667		6.4325
4921536K21Rik	0.443333		0.1375
Pcdhb20	3.33333		3.235
Prpf4b	5.71333		5.7775
Gjb1	0.87		-0.24
Cntn2	7.45		7.1675
AK213609	3.01		3.2725
Pabpc1	6.17		6.6
Arap3	1.53333		1.2775
Gm16576	0.386667		0.085
Ttll9	0.743333		0.7
Sin3a	5.79333		5.8225
Trpv2	5.52667		5.815
Spag1	2.72333		2.7675
Nacc2	6.84		6.525
Pmp22	2.00333		1.895
Btd	2.85333		2.625
Foxc1	1.15667		1.11
AI506816	0.213333		1.015
Amotl2	3.92		3.9275
Gpatch3	1.36333		1.6075
Trmo	0.913333		0.805
Pter	5.36667		5.175
Isl1	5.95333		6.2625
Ice1	7.63333		7.63
Efhb	0.303333		0.205
Elavl2	6.52333		6.395
A230046K03Rik	5.84		5.7075
Twsg1	6.71333		6.645
Aar2	5.73667		5.79
Gda	7.86333		7.62
Snhg14	7.32667		7.02
Me1	5.78333		5.7925
Klf2	2.27667		2.0575
Klhl29	6.37333		6.225
Madd	8.13667		8.1525
Gmeb1	3.40667		3.63
BC049715	2.10667		2.37
N4bp2l2	6.17333		6.2625
Stau1	5.55		5.6725
Slc2a12	2.53		2.12
Arhgef12	8.97667		8.845
Pdcd10	4.47		4.545
Zbtb7c	3.88667		3.7875
Snhg1	2.23333		2.3875
Eml4	5.70667		5.8175
Kcnmb2	2.09		2.0625
Snx9	3.48333		3.61
Ramp1	3.72333		3.215
Dbx2	2.46		2.0375
Nwd1	5.71		5.3475
Tnks1bp1	4.97667		5.1075
Bcor.2	2.07		1.67
Ino80c	5.16667		5.3125
Ccdc25	4.69333		4.8575
Pibf1	4.97		5.2325
Kctd7	4.92		4.7625
2-Sep	4.92		4.8975
Slc13a5	2.20333		1.7625
Cbln4	5.77333		5.3375
Pcdhb17	4.31		4.1825
Rap2b	6.34		6.3825
Mars2	3.68		3.97
Setd8	3.51333		3.4175
Adgrl4	3.95333		3.9525
Qrsl1	3.61667		3.81
Eif1b	6.15		6.43
AK042944	1.81		1.525
AK202301	4.41667		4.375
Nat8f4	2.86667		2.4775
Slitrk2	5.07		4.7175
Rap2a	7.44		7.385
Fastkd3	3.77		3.8125
Txlna	5.62667		5.8025
Azin1	6.97667		6.9525
Etaa1	3.84		3.55
Golga7	4.69		4.785
AK163439	0.966667		0.785
Pitpnc1	7.64333		7.25
Adamtsl2	1.19667		0.6825
Sytl2	3.02667		2.985
2810459M11Rik	2.86		2.645
Fam184a	3.38		3.3
Znfx1	6.23333		6.2725
Ttyh2	4.83667		4.545
Rnf19a	5.52667		5.575
Rab11a	8.1		8.04
Rsl1	1.19		1.3325
Afap1l1	2.53		2.3275
Cfh	1.86333		1.9675
Cttnbp2	4.86333		4.7975
Smyd1	1.84667		1.3025
Fam217b	5.53667		5.3375
Nol11	5.79		5.9175
Ckap2	-0.0533333		0.8475
Ppard	3.82667		3.805
Acsbg1	5.66667		5.33
Zfp804b	2.05		1.8175
Crk	7.49333		7.5425
Pard6g	3.21667		3.555
Tmod2	10.1833		10.135
Tmem208	3.72333		3.9425
Idi1	2.61333		2.2575
Ano6	5.37333		5.74
Runx1t1	5.08		4.7025
Pno1	3.77333		3.9975
Ctdsp2	5.67		5.535
Slc12a2	6.64667		6.615
Tcf7l2	4.43333		4.43
Vstm4	2.15		1.7
Ppp2r2b	6.86		6.8975
9430076C15Rik	1.46667		1.2425
Atp11b	5.14333		5.3225
Lama2	3.17		2.97
Tmem158	5.81		5.905
Arf5	6.62333		6.9525
AK081140	1.98333		1.705
Cd151	5.4		5.33
Gm9962	0.88		0.66
Ptges	1.24667		1.1425
Brpf1	4.69667		4.845
Cdh19	2.05		2.325
Med11	2.56667		2.455
Ddx26b	3.14333		2.8225
Slc2a13	8.24		7.995
Agtpbp1	7.72333		7.55
Prorsd1	2.52333		2.9475
Als2cl	2.79		2.445
Mtfmt	2.74		2.89
Cntn4	4.85667		4.565
Wdr43	5.05333		5.2225
Nmd3	5.13667		5.385
Stam	7.11333		6.9825
Htr2c	6.02		5.83
Brd1	6.01		5.99
Vwa1	4.79		4.4725
Serinc4	3.50333		3.375
LOC100505025	1.9		1.4075
Jrkl	3.9		4.025
Twf1	6.13		6.23
Myo1d	3.58667		3.52
Msantd2	2.48		2.5725
Mtmr1	5.87333		6.035
Syt4	8.49		8.465
Smurf1	6.06		6.0525
Ints10	5.26333		5.2225
Ank1	6.28667		5.995
Lmbr1l	1.83333		1.9875
Samd5	4.25		3.925
Paqr8	7.10667		6.8675
Galnt6	2.00333		1.4825
Gtf3c4	7.11		7.145
Itpripl1	0.0166667		0.55
Pth2r	1.83667		1.4125
mFLJ00251	2.38667		2.365
Ubp1	5.79333		5.6025
Tmtc3	4.51333		4.4825
Lamc3	2.56333		2.715
Atp6v0e	3.36		3.31
Plxdc2	6.34333		5.9225
Efr3a	7.36		7.215
Cdk19	4.39333		4.095
Mfsd2a	3.66333		4
Pou3f3	4.05		3.94
Bsdc1	6.65667		6.91
Smad2	7.36333		7.2075
Lrrc59	6.33667		6.4325
Dcbld1	3.74		3.7575
Itgb8	6.21		5.9825
Epha6	5.59667		5.19
Fbxw17	3.9		3.87
Nrsn1	7.82667		7.3525
Bud31	2.45667		2.7575
Mocs3	4.01		4.235
Hspb1	0.583333		0.865
Slc29a2	3.43		3.1875
Zfyve16	4.21667		3.99
Tap1	2.27		2.17
Etv1	4.05		3.8475
Ankrd49	1.95667		1.9175
Nek1	4.88333		4.8125
Gm10033	3.30333		3.0875
Eif2s1	5.31667		5.39
Timeless	1.19667		0.985
Iars	5.7		5.79
Marveld2	1.85333		1.8625
Cd93	3.76333		3.55
Mb21d2	5.25		5.3975
Kcnh6	2.45		2.3725
Morc3	4.86		5
Hacd1	1.91667		2.05
Colec12	2.02667		1.69
Zbtb7a	6.85333		6.755
Nifk	4.18333		4.29
Trove2	7.8		7.5475
Ccng2	4.31667		4.3825
Myo10	5.50667		5.5875
Pcdhb19	3.27667		2.98
Irf2bp1	6.23333		6.2075
Galnt4	2.16		1.635
Myrf	4.14		3.59
Gnpda2	4.73667		4.48
Zfp654	5.18667		5.14
Zfp317	4.76		4.4725
4933412O06Rik	0.7		0.6325
Arhgef6	3.61		3.1825
AK043285	5.23667		5.49
Ino80	5.07		5.08
Hn1l	5.04333		5.355
Rab10	7.41333		7.555
Pfkfb4	4.14		4.0825
Itch	6.29333		6.175
Ralgps2	6.74667		6.82
AK017645	3.43333		3.115
Zcchc24	6.92		6.4825
Pappa	3.12		3.2425
Hspbap1	2.47667		2.8
Cndp2	4.77667		5.0325
Cacng3	3.09333		2.97
Chp1	7.88667		7.8725
Gucy2f	2.70333		2.575
Rab35	6.49667		6.655
Ddx5	8.80333		8.8325
Nos1ap	6.51333		6.0725
Mmgt1	6.15		6.02
Tbc1d20	5.63667		5.745
Mastl	1.03		0.9475
Brap	6.24667		6.52
Bbox1	1.83667		1.7
Picalm	7.64333		7.7675
Shroom2	6.53		6.19
Samd12	4.51667		4
Zfp931	2.22667		1.835
AB352356	3.85333		3.7825
Slf1	4.36667		4.4025
Zmym4	8.12333		8.0675
Setd1a	5.95333		6.1175
Eif3e	6.06		6.21
Basp1	7.62		7.7475
Purb	9.74333		9.59
Il1rap	4.28667		4.2525
Ppp1r12a	6.20333		6.155
Sorbs1	7.54		7.5775
Ablim1	6.63333		6.355
Hcfc2	4.85		5.055
Tfb2m	2.70333		2.68
Rpl14	5.57667		5.7325
Lrrc3	4.70667		4.6425
Dennd4c	4.24		4.2975
Bend3	3.65333		4.0625
Crhr2	1.96		1.7325
Sorbs2.2	2.24667		2.13
Entpd2	2.56667		2.23
Dram1	1.07667		1.26
Zfp384	3.48667		3.5025
Kti12	4.02667		4.285
Tsc22d1	8.73667		8.8325
Lrrc41	2.84667		3.16
Hmbox1	6.73333		6.6225
Arhgap10	2.28333		2.7
Ints6	5.34333		5.405
Phf10	5.39		5.4
Mpp7	3.31333		3.48
Otud7b	5.60333		5.545
Rgs7bp	6.90333		6.61
Usp37	6.07667		6.0625
Sgcd	2.08		1.7625
A230057D06Rik	1.56		1.43
Zfp703	2.82333		2.7725
Gmpr	5.35667		5.695
Mkx	2.44333		2.215
Fam120aos	2.66		2.47
Klhl28	4.89667		4.7275
Chml	4.71		4.6475
Ccdc73	4.06333		3.9
Ppp1r1b	2.16333		2.56
Bcas1	2.49667		2.145
Pan2	2.43		2.425
Cdh7	3.94		3.59
Csrp1	6.51		6.425
Crebrf	7.65667		7.1875
Lzts3	6.76333		6.735
Mapk4	6.02		6.1575
Kdm5b	6.66333		6.7625
AK039090	5.75333		5.3825
Pak2	6.73667		6.72
Cyb561d1	3.67333		3.67
Tcp11l2	5.02333		4.7
Elavl4	7.45		7.1375
Gpm6b	8.34		8.1475
Rab31	5.75		5.4575
Lpp	5.97		5.6075
F5	2.22667		2.32
AK021280	4.36667		4.245
Slc25a20	3.57667		3.735
Slc4a4	7.51333		7.1325
9330158H04Rik	2.4		2.0925
Tcf7l1	0.736667		0.6525
Acot9	4.11		4.5125
Atp5g2	-0.343333		0.2575
Nip7	3.94667		4.225
Ralgds	6.3		6.3
Ybx3	2.83667		3.295
Hepacam	6.6		6.39
Psg16	2.84667		2.805
Akirin1	5.92667		6.2075
Smc1a	5.35333		5.175
BC005561	3.48667		3.48
Arih2	5.99667		6.23
BC040690	3.16667		3.385
Glt8d2	1.46667		1.0675
Fgfrl1	2.28667		1.865
Tmem241	4.45		4.1975
Rps6kb1	4.51		4.54
Wdyhv1	4.29		4.135
Sema4b	5.28		5.255
Apex1	5.46		5.4775
Traf7	4.79		4.9375
Txnrd3	3.33667		3.38
Dcaf13	4.31667		4.455
Akap17b	5.38		5.1725
Pcbp4	6.49		6.72
Clp1	2.33667		2.22
G2e3	3.70333		3.9025
Pdik1l	4.82333		4.7525
Cnn3	3.92333		4.01
Slfn5	1.74333		1.3175
Pik3c2a	6.12333		6.2525
Sh2b2	3.34		3.3425
9930021J03Rik	6.83		6.775
St8sia2	5.97667		5.43
Dach1	3.23333		2.84
Epha10	4.59333		4.255
Zfp58	2.83333		2.59
AK009395	2.58		2.4525
Msl3	4.18667		4.28
Snx5	5.84667		5.73
Rnf144a	4.93333		4.74
Dnah6	1.8		1.0675
Gja4	1.26		1.3225
Sema3f	3.69667		3.3625
Stambpl1	4.84		4.7875
St6galnac3	2.89667		2.785
Kcnh8	3.73667		3.4125
Lix1l	4.26667		4.3725
Hspa12a	7.79333		7.4575
Magi1	7.59		7.26
Armc7	2.83667		2.735
Camk2n2	5.35667		5.5175
Slc24a2	8.49333		8.225
Abce1	6.53667		6.6975
Lpar2	1.4		1.19
Fam205c	0.99		0.7675
S1pr5	1.77333		1.45
Trib2	5.36333		4.89
Acvr2a	6.55667		6.51
Tarbp2	1.79667		2.1325
Chsy1	4.51333		4.635
Gpr39	6.41		6.2175
Lynx1	8.11333		7.92
Mier3	5.17333		5.25
Upf1	6.69667		6.9
Nradd	1.62333		2.0825
Snw1	5.79333		5.6425
Rabggta	5.27		5.2425
D5Ertd579e	6.90333		6.785
Agps	6.20667		6.0975
4930429B21Rik	1.34		1.7
Ulk2	6.91667		6.9925
Dffb	1.18667		0.92
Slc2a1	6.31667		6.6575
Adamtsl1	2.74667		2.5025
Prex2	5.93667		5.5275
B3galt6	5.38667		5.24
Homer2	6.89		6.2625
Cpsf7	6.15333		6.2425
[truncated: 10,923 more rows]

## Sheet: Figure 1d
genes	AgRP_pos_fed_001	AgRP_pos_fed_003	AgRP_pos_fed_004	AgRP_pos_fasted_001	AgRP_pos_fasted_002	AgRP_pos_fasted_003	AgRP_pos_fasted_004	AgRP_pos_leptin_001	AgRP_pos_leptin_002	AgRP_pos_leptin_003	AgRP_pos_leptin_004
Nts	2.74	2.6	2.75	5.7	5.04	4.97	4.45	5.47	5.51	6.31	4.64
Rhoj	1.86	1.54	2.2	3.51	3.09	3.46	3.23	3.72	3.72	4.01	3.63
Mex3d	4.97	4.93	4.86	5.48	5.61	5.75	5.36	6.1	5.91	6.26	5.74
Eif1a	6.8	7.09	6.63	7.36	7.27	7.48	7.24	7.81	7.85	7.98	7.5
Gldn	3.24	2.67	3.47	3.84	3.67	3.59	3.88	4.14	3.9	4.23	4.4
Maff	2.38	2.3	2.26	3.27	3.08	3.15	3	3.59	3.44	3.71	3.33
Tnfrsf12a	3.24	3.26	2.32	4.54	4.37	4.82	3.69	4.95	5	4.98	4.08
Nup93	3.46	3.3	3.37	4.41	4.09	4.11	3.76	4.54	4.43	4.78	4.13
Xdh	1.97	2.28	2.22	2.8	3.19	2.85	2.08	3.11	3.04	3.33	3
Calca	1.78	1.37	1.04	2.51	2.18	1.85	1.38	2.33	2.35	2.61	2.04
Ada	1.57	1.3	1.01	2.01	1.94	2.31	1.69	2.32	2.2	2.76	1.97
Fam83g	2.97	2.68	2.28	3.91	3.39	3.79	3.11	4.32	3.81	4.18	3.19
Clic1	2.22	2.11	1.98	2.92	2.41	2.67	2.16	2.91	2.69	3.08	2.68
Tekt4	0.31	1.16	0.24	1.09	1.03	1.5	1.12	1.16	1.54	1.65	1.47
Tbc1d4	5.81	5.69	5.41	6.5	6.15	6.31	6.17	6.89	6.51	6.66	6.17
Sult1a1	1.72	1.3	1.07	2.52	2.63	2.45	1.92	2.58	2.72	2.69	2.67
Il31ra	0.87	0.68	0.98	1.59	1.52	1.39	1.76	1.53	1.85	2.05	1.78
Chd7	4.05	4.08	3.78	4.48	4.26	4.45	4.65	4.67	4.74	4.78	4.69
Fat4	4.83	4.65	5	5.62	5.15	5.5	5.44	5.69	5.57	5.84	5.62
Slc39a14	5.29	5.09	5.13	6.05	5.87	6	5.78	6.23	6.22	6.49	5.72
Pdia5	1.34	1.27	1.47	2.61	2.07	2.35	2.08	2.63	2.33	2.86	2.23
Hoga1	0.67	0.59	0.43	1.28	1.31	1.42	1.3	1.35	1.57	1.82	1.48
Rras2	1.98	1.92	1.67	2.44	2.43	2.13	2.49	2.88	2.39	2.74	2.43
Sgk3	1.09	0.81	1.21	1.33	1.58	1.7	1.61	2.04	1.66	1.71	1.83
Acer2	2.56	2.49	3.09	3.15	3.96	3.32	3.17	3.59	3.72	3.66	3.68
Mir22hg	3.52	3.27	3.2	4.63	4.42	4.44	4.06	4.67	4.71	4.79	4.33
Sec61a1	5.7	5.6	5.49	6.33	6.13	6.31	6.02	6.69	6.31	6.56	6.15
Sstr4	3.11	3.34	3.09	4.27	4.14	4.51	4.26	4.27	4.74	4.92	4.12
Sema3a	5.52	5.54	5.23	6.38	5.83	6.33	6.15	6.44	6.4	6.71	6.03
Sec24d	5.45	5.62	5.4	6.25	5.97	6.11	5.93	6.52	6.2	6.35	5.98
Acan	3.17	3.64	2.69	4.42	3.71	4.28	3.93	4.3	4.3	4.28	4.25
Prlhr	2.03	1.69	2.14	2.56	1.95	2.35	3.09	2.77	2.36	2.6	2.98
Lat2	-0.82	-1.31	-0.11	1.81	1.55	1.87	1.72	1.78	1.72	2.33	1.79
E230016M11Rik	2.61	2.54	2.24	3.57	3.58	3.69	3.04	3.8	3.62	3.89	3.28
Dchs1	6.92	6.76	6.73	7.76	7.47	7.71	7.12	7.77	7.7	7.88	7.44
Taf1d	1.13	1.09	0.79	1.67	1.43	1.69	1.26	1.54	1.53	1.82	1.87
S100a10	3.68	3.7	3.31	4.48	4.22	4.34	3.97	4.19	4.36	4.8	4.32
Phyhd1	2.35	1.21	1.61	2.67	2.49	2.53	2.78	2.94	2.54	2.87	2.78
Hmgcs2	2.64	1.49	2.93	3.11	2.76	2.97	3.43	3.33	2.86	3	3.77
1190002N15Rik	5.42	5.39	5.36	5.98	5.99	5.84	5.94	6.28	5.95	6.04	6.12
3930402G23Rik	1.3	1.35	0.85	2.29	1.54	2.21	1.9	2.23	1.95	2.48	1.85
AK048886	1.52	1.24	1.15	1.97	1.42	2.07	2.09	2.05	2.02	2.11	1.95
Nck2	4.43	4.68	4.38	5.05	5.03	5.16	4.83	5.13	5.2	5.27	5.08
Mex3a	2.73	2.22	2.66	3.41	3.18	3.34	3.45	3.65	3.31	3.5	3.45
Ppp1r15a	3.34	3.46	2.83	3.91	3.53	4.12	3.92	3.96	3.99	4.27	3.79
Zbtb46	3.39	3.43	2.96	4.12	3.81	4.03	3.65	4.03	4.23	4.25	3.62
Srsf2	6.75	6.9	6.75	7.39	7.43	7.52	7.28	7.61	7.51	7.7	7.36
Atp1a1	9.61	9.97	9.57	10.1	10.18	10.53	10.14	10.13	10.5	10.73	10.14
AK080962	2.01	1.89	2.02	2.62	2.62	2.68	2.74	2.89	2.63	2.84	2.86
Rarres1	0.81	0.68	0.13	1.8	1.38	1.74	1.44	1.72	1.55	2.15	1.36
Lxn	4.13	4.12	3.8	4.87	4.88	5.3	4.99	4.97	5.19	5.45	4.88
Tiparp	5.1	4.98	5.6	6.49	6.37	6.31	6.54	6.61	6.4	6.9	6.17
Fbln5	3.37	2.36	2.8	3.68	3.76	3.56	3.82	3.69	3.66	3.8	4.11
Wfikkn2	0.54	0.85	-0.31	2.6	1.19	1.96	1.71	1.83	1.4	2.59	2.06
Bmp2	2.51	2.14	2.61	3.65	3.63	3.25	2.95	3.54	3.52	3.81	3.01
Cttn	6.77	6.91	6.62	7.37	7.3	7.53	7.03	7.5	7.45	7.6	7.1
Tinf2	2.62	3.08	2.83	3.43	3.64	3.63	3.31	3.55	3.63	3.81	3.45
Map2k3	3.09	3.05	2.64	3.88	3.69	3.99	3.54	3.72	4.06	4.07	3.63
Nrip3	6.5	6.43	6.5	6.97	7.12	6.98	6.95	7.17	7.06	7.11	7.09
Lmna	4.98	5.09	4.89	5.65	5.65	5.81	5.08	5.67	5.61	5.83	5.51
Sfpq	6.37	6.34	6.12	6.86	6.89	7.02	6.57	6.93	7.02	7.27	6.5
Tsr3	3.06	2.82	2.74	3.58	3.65	3.61	3.08	3.59	3.6	3.79	3.34
Crlf2	2.44	2.57	2.26	3.08	2.85	3.06	3	3.19	3.08	3.09	2.98
Gk	5.01	4.86	4.85	5.65	5.33	5.54	5.26	5.88	5.46	5.61	5.19
Shc4	1.86	1.65	1.83	2.29	2	2.08	2.37	2.6	1.93	2.29	2.27
Dnaaf2	6.16	6.25	6.1	6.69	6.66	6.7	6.6	6.87	6.68	6.8	6.65
Adgre5	3.96	4.06	4.04	4.75	4.62	4.72	4.28	4.65	4.72	4.82	4.53
Dnajb9	5.52	5.59	5.44	6.2	5.82	5.9	5.95	6.32	5.78	6.15	5.97
Pde5a	3.06	2.59	2.72	3.95	3.08	2.9	2.96	3.79	3.13	3.44	2.85
Cdr2	5.02	5.14	4.97	5.68	5.51	5.68	5.59	5.62	5.75	5.88	5.53
Zfp948	4.26	4.09	4.2	4.91	4.71	4.83	4.75	5.07	5.08	4.86	4.49
Rplp0	6.1	6.84	6.61	6.78	7.24	7.31	7.12	6.82	7.35	7.52	7.05
Hnrnpdl	6.23	6.23	6.05	6.87	6.72	6.71	6.43	6.91	6.78	6.67	6.67
Ccne1	2.69	2.9	2.67	3.28	3.41	3.43	3.27	3.46	3.5	3.44	3.26
Cyb561	7.35	7.6	7.36	7.9	7.91	8.12	7.82	7.99	8.04	8.2	7.8
Rel	1.68	1.74	1.73	2.03	2.25	1.91	2.66	2.29	2.2	2.17	2.5
Rpl10a	5.05	6.12	5.48	5.91	6.66	6.75	6.15	5.74	6.8	7.1	6.06
Foxq1	3.76	3.56	2.92	4.23	4.34	4.09	4.05	4.5	3.98	4.52	3.94
Sox11	6.16	5.8	6.41	7.07	6.76	6.92	7.3	7.28	6.86	6.98	7.17
Csrnp1	3.59	2.77	3.47	4.76	4.85	4.64	4.96	4.79	5	4.96	4.63
Pdlim7	3.69	4.04	3.81	4.59	4.49	4.84	4.42	4.53	4.71	4.88	4.46
Tram1	6.44	6.54	6.36	7.32	7	7.26	7.27	7.45	7.21	7.36	7.07
Serp1	5.24	5.13	4.94	5.77	5.61	5.61	5.71	6.06	5.45	5.79	5.61
Hid1	7.05	7.22	6.98	8	7.84	8.07	7.66	7.9	7.99	8.16	7.74
Dazap1	4.66	4.47	4.27	5.26	4.86	5.18	4.86	5.21	5.03	5.14	4.98
Klf14	3.54	3.54	3.25	4.07	3.76	3.94	4.23	3.98	3.82	4.46	3.89
Milr1	1.23	1.12	1.4	2.5	1.74	2.54	2.34	2.36	2.31	2.41	2.22
Sec23b	6.49	6.57	6.3	7.34	7.01	7.23	6.9	7.3	7.14	7.34	6.89
Tmem189	4.84	4.86	5.07	5.37	5.32	5.37	5.68	5.43	5.39	5.62	5.45
Crh	1.42	0.52	1.55	2.41	2.72	2.05	1.42	2.05	2.65	2.13	2.07
Hectd2	5.13	5.2	4.65	5.61	5.48	5.72	5.41	5.75	5.72	5.91	4.95
Srpr	6.74	6.88	6.71	7.23	7.09	7.34	7.3	7.25	7.2	7.43	7.25
Clptm1l	7.23	7.56	7.37	7.89	7.91	8.08	7.82	7.86	8.05	8.09	7.84
Zfp46	5	5	4.83	5.48	5.45	5.49	5.44	5.48	5.55	5.62	5.33
Slc39a7	7.06	7.29	6.92	7.71	7.5	7.73	7.4	7.6	7.55	7.8	7.54
Igfbp3	3.75	3.55	4.16	4.49	4.6	4.39	4.06	4.34	4.59	4.4	4.39
Manf	5.83	5.98	5.82	6.88	6.64	7	6.93	6.83	6.81	7.15	6.76
Adcy2	6.77	6.9	6.78	7.31	7.27	7.49	7.36	7.28	7.43	7.47	7.37
2310039H08Rik	1.23	1.07	0.52	1.78	1.56	1.61	1.4	1.6	1.49	1.94	1.38
Myc	1.56	1.53	1.31	2.35	2.49	2.38	2.41	2.48	2.2	2.64	2.4
Vgf	8.52	8.82	8.55	10.6	10.92	11.19	10.64	10.41	10.81	11.48	10.71
Rangap1	9.36	9.96	9.39	10.06	10.44	10.56	9.82	9.81	10.48	10.86	9.8
Zfp52	3.37	3.28	2.91	3.97	3.48	3.88	3.47	4	3.64	3.92	3.3
Ddx49	4.67	4.7	4.44	5.38	5.29	5.45	4.92	5.4	5.28	5.39	5.06
Eif2ak2	4.03	3.56	3.86	4.66	4.31	4.6	4.34	4.74	4.35	4.57	4.33
Spp1	0.21	0.3	0.08	1.47	1.1	1.58	0.41	1.06	1.32	1.41	0.96
Piezo1	4.47	4.53	4.24	5.06	5.1	5.22	4.54	4.87	5.16	5.34	4.6
Mob3c	2.68	2.35	2.33	3.04	2.75	2.98	3.05	3.28	2.87	3.01	2.68
Ncmap	1.05	0.54	0.89	1.72	1.57	1.48	1.46	1.12	1.73	1.42	1.95
Surf4	6.99	7.18	7.15	7.8	7.6	7.9	7.89	7.83	7.66	7.96	7.78
Apex2	3.9	3.69	3.44	4.42	4.14	4.3	4.12	4.32	4.28	4.38	4.01
Chpf2	6.95	7.09	6.85	7.52	7.51	7.64	7.25	7.52	7.51	7.54	7.41
Hsd17b12	6.56	6.65	6.29	7.23	7.05	7.16	6.98	7.29	7.03	7.21	6.92
Magef1	2.03	2.26	2.04	2.73	2.73	2.86	2.51	2.85	2.79	2.7	2.54
Cks1b	0.18	0.36	0.64	1.89	1.64	2.06	2.15	1.88	1.99	1.85	2.02
Atf4	5.56	5.74	5.62	6.2	6.3	6.3	6.12	6.15	6.35	6.42	6.01
Mageh1	5.1	5.05	4.65	5.69	5.44	5.68	5.27	5.65	5.49	5.91	5.01
Park2	3.93	3.99	3.59	4.67	4.56	4.88	4.84	4.64	4.75	4.92	4.65
Phf8	6.81	6.84	6.66	7.31	7.14	7.36	7.39	7.37	7.23	7.4	7.21
Anxa11	1.4	1.37	1.07	2.25	1.64	1.61	1.86	1.63	1.78	2.09	1.79
1700017B05Rik	3.6	3.44	3.39	4.3	4.4	4.18	3.96	3.99	4.12	4.5	4.2
Yipf5	5.65	5.63	5.42	6.24	5.99	6.07	5.92	6.38	5.98	6.07	5.75
Rpn1	7.56	7.7	7.42	8.48	8.36	8.6	8.01	8.45	8.37	8.58	8.04
Junb	7.52	7.73	7.6	8.11	8.23	8.34	8.07	8.09	8.26	8.4	7.96
Uba5	6.08	6.07	5.89	6.63	6.53	6.73	6.32	6.66	6.54	6.71	6.27
Calr	7.62	7.76	7.67	8.32	8.27	8.51	7.95	8.19	8.31	8.57	7.95
Lrrn3	8.05	8.22	7.81	8.77	8.55	8.65	8.39	8.69	8.58	8.81	8.23
Sh3bp2	2.66	2.34	2.19	3.17	3.05	3.1	2.3	2.93	2.89	3.22	2.56
BC062895	3.48	3.39	3.39	3.95	3.73	4.12	3.87	3.78	3.92	3.97	3.95
Rdh12	1.49	1.06	0.64	2.09	1.38	1.8	1.88	2.19	1.73	1.83	1.25
Fbn2	2.14	1.88	1.51	2.59	2.6	2.71	2.31	2.12	2.58	3.09	2.21
Rbbp8	2.55	2.35	2.33	2.9	2.86	2.86	3.09	3.03	2.81	2.65	3.17
Nans	3.84	3.92	3.86	4.57	4.46	4.53	4.11	4.42	4.42	4.63	4.13
Fam43a	4.85	4.8	5.06	5.39	5.12	5.48	5.39	5.63	5.09	5.45	5.12
Cope	6.72	7.04	6.58	7.35	7.6	7.72	7.1	7.24	7.59	7.73	7.13
Pabpn1	5.12	5.01	4.87	5.54	5.57	5.74	5.38	5.45	5.7	5.63	5.37
Plk3	4	4.11	3.82	4.45	4.51	4.53	4.46	4.59	4.39	4.63	4.23
Lepr	6.45	6.78	5.29	7.6	7.3	7.72	7.31	7.65	7.44	7.83	6.94
Ctsz	5.58	5.69	5.25	6.21	5.95	6.3	5.96	6.07	6.02	6.47	5.74
Tmed2	4.15	4.67	4.43	4.78	4.89	5.17	5.02	4.79	4.93	5.13	4.91
P4hb	7.38	7.53	7.25	8.42	8.21	8.47	8.07	8.38	8.25	8.46	7.98
Fam107a	8.44	8.4	9.25	8.61	8.7	8.82	10.2	8.69	8.67	9.08	9.81
Pmaip1	0.79	0.33	0.95	1.42	1.51	1.38	1.14	1.8	1.14	1.28	1.16
Slc7a6	3.99	3.68	3.42	4.27	4.25	4.24	4.06	4.4	4.15	4.19	3.97
Eif2s3y	3.39	3.34	3.16	4.02	4.02	4.17	3.87	4.12	4.04	4.24	3.53
Kdelr2	6.17	6.28	5.87	6.87	6.57	6.82	6.51	6.83	6.65	6.82	6.35
Adam15	6.13	6.52	6.19	6.76	7.03	7.03	6.56	6.81	6.91	6.95	6.59
Pgm1	2.06	1.48	1.51	2.38	2.16	2.38	2.09	2.47	2.06	2.2	2.19
Fnip2	5.2	5.38	5.46	5.85	5.72	5.9	6.01	5.85	5.9	5.82	5.74
Hspa5	8.93	9.16	8.95	9.93	9.98	10.24	9.77	9.87	9.98	10.21	9.7
Ostc	6.12	6.42	6.08	7.03	6.88	7.18	7.06	7	7.06	7.21	6.72
Rad18	3.19	3.26	3.55	4.29	4.26	4.29	4.03	4.26	4.41	4.04	4.03
Ahcy	4.26	4.94	4.8	5.03	5.63	5.96	5.46	5.09	5.66	5.81	5.38
Sec61g	0.43	2.17	1.18	0.99	2.44	2.68	2.13	0.55	2.7	2.71	1.92
Svil	1.97	2.06	2.08	2.37	2.18	2.52	3.07	2.37	2.3	2.69	2.6
Txndc5	7.06	7.28	7.02	7.71	7.58	7.82	7.7	7.64	7.66	7.8	7.54
Fam189a2	3.99	3.88	3.73	4.91	4.76	5.15	4.85	4.84	4.82	5.09	4.74
Ppp2r5c	1.31	1.19	0.68	1.66	1.43	1.95	1.71	1.6	1.53	1.69	1.75
Plin4	1.34	0.7	-0.17	2.08	2.05	2.29	2.16	2	1.85	2.07	2.48
Pdia3	8.06	8.4	8.05	8.86	8.93	9.16	8.67	8.81	8.95	9.13	8.54
Procr	0.14	0.04	-0.97	2.62	1.47	2.03	0.99	1.77	1.34	2.92	0.65
Trmt61a	4.25	4.24	3.75	4.83	4.59	4.68	4.27	4.71	4.47	4.72	4.28
Lysmd3	3.26	3.18	3.11	3.77	3.55	3.59	3.78	3.82	3.53	3.54	3.6
Slc18a3	2.8	2.68	2.28	3.46	2.81	3.08	2.81	3.23	2.71	3.08	2.95
Ncoa2	8.44	8.53	8.31	9.23	8.96	9.17	9.11	9.02	9	9.26	8.99
Pdia6	7.09	7.27	6.86	8.17	7.98	8.28	7.78	8.15	7.96	8.23	7.63
Magt1	3.97	3.58	3.86	4.56	3.98	4.02	4.35	4.75	3.71	4	4.23
Tmem39a	3.11	3.07	2.43	3.53	3.28	3.62	3.27	3.49	3.35	3.39	3.24
Tfrc	6.48	6.53	6.16	7.39	7.23	7.35	6.9	7.5	7.25	6.97	6.9
Tssc4	4.74	4.99	4.53	5.41	5.25	5.39	5.09	5.13	5.24	5.46	5.07
Gm4737	2.26	-1.23	-3.42	3.02	-0.46	-0.55	-0.92	3.1	-0.47	-0.96	-0.93
Psmc3	6.16	6.37	5.95	6.73	6.86	7.02	6.26	6.56	6.81	6.96	6.31
Hyou1	8.56	8.73	8.58	9.36	9.38	9.63	9.2	9.34	9.36	9.55	9.08
Galns	3.9	3.88	3.38	4.53	4.51	4.7	4.06	4.35	4.51	4.56	4.13
Mydgf	5.06	5.32	4.92	5.85	5.66	5.93	5.66	5.67	5.7	5.92	5.54
Ace	6.29	6.24	6.2	7.07	6.9	7.27	6.7	6.91	6.95	7.13	6.69
Pde3a	2.95	2.7	3.17	3.7	3.18	3.46	3.4	3.45	3.11	3.43	3.51
Mri1	3.52	3.75	3.36	4.18	4.41	4.49	3.96	3.88	4.53	4.35	4.01
Lman1	6.48	6.38	6.39	7.08	6.77	6.9	6.9	7.17	6.7	6.77	6.73
Psmb3	4.38	4.76	4.55	4.98	5.33	5.5	5.04	4.71	5.34	5.5	5
Atp6v1b2	9.79	10.27	9.96	10.31	10.7	10.81	10.48	10.27	10.69	10.72	10.35
Hars	5.92	6.11	5.75	6.5	6.69	6.74	6.09	6.17	6.61	6.83	6.13
Ntng1	5.51	5.09	5.25	5.88	6.17	5.72	5.65	5.98	5.79	5.5	5.9
Raph1	7.02	6.81	7.69	7.4	7.29	7.36	8.25	7.52	7.18	7.31	8.02
Il2rg	1.73	1.7	0.89	3.22	2.61	3.11	3.09	3.06	2.67	3.21	2.77
Ssr1	9.02	9.15	9.12	9.64	9.5	9.76	9.74	9.69	9.5	9.65	9.51
Ssr2	6.09	6.48	6.11	6.97	6.88	7.18	6.92	6.76	6.95	7.2	6.74
Krtcap2	4.34	4.62	4.23	5.12	5.08	5.3	5.14	4.99	5.13	5.35	4.86
Rrbp1	3.34	3	3.22	4.11	3.66	4.03	3.77	3.75	3.71	4.07	3.7
Rad54l2	5.87	5.89	5.44	6.5	6.19	6.45	6.44	6.43	6.35	6.27	6.24
Rbm3	1.34	2.18	2.05	3.51	4.52	4.85	3.78	3.24	4.75	4.45	3.95
Sez6l	8.95	8.92	9.48	9.73	9.83	10.01	10.23	9.57	9.77	10.01	10.14
Rcc1	2.79	2.56	2.59	3.37	3.15	3.21	2.83	3.23	2.87	3.21	2.96
Cthrc1	4.68	4.44	4.28	5.47	5.22	5.31	5.17	5.49	5.23	5.46	4.63
Vasp	3.26	3.05	2.79	3.89	3.43	3.66	3.29	3.39	3.55	3.67	3.32
Myh15	0.11	-0.86	-0.56	2.67	1.11	1.74	0.99	1.47	0.84	2.82	0.73
Slc35b1	5.36	5.53	5.28	6.31	6.28	6.39	6.09	6	6.3	6.37	6.06
Dnajc25	1.49	1.21	1.23	2.03	1.67	1.58	1.89	1.65	1.61	1.83	1.71
Pttg1ip	6.28	6.25	6.44	6.69	6.66	6.85	7.03	6.76	6.54	6.81	6.78
Ddost	7.68	8.02	7.83	8.42	8.49	8.69	8.31	8.2	8.5	8.64	8.2
Zbtb7b	3.01	2.57	3.12	3.38	3.52	3.43	3.69	3.14	3.11	3.48	3.91
Lrrc58	9.22	9.39	9.9	9.9	9.9	10.2	10.84	9.86	9.89	10.19	10.53
Sec13	5.53	5.65	5.26	6.23	6.22	6.43	5.97	6.06	6.17	6.44	5.81
Slc7a1	7.25	7.17	7.24	7.65	7.42	7.64	7.94	7.62	7.39	7.53	7.75
Zfp623	4.08	4.04	3.71	4.71	4.61	4.58	4.2	4.63	4.53	4.5	4.08
Slc2a10	0.69	0.49	0.89	1.43	1.4	1.51	1.74	1.24	1.39	1.28	1.8
Ckap4	4.95	4.9	4.91	5.56	5.47	5.51	5.12	5.6	5.27	5.29	5.13
Frmd3	3.81	3.68	3.72	4.51	4.21	4.09	4.12	4.21	4.06	4.26	4.01
Pdia4	6.1	5.94	5.83	6.72	6.38	6.64	6.19	6.69	6.31	6.48	6.06
Hmga1	3.7	3.69	3.96	4.15	4.19	4.39	4.42	3.99	4.05	4.22	4.48
Sgk1	5.81	5.8	6.29	6.95	6.87	6.87	6.95	6.9	6.6	6.94	6.78
Cyb5r3.2	6.51	6.62	6.42	7.07	7.04	7.27	6.85	6.77	7.05	7.2	6.8
Bcl2l1	6.61	6.78	6.56	7.21	7.28	7.56	7.28	6.96	7.32	7.49	7.13
Aff1	4.41	4.09	4.55	4.76	4.67	4.94	5.19	4.7	4.69	4.65	5.1
Rom1	3.03	3.06	2.46	3.52	3.25	3.56	3.18	3.13	3.34	3.56	3.01
Hspb8	5.25	5.04	5.04	5.8	5.53	5.88	5.78	5.54	5.46	6	5.55
Sec61b	3.87	4.07	3.95	4.88	5.11	5.41	5.23	4.77	4.99	5.41	5.03
Lyar	1.43	1.42	0.89	2.04	1.82	1.87	1.68	1.74	1.92	1.85	1.43
Sdf2l1	3.35	3.41	3.19	3.87	3.66	3.94	3.8	3.83	3.68	3.98	3.3
Bub1b	1.46	1.16	1.45	2.03	1.88	1.86	2.05	1.83	1.73	1.57	2.28
Cpne7	4.91	4.86	4.9	5.63	5.7	5.56	5.36	5.39	5.46	5.57	5.38
Cd68	-0.57	-1.73	-0.85	2.12	1.69	2.29	1.86	1.59	2.07	2.29	1.43
Slco3a1	5.15	5.29	5.37	5.8	5.73	5.77	5.75	5.63	5.63	5.63	5.7
Sorcs1	5.86	5.48	6.06	7.35	6.77	6.91	7.02	7.15	6.59	7.01	6.82
Plpp5	2.42	2.52	2.41	3.37	2.69	3.03	3.28	2.83	3.01	3.12	2.91
Coch	4.68	4.57	4.18	5.6	4.85	4.96	4.72	5.43	4.59	5.18	4.44
Ralb	3.54	3.7	3.62	4.29	4.05	4.29	4.26	4.01	4.18	4.19	4
Snrpa1	3	3.16	2.86	3.8	3.82	3.96	3.57	3.47	3.8	3.82	3.55
Zfp57	1.96	1.64	1.63	3.47	2.99	3.02	2.55	3.21	2.83	2.99	2.52
Leo1	3.9	3.78	3.35	4.32	4.37	4.39	3.82	4.05	4.18	4.34	3.82
Cited1	7.26	7.63	7.13	8.05	8.09	8.51	8.13	7.64	8.07	8.74	7.78
Pvr	2.91	2.56	3.11	3.97	3.77	3.65	4.08	3.87	3.56	3.91	3.57
Fkbp14	4.9	4.85	4.84	5.74	5.29	5.45	5.54	5.78	5.17	5.32	5.22
Ptprn	9.92	10.52	10.14	10.89	11.35	11.66	11.11	10.6	11.29	11.63	10.98
Slc52a2	4.1	4.03	3.92	4.65	4.36	4.62	4.43	4.42	4.39	4.57	4.14
Lrrc29	0.87	0.7	0.79	2.13	2.12	2.41	1.97	2	2.34	1.95	1.83
Arl4d	1.43	0.81	1.28	2.03	2.11	1.93	1.95	1.83	1.48	2.28	1.83
Fut4	3.15	3.27	2.97	4.96	4.66	4.98	4.91	5.07	4.51	5.04	4.31
Tbrg1	5.44	5.63	5.31	6.09	6.06	6.22	5.69	5.84	5.94	6.14	5.59
Qsox1	5.16	5.15	5.09	5.89	5.62	5.75	5.36	5.58	5.44	5.66	5.39
Rnf128	5.17	5.14	5.03	5.81	5.57	5.74	5.47	5.67	5.55	5.46	5.35
Whrn	5.26	5.41	5.32	5.87	5.95	6.18	5.86	5.66	5.83	6.01	5.8
Rap1b	6.5	6.73	6.29	7.02	7.03	7.27	7.02	6.97	7.12	7.15	6.54
Mettl1	3.2	3.37	3.16	3.93	3.7	3.99	3.89	3.54	3.72	3.97	3.67
Gkap1	3.29	3.53	3.09	3.74	3.97	4.18	3.71	3.63	3.88	4.03	3.47
Pdyn	6.14	5.99	6.17	6.87	6.65	6.92	6.61	6.46	6.62	6.79	6.6
B3galnt2	4.52	4.39	4.54	5.28	5.22	5.19	5.1	5.16	5.11	4.99	4.95
Snx1	6.8	7.03	6.58	7.35	7.4	7.53	7.11	7.13	7.29	7.48	6.88
Slc45a1	6.32	6.63	6.24	7	6.99	7.14	6.74	6.69	6.95	6.97	6.67
Erp29	6.73	6.99	6.41	7.36	7.37	7.65	6.93	7.13	7.25	7.54	6.79
Eaf1	5.91	5.88	5.8	6.47	6.22	6.5	6.46	6.25	6.18	6.41	6.19
Cacna1s	2.02	2.15	1.96	3.61	2.81	3.23	3.43	3.23	3.01	3.28	2.94
Cirbp	5.27	5.5	5.23	5.84	6.02	6.23	5.79	5.59	6.14	5.72	5.82
Slc22a15	4.28	4.05	4.39	4.71	4.58	4.45	5.05	4.57	4.35	4.35	4.89
Ctgf	1.68	1.35	1.28	2.55	2.58	2.86	1.38	1.82	2.34	2.78	1.9
Nucb2	4.19	4.44	3.97	5.08	4.9	5.36	4.59	4.72	4.95	5.05	4.57
Myo16	4.68	4.62	4.73	5.22	5.13	5.53	5.13	5.04	5.23	5.05	5.06
Fstl4	5.77	5.93	6.2	6.18	6.22	6.6	7.02	6.17	6.17	6.4	6.64
Ercc1	4.26	4.39	4.01	5.16	4.85	5.18	4.59	4.85	4.79	5.02	4.45
Ticam1	2.54	1.91	2.05	2.87	2.3	2.72	2.68	2.43	2.43	2.56	2.45
Sv2c	7.34	7.5	8	8.52	8.38	8.8	9.22	8.35	8.37	8.64	8.89
Tmed3	5.61	5.75	5.19	6.32	6.02	6.4	5.87	6.1	5.95	6.21	5.66
Atp1b3	6.2	6.34	6.04	6.96	6.87	7.03	6.47	6.69	6.72	6.87	6.38
Sap30	1.18	0.56	0.79	1.96	1.69	1.82	1.57	1.73	1.42	1.61	1.62
Cep112	1.9	2.04	1.67	2.54	2.49	2.31	2.32	2.23	2.26	2.42	2.02
Gnas	6.78	7.13	6.76	7.32	7.5	7.94	7.45	6.98	7.35	7.89	7.28
Pla2g4e	2.9	2.71	3.18	3.46	3.94	3.56	3.58	3.27	3.51	3.37	3.72
Tnfrsf1b	2.78	2.75	2.66	3.29	3.11	3.45	3.3	3.05	3.11	3.02	3.27
5033406O09Rik	0.34	0.3	0.34	1.76	1.33	1.88	1.54	1.3	1.57	1.59	1.33
Rab3b	6.4	6.38	6.14	7.13	6.93	7.33	7.15	6.81	6.99	7.14	6.88
F2rl2	1.63	2.25	2.07	2.62	2.52	2.73	2.92	2.27	2.58	2.64	2.57
Spata5l1	1.33	1.46	0.71	1.85	2.15	2.08	1.14	1.63	1.75	1.89	1.33
Dysf	3.38	3.48	3.18	4.95	4.36	4.71	4.4	4.23	4.45	4.73	4.23
Prss23	2.33	2.4	2.11	3.13	3.32	3.35	2.69	3.15	2.74	3.06	2.86
Aloxe3	2.55	2.42	2.56	3.28	3.12	3.05	2.74	2.82	3.04	2.74	2.87
Rab3ip	5.71	5.95	5.48	6.37	6.3	6.5	6.21	6.03	6.26	6.43	5.9
Cd164	7.03	7.06	6.96	7.53	7.3	7.53	7.56	7.48	7.19	7.29	7.2
Ssr4	5.19	5.56	5.25	6.04	6.15	6.43	5.98	5.68	6.1	6.27	5.8
Tnnc1	0.31	0.56	0.13	2.09	1.67	1.8	1.3	1.06	1.66	1.92	1.4
Agrp	8.29	9	8.42	9.5	10.54	10.97	10.27	8.94	10.41	11.08	9.98
Stt3b	7.11	7.2	6.81	8.08	7.88	8.12	7.62	7.83	7.73	7.97	7.35
Slc25a25	6.77	6.82	6.74	7.3	7.37	7.42	7.27	7.12	7.23	7.22	6.97
Creb3l1	1.54	1.3	1.65	2.09	1.89	2	2.03	1.63	1.9	1.75	1.89
Fkbp11	2.01	1.98	1.33	3.73	3.33	3.62	2.72	3.14	3.27	3.69	2.39
Drap1	5.22	5.56	5.29	5.83	5.9	6.22	5.88	5.39	5.86	6.1	5.61
2610524H06Rik	2.66	2.69	2.28	3.26	2.99	3.05	2.96	2.97	3	2.79	2.65
Kcnv1	5.14	4.99	4.71	5.89	5.64	5.56	5.76	5.49	5.48	5.79	5.21
Eda	2.49	2.2	2.58	2.83	2.77	2.78	3.31	2.72	2.54	2.4	3.18
Npy	8.53	9.65	9.37	9.76	10.91	11.55	11.1	9.07	10.88	11.62	10.79
AA414768	4.97	4.83	4.61	5.69	5.31	5.68	5.3	5.39	5.32	5.53	4.83
Tmsb4x	7.18	7.93	7.62	7.85	8.32	8.55	8.41	7.43	8.3	8.53	8
Ccbe1	2.06	1.42	3.18	2.46	2.07	2.19	3.96	1.95	2.02	2.03	3.76
Ism1	3.33	3.32	3.72	4.53	4.48	4.5	4.25	3.88	4.15	4.61	4.2
Ssu72	5.8	5.99	5.75	6.42	6.43	6.6	6.17	6.17	6.24	6.38	5.94
Avpi1	2.58	2.73	2.33	3.03	3.19	3.38	2.74	2.9	2.98	3.09	2.49
Psme4	5.04	5.03	4.9	5.68	5.57	5.63	5.64	5.5	5.28	5.34	5.5
Mid1	1.75	1.83	1.67	2.42	2.28	2.37	2.43	2.02	2.27	2.15	2.15
Apold1	1.74	1.31	1.85	2.27	2.76	2.34	1.97	1.94	2.02	2.28	2.29
BC048080	0.72	0.87	0.92	1.7	1.7	1.38	1.44	1.16	1.64	0.9	1.59
Npm3	1.07	1.97	1.01	2.1	2.56	2.39	2	1.85	2.17	2.48	1.61
Syndig1l	4.63	4.6	4.46	5.58	5.52	5.76	5.63	5.27	5.34	5.64	5.27
AK199756	1.21	0.68	0.85	1.97	1.45	1.47	1.5	1.69	1.13	1.22	1.45
Map3k6	2.35	2.58	2.12	3.38	3.31	3.47	2.81	2.87	3.1	3.32	2.74
Txnip	3.75	3.69	4.26	4.33	4.22	4.48	5	3.94	4.02	4.48	4.57
Scg2	9.87	10.53	10.01	10.95	11.66	11.85	11.16	10.52	11.42	11.77	10.91
Lsm8	2.56	2.53	2.04	3.31	3.15	3.35	2.88	3.03	3.01	3	2.67
Btg1	5.01	5.2	5.11	6.16	6.2	6.4	6.39	6	6.06	6.14	5.92
1700066M21Rik	5.19	5.15	5.22	5.85	5.59	5.8	5.91	5.75	5.51	5.36	5.49
Mgat4c.2	5.41	5.39	5.82	6.24	5.9	5.99	6.43	5.92	5.71	5.82	6.1
Plce1	5.09	4.89	5.1	6.26	5.94	6.36	6.41	5.87	5.74	6.2	6.1
Nabp1	3.72	3.76	3.35	4.16	4.06	4.16	4.02	4.08	3.76	3.9	3.62
Slc18a1	1.52	1.54	1.21	2.6	2.13	2.87	2.36	2.53	2.22	2.44	1.69
Adgrg2	3.97	3.71	3.24	6.36	5.98	6.39	5.74	6.09	5.92	6.14	5.25
Rasd1	3.08	2.85	3.15	3.62	4.07	3.29	3.54	3.23	3.59	3.38	3.24
Cflar	4.57	4.32	4.62	5.47	5.14	5.35	5.58	5.17	4.9	5.19	5.22
Dnajb5	5.71	5.68	5.8	6.43	6.68	6.68	6.62	5.98	6.57	6.56	6.22
Tigd2	4.49	4.37	4.28	5.2	4.88	5.21	5.01	5.04	4.67	4.85	4.67
Hopx	2.9	2.99	2.42	3.72	3.76	4.09	3.2	3.22	3.59	3.75	3.16
Kcnc2	7.67	7.81	7.44	8.31	8.08	8.23	8.07	7.97	7.85	8.13	7.66
Vdr	0.31	0.14	0.24	1.83	1.3	1.4	1.21	0.55	1.08	1.75	1.09
Osbpl10	4.51	4.72	4.51	5.01	5.34	5.46	4.71	4.73	4.96	5.08	4.71
Dnajc21	3.6	3.66	3.33	4.04	4.19	4.29	3.8	3.79	3.92	4.07	3.42
Fbxo4	3.61	3.61	3.5	4.45	4.19	4.45	4.44	4.06	4.2	4.05	4.1
Arc	3.21	2.71	3.63	3.81	4.02	3.46	3.97	3.44	3.43	3.47	3.8
Tmeff2	5.75	5.9	5.81	7.05	6.81	6.83	6.19	6.4	6.41	6.84	6.14
Herc2	8.56	8.62	8.47	9.19	8.88	9.19	9.04	8.73	8.78	8.92	8.73
Apbb2	6.89	6.87	6.98	7.39	7.29	7.43	7.48	7.11	6.99	7.19	7.15
Fkbp2	2.85	2.91	2.31	3.25	3.21	3.69	3.06	2.95	3.11	3.22	2.77
Pcsk1	7.05	7.07	6.96	7.9	7.67	7.92	7.56	7.54	7.34	7.69	7.31
Fam46a	6.58	6.64	6.4	7.35	7.17	7.32	7.38	7.16	6.9	7.21	6.76
Pappa2	2.21	2.11	1.85	5.01	4.32	4.56	3.93	4.06	4.13	4.82	3.54
Ghsr	7.73	7.79	7.17	8.35	7.87	8.35	8.36	8.08	7.84	8.08	7.76
Ecm1	0.31	0.36	0.43	1.78	1.72	1.87	1.3	1.06	1.69	1.34	1.43
Ninl	1.72	1.56	1.96	2.28	2.25	2.38	2.33	2.18	1.83	2.21	1.79
Dpy19l4	6.48	6.43	6.47	7.09	6.8	7.06	7.29	7.01	6.62	6.68	6.71
Emilin1	1.94	1.65	1.45	2.93	2.27	2.75	2.35	2.62	1.91	2.3	2.3
Fibcd1	4.19	4.01	3.8	4.69	4.65	4.76	4.06	4.24	4.34	4.28	4.13
Pex5	6.33	6.41	6.11	6.94	6.78	7.07	6.56	6.58	6.63	6.74	6.18
Galnt18	4.5	4.55	4.54	5.11	5.08	5.2	4.85	4.47	4.89	4.89	4.77
Epha2	-0.04	-0.32	-0.24	2.07	1.46	1.76	1.09	0.99	1.59	1.4	1.2
Dlk1	9.39	9.77	9.86	10.12	10.28	10.66	10.74	9.65	10.08	10.51	10.33
Ccl17	-0.21	-0.15	-0.47	1.97	1.46	1.68	0.56	0.67	1.41	1.81	0.46
Syt10	4.45	4.31	4.73	5.06	4.86	4.77	5.34	4.59	4.64	4.69	4.86
Ddx58	2.83	2.51	2.66	3.34	3.13	3.52	3.24	2.99	2.85	3.15	3.01
Helq	2.33	2.25	1.98	3.1	2.95	2.95	2.69	2.68	2.75	2.73	2.25
Best3	0.83	0.7	2.15	1.25	1.32	1.64	3.34	0.73	1.17	1.28	3.06
Cstb	2.66	2.71	2.27	3.85	3.59	4.05	3.14	3.11	3.56	3.75	2.9
Cdc37l1	7.37	7.4	7.31	7.78	7.87	8	7.97	7.51	7.61	7.67	7.57
Nlrc3	0.83	0.17	0.19	3.73	3.33	3.87	3.14	3.3	3.01	3.82	2.56
Fam71e1	0.37	1.16	0.08	1.67	1.73	2.07	1.72	1.2	1.41	1.81	1.48
Rbbp7	7.45	7.75	7.42	8.39	8.41	8.8	8.32	8.07	8.2	8.51	7.84
Ikbip	4.25	3.99	3.9	4.87	4.42	4.63	4.43	4.53	4.27	4.26	3.97
Deb1	3.77	3.71	3.35	4.29	4.28	4.4	3.95	3.76	4.1	4.14	3.58
Rbm12b1	1.23	1.06	0.75	1.7	1.84	1.8	1.59	1.67	1.28	1.44	1.23
Phkb	5.94	5.97	5.87	6.86	6.44	6.74	6.34	6.37	6.12	6.63	5.89
Hspa1a	2.74	1.97	2.35	3.45	3.25	3.18	3.05	3.27	2.85	3.1	2.2
Lancl3	6.81	6.77	6.7	8.11	7.68	8.03	8.12	7.78	7.4	7.76	7.63
Nfxl1	4.71	4.86	4.22	5.54	5.22	5.5	5.33	5.42	4.88	5.16	4.74
Bmper	4.17	3.99	3.98	4.71	4.81	4.82	4.16	4.41	4.47	4.26	4.01
H2-M3	1.93	1.96	1.42	3.12	2.83	3.2	2.63	2.5	2.54	2.96	2.35
Slk	5.6	5.53	5.53	6.34	6.07	6.16	6.01	5.83	5.82	5.77	5.76
Trib1	4.18	4.13	4.45	4.69	4.77	4.84	5.12	4.46	4.26	4.47	4.84
Ogfrl1	7.36	7.33	7.42	7.82	7.81	8.02	8.44	7.57	7.6	7.68	7.85
Gpr19	4.1	4.24	4.13	4.65	4.76	4.76	4.77	4.37	4.4	4.51	4.23
Etv5	5	4.99	4.57	5.37	5.11	5.4	5.31	5.15	4.73	4.94	4.95
Notch4	3.18	2.87	2.97	4.84	4.98	5.24	4.45	4.43	4.61	4.68	4.42
Kcnmb4.2	3.4	3.23	4.01	4.35	4.34	4.36	4.58	3.76	3.93	4.11	4.4
Col6a3	1.97	1.6	1.85	3.17	2.89	2.87	2.74	2.71	2.68	2.43	2.43
Edem2	4.12	4.35	4.08	5.43	5.06	5.39	5.04	4.96	4.85	5.07	4.59
Cyp4f17	2.61	2.71	2.34	3.28	3.04	3.45	3.37	2.87	2.79	3.16	2.88
Sst	5.66	6.46	6.46	6.28	6.87	7.24	6.96	5.52	6.86	6.76	6.74
Gpd1	3.46	2.82	3.44	4.01	4	4.22	4.17	3.59	3.46	3.78	4.13
Ndnl2	4.55	4.65	4.35	5.26	5.06	5.41	5.05	4.72	4.91	5.1	4.58
Fsd1l	7.13	6.98	6.97	7.66	7.31	7.53	7.75	7.27	7.08	7.25	7.2
Gpr3	2.51	2.02	2.33	3.24	3.24	3.16	3.3	2.93	2.66	2.95	2.93
Trim15	1.2	1.09	0.95	2.8	2.26	2.91	2.45	2.46	2.2	2.29	2.03
Ghr	8.04	8.29	7.73	9.05	8.87	9.29	9.11	8.71	8.73	8.98	8.42
Esrrb	1.69	1.37	1.76	2.28	1.89	2.19	2.66	2.18	1.48	1.28	2.6
9630014M24Rik	1.2	1.14	0.64	2.41	2.55	2.74	2.5	2.02	2.14	2.39	2.11
Sec14l1	6.03	5.94	6.13	6.73	6.6	6.67	6.84	6.35	6.18	6.31	6.44
Nfil3	3.65	3.43	3.93	5.31	5.16	5.12	5.41	4.96	4.78	5.02	4.62
C630043F03Rik	2	2.16	2.07	3.09	3.07	2.79	2.53	2.58	2.54	2.65	2.15
L3mbtl3	5.01	4.67	4.71	5.41	5.29	5.39	5.17	4.94	4.97	4.98	4.8
Zar1	2.97	3.27	2.91	3.83	3.58	3.98	3.55	3.04	3.47	3.76	3.01
Ppef1	1.39	1.35	0.79	3.46	2.92	3	3.28	3.23	2.57	2.68	2.58
Pls1	2.01	1.7	2.04	2.98	2.56	2.56	2.44	2.47	2.04	2.08	2.42
Rbp4	3.87	4.43	3.91	6.13	5.62	5.66	5.19	5.5	4.85	5.83	4.84
N4bp2l1	7.55	7.84	7.15	7.94	7.82	8.17	8.13	7.71	7.59	7.51	7.63
Rps6ka2	7.35	7.53	7.37	7.93	7.86	8.25	7.91	7.44	7.58	7.84	7.46
Brca2	5.66	5.74	5.45	6.11	5.7	5.99	6.47	5.67	5.53	5.35	6.07
Rab40c	5.17	5.02	5.13	5.86	5.63	5.75	5.76	5.48	5.42	5.47	4.95
Ern1	5.2	5.23	5.08	5.76	5.57	5.82	5.75	5.37	5.22	5.44	5.24
Gclc	6.26	6.39	6.17	6.93	6.69	6.97	6.8	6.37	6.48	6.57	6.32
Tuba8	2.21	2.37	1.92	3.31	3.15	3.27	2.96	2.43	2.94	3	2.6
Smap1	2.43	2.03	2.2	2.78	2.41	2.96	2.7	2.04	2.16	2.69	2.18
Slc25a33	5.69	6.1	5.67	6.25	6.51	6.57	6.17	5.92	6.12	6.05	5.7
Tmem120b	1.54	1.69	0.95	2.23	2.05	2.29	1.99	1.63	1.47	2.03	1.71
Gm8773	4.58	4.58	3.48	5.34	4.49	4.71	4.27	4.72	4.09	4.8	3.41
Ctsc	1.47	1.19	1.75	2.34	2.09	1.58	1.97	1.69	1.44	1.37	1.82
Thbs2	3.28	3	3.27	4.66	4.05	4.33	3.9	4.21	3.62	3.76	3.65
Pawr	1.8	1.77	1.4	2.68	2.24	2.31	2.23	2.21	2.04	1.98	1.42
Ostf1	3.23	3.11	2.98	3.64	3.62	3.95	3.34	3.01	3.36	3.6	2.77
Card19	1.93	2.06	1.88	2.77	2.61	2.97	3.08	2.06	2.44	2.6	2.53
Cela1	1.85	1.74	1.53	2.69	2.3	2.71	2.42	1.69	2.22	2.52	1.78
AK086757	4.82	4.67	4.75	5.44	4.93	5.2	5.58	4.87	4.52	4.9	5.09
Kl	5.44	5.31	4.92	6.12	5.82	6.05	5.97	5.64	5.49	5.78	5.26
Rassf8.2	4.37	4.03	3.94	4.8	4.45	4.76	4.68	4.27	4.26	4.26	4.11
Nudt10	5.83	5.85	5.52	6.56	6.23	6.5	6.58	6.24	5.96	5.98	5.89
Dusp10	3.21	3.14	3.35	4.14	3.99	3.62	3.45	3.47	3.33	3.63	2.93
Ddit4	4.24	4	4.27	4.87	5.15	5.15	5	4.42	4.4	4.8	4.73
Egr4	1.4	0.99	1.45	2.03	1.84	1.59	2.09	1.14	1.41	1.41	1.72
Cdkn1a	4.38	4.15	3.86	6.71	6.73	6.98	6.58	6.01	6.45	6.59	6.08
Tpst2	4.05	4.36	4.02	4.66	4.66	4.98	4.69	4.21	4.33	4.46	4.15
Rassf8	4.69	4.61	4.55	5.18	5.1	5.27	5.15	4.61	4.83	4.76	4.65
Myof	1.54	1.33	0.89	3.23	3.21	3.34	2.59	2.59	2.77	2.85	2.3
Adpgk	5.19	5.2	4.88	6.12	6.01	6.31	5.71	5.55	5.64	5.83	5.21
Ptk2b	4.31	4.03	4.06	5.47	5.62	5.72	5.02	4.91	5.03	5.18	4.85
Racgap1	4.15	4.41	4.08	4.99	4.94	5.16	4.65	4.28	4.69	4.57	4.29
Fam150b	5.97	6.26	5.69	6.83	6.8	6.83	6.63	6.28	6.32	6.68	5.88
Foxo1	7.43	7.41	7.05	7.87	7.47	7.78	7.97	7.52	7.09	7.27	7.25
Hdhd3	2.41	1.46	1.75	2.7	2.54	2.42	1.99	2.1	1.98	2.07	1.42
Layn	0.96	1.31	1.15	3.83	2.95	3.14	2.42	2.48	2.29	3.62	1.71
Thbs1	4.79	4.51	4.21	7.11	7.14	6.72	6.47	6.13	6.28	7.25	5.54
Hspa1b	1.79	1.35	0.89	2.62	2.39	2.59	2.13	2.48	1.92	2.15	0.84
Zbtb7b.2	0.62	0.11	0.08	1.64	1.5	1.85	0.79	0.9	1.19	1.03	0.53
Amy1	0.72	0.41	0.71	1.6	1.17	1.29	1.71	1.14	0.75	1.11	0.39
Hhip	4.76	4.35	4.92	7.45	7.18	7.13	6.67	5.71	5.41	6.53	5.37
Spink10	1.65	0.73	2.51	0.61	0.27	-0.51	2.13	1.26	0.54	0.61	2.15
Ldb2	5.31	5.17	5.51	4.67	4.53	4.4	5.12	4.94	5.2	5.04	5.38
Rasgrp1	8.16	8.38	8.41	7.58	7.5	7.35	7.52	7.88	7.84	8.28	7.75
Rgs6	5.53	5.03	6.29	4.28	4.87	3.91	5.4	4.79	4.45	4.96	6.04
Vtn	3.92	3.41	3.72	3.42	3.6	3.1	2.27	3.8	3.86	3.49	3.15
Mccc1os	4.87	4.95	4.58	4.47	4.07	4.1	4.14	4.71	4.58	4.71	4.35
Add3	6.79	6.57	6.83	6.2	6.21	6.06	6.24	6.71	6.51	6.45	6.61
Angpt1	5.53	5.2	5.05	4.79	4.14	4.05	4.36	5.33	4.65	4.7	4.16
Zfp455	1.78	1.87	2.52	1.37	1.19	0.96	2.17	2.01	1.37	1.4	2.4
Khdrbs3	5.16	5.27	5.18	4.79	4.83	4.67	4.52	5.12	5.02	5.27	4.88
Fam163a	2.81	2.16	3.54	1.89	2.41	1.29	2.93	2.43	2.14	2.29	3.18
AK164315	1.61	1.34	2.26	0.99	0.47	0.63	1.79	1.56	0.95	0.85	1.94
Tspo	2.19	2.23	1.69	1.42	1.48	1.21	0.96	1.72	1.8	1.63	1.22
Rspo3	2.29	2.32	1.95	1.83	1.93	1.38	1.72	2.2	1.97	1.82	2.17
Cd82	3.83	3.86	3.95	3.33	3.23	3.05	3.51	3.72	3.4	3.54	3.74
Adamts4	2.3	1.51	2.04	0.96	1.35	0.97	1.64	1.89	1.1	1.31	1.95
Fmo1	1.79	1.66	1.98	1.17	0.78	0.61	1.69	0.99	1.18	1.43	1.83
P4ha3	4.02	4.03	4.06	3.3	3.22	3.2	3.36	3.37	3.63	3.72	3.55
Robo2	5.56	5.3	5.62	4.73	5.3	4.49	4.74	5.08	5.15	4.9	5.35
Glipr2	2.27	2.03	2.68	1.64	1.47	1.3	2.38	2.46	1.52	1.69	2.3
Filip1	4.55	4.33	4.64	3.69	3.54	3.65	3.98	4.11	4.03	3.94	3.95
Tmem51	1.56	1.22	1.13	0.87	1.06	0.55	0.73	1.2	1.08	0.84	1.25
Epb41l4a	4.89	4.96	4.85	4.42	4.32	4.3	4.53	4.55	4.68	4.74	4.71
Ermn	3.24	2.65	3.5	2.34	2.34	2.04	2.98	2.99	2.26	2.44	3.15
Gal3st1	1.5	1.79	1.71	1.26	1.61	1.15	1.02	1.47	1.83	1.27	1.62
Myl9	1.76	1.37	1.31	0.99	1.46	0.73	0.29	1.02	1.41	1.27	0.94
Fat1	6.42	5.97	6.76	5.57	5.85	5.63	6.09	5.79	6.01	5.95	6.49
Mog	4.13	3.49	4.11	2.99	3.37	2.95	3.8	3.76	3.11	3.28	4.12
Gper1	1.34	0.97	1.53	0.94	1.06	0.61	0.2	0.78	1.21	1.01	0.98
Aqp4	6.92	6.47	7.76	5.58	5.53	5.25	7.41	6.37	5.37	5.75	7.44
Car2	4.21	3.73	4.2	3.22	3.35	3.03	3.67	3.65	3.35	3.42	3.91
6720489N17Rik	1.72	1.21	2.5	1.17	0.8	0.55	2.14	1.73	0.97	0.66	2.29
Cx3cr1	4.17	3.64	4.76	3.03	2.99	2.99	4.69	3.55	3.1	3.33	4.76
Plch1	5.78	5.72	6.2	5.11	5.33	4.77	5.16	5.31	5.38	5.14	5.53
Lrp4	4.21	3.6	4.15	3.27	3.04	3.15	3.93	3.57	3.02	3.51	4.23
Cxcl12	4.47	4.55	5.11	3.89	4.2	3.76	4.4	4.47	4.11	3.79	4.85
Cdc42ep2	2.24	2.05	2.27	1.35	2.19	1.77	1.3	1.96	2.06	1.85	1.84
Stard4	5.88	5.78	6.03	5.21	5.41	5.22	5.43	5.41	5.54	5.58	5.69
Enpp2	5.97	5.89	5.92	5.56	5.32	5.42	5.29	5.71	5.58	5.77	5.45
Fndc1	2.98	2.73	3.26	2.33	2.21	2.37	2.74	2.82	2.52	2.23	3
Hltf	5.06	4.93	4.95	4.44	4.32	4.25	4.55	4.76	4.47	4.6	4.63
Nqo2	3.5	3.23	3.72	2.63	2.85	2.72	3.33	2.97	2.95	2.96	3.55
Smoc1	5.69	5.93	5.69	5.17	5.16	5.16	4.97	5.45	5.28	5.34	5.27
4930429F24Rik	2.07	1.94	2.59	1.19	0.9	0.86	2.2	1.87	0.9	1.26	2.01
Mchr1	4.24	4.12	3.58	3.77	3.71	3.49	2.97	3.73	3.87	3.74	3.49
Klf10	2.63	2.75	2.94	1.99	2.33	2.23	2.09	2.39	2.65	2.07	2.41
Dpf3	2.01	1.48	2.59	1.17	1.22	1.18	1.86	1.35	1.51	1.33	2.09
A330076H08Rik	2.11	2.17	2.15	1.15	1.42	1.35	1.76	1.86	1.58	1.35	1.75
Ky	2.26	1.34	2.88	0.8	1.57	0.79	2.65	1.69	1.48	0.87	2.76
Mob3b	3.99	3.3	5.84	2.95	2.93	2.61	5.64	3.75	2.9	2.85	5.59
Arhgef19	2.34	2.12	2.78	1.59	1.66	1.9	2.1	1.86	1.72	1.93	2.57
Npy2r	8.05	8.35	7.89	7.2	6.63	6.84	7.26	7.42	7.06	7.29	6.94
Adamtsl3	2.39	2.32	1.87	0.4	1.22	1.51	1.3	1.76	1.07	1.43	1.16
Ccdc80	1.89	1.34	1.47	1.19	0.53	0.61	0.99	0.99	0.82	0.9	1.29
Trpc7	3.46	3.41	3.5	2.95	3	2.74	2.77	3.23	3.17	2.78	3.01
Nav3	6.06	5.96	6.07	5.5	5.36	5.28	5.68	5.73	5.54	5.37	5.89
Il33	3.47	3.39	3.91	2.4	2.67	2.36	2.95	2.76	2.54	2.59	3.22
3110039I08Rik	5.31	5	6.13	4.55	4.57	4.24	5.98	4.92	4.66	4.53	5.98
Gm14169	1.43	1.22	1.59	0.99	0.9	0.57	0.85	0.8	0.89	1.12	1.13
Bbc3	1.92	1.74	1.13	1.6	1.39	0.55	0.67	1.67	1.18	1.11	1
Car15	1.47	1.27	1.42	0.58	0.96	0.59	1.28	1.06	0.93	0.87	1.23
Padi2	3.71	3.21	4.68	2.18	2.09	1.85	3.76	2.52	2.12	2.11	3.81
Kcnj10	8.33	8.03	9.94	7.2	7.36	7.05	9.81	7.73	7.2	7.41	9.76
Rgs16	3.61	2.87	3.44	2.96	3.27	2.49	2.76	2.98	3.32	2.48	3.32
Glp1r	4.07	3.84	4.28	3.2	2.88	2.82	4.04	2.98	3.27	3.02	4.21
Vps13a	5.92	5.82	6.17	5.2	5.15	5	5.75	5.47	5.34	5.2	5.7
Scgn	1.82	2.3	2.15	1.63	0.96	1.02	0.88	1.18	1.64	1.17	1.09
Itgb4	1.2	0.54	2.85	0.11	0.06	0.51	2.22	0.55	0.64	0.37	2.05
Bcs1l	4.12	4.18	4.11	3.52	3.19	3.34	3.27	3.72	3.35	3.61	3.2
Synpr	6.98	7.18	6.82	6.45	6.71	6.35	5.97	6.79	6.77	6.27	6.22
Dnah2	1.71	1.71	1.9	0.96	0.47	0.71	1.59	0.97	0.85	0.95	1.51
Fam19a1	5.09	5.04	5.39	4.29	4.53	3.98	5.21	4.68	4.31	4.4	5.23
Naprt	2.16	1.83	1.26	0.87	0.86	0.93	1.04	0.88	1.04	1.27	0.98
Dscaml1	4.69	4.43	4.88	4.01	4.35	4.01	4.14	3.96	4.47	4.01	4.61
Kndc1	7.68	7.82	7.56	7.03	7.09	7.05	7.11	7.13	7.26	7.24	7.19
Slc7a11	5.99	5.42	6.91	4.8	4.68	4.64	6.8	5.43	4.57	4.98	6.58
Otof	3.44	3.55	3.87	2.86	3.48	3.14	3.06	3.08	3.38	2.95	3.72
Evi5	7.63	7.79	7.54	7.09	6.9	6.97	7.34	7.37	7.1	7.21	7.15
Tln2	7.34	6.91	7.51	6.58	7.04	6.46	6.63	6.84	6.91	6.31	7.18
Podxl	4.92	5.08	5.3	4.41	4.9	4.57	4.55	4.81	4.83	4.51	4.83
Cpne5.2	3.66	3.67	4.05	3.18	3.6	3.38	3.25	3.56	3.68	3.21	3.52
Dpp7	3.75	3.46	3.07	3.18	2.96	3.02	2.49	3.55	2.95	3.13	2.52
Klhl1	5.54	5.67	5.29	4.71	4.67	4.4	4.39	4.85	4.64	4.66	4.53
Fat3	7.28	6.87	7.76	6.39	6.58	6.28	7.54	6.76	6.45	6.44	7.65
Best1	2.94	3.19	3.11	2.47	2.48	2.61	2.47	2.57	2.76	2.41	2.77
Ednrb	5.93	5.72	6.48	4.76	4.87	4.76	6.11	5.17	4.81	4.88	6.14
Gpr52	2.72	2.71	3.17	2.07	2.51	2.17	2.69	2.55	2.33	2.25	2.81
Cfap44	1.79	1.96	2.29	0.89	1	1.2	2.05	1.5	1.18	0.91	2.05
Trpm2	5.17	5.33	5.22	4.48	4.71	4.37	4.31	4.68	4.62	4.5	4.57
Wnt7a	3.04	2.51	3.28	2.41	2.79	2.29	2.46	2.53	2.67	2.13	3.13
Metrn	3.46	3.71	3.64	2.45	2.96	2.59	3.37	2.87	2.64	3.07	3.31
Ldlr	5.97	5.71	6.53	5.28	5.8	5.36	5.76	5.42	5.56	5.61	6.07
Abhd14a	3.65	3.95	3.71	3.53	3.12	3.07	3.09	3.43	3.32	3.45	3.03
Slc14a1	3.72	3.42	4.26	2.89	2.93	2.62	4.15	3.24	3.01	2.78	4.05
Plagl1	8.81	9.07	8.75	8.04	7.89	8.17	8.31	8.16	8.32	8.37	8.01
Erbb4	7.63	7.39	8.17	6.81	6.88	6.68	8.09	7.06	6.91	6.87	8.07
Eppk1	1.9	1.25	1.15	0.8	0.86	0.99	0.37	0.75	0.92	0.73	1.11
Hrh1	4.54	4.5	4.67	4.02	3.84	3.88	3.93	4.13	4.08	3.82	4.07
AW551984	8.76	8.96	8.81	8.35	8.36	8.33	8.37	8.43	8.57	8.46	8.35
Bmp3	4.64	4.57	5.03	3.48	3.18	3.08	4.22	3.54	3.58	3.29	3.98
Zfr2	6.06	6.1	6.11	5.34	5.46	5.38	5.29	5.44	5.52	5.47	5.44
9030617O03Rik	3.92	3.79	3.92	3.17	3.14	2.89	3.71	3.04	3.37	3.27	3.6
Lekr1	1.82	1.88	1.98	1.3	1.37	1.2	1.38	1.7	1.08	1.19	1.68
Anxa6	6.79	7.05	6.75	6.3	6.22	6.36	6.22	6.38	6.39	6.53	6.16
Cntnap3	3.18	2.51	3.23	2.47	2.68	2.25	2.44	2.75	2.67	1.75	3.04
Mdga1	5.77	5.61	6.31	4.96	5.31	4.81	5.41	5.01	5.13	4.84	5.87
Ugt8a	4.56	3.44	4.49	3.03	3.06	2.61	3.99	3.62	2.62	2.79	4.07
Adgrv1	2.88	2.6	3.07	2.27	2.17	2.09	2.69	2.07	2.6	2.2	2.62
Smpdl3b	2.24	2.44	2.47	1.26	1.37	1.4	1.92	1.16	1.44	1.75	1.89
Lims2	5.15	4.52	5.44	4.17	4.11	3.96	5.3	4.51	4.16	4.26	5.01
Sbspon	2.65	2.7	2.53	1.71	1.74	1.76	2.7	2.14	1.78	2.03	2.38
Tek	3.06	3.18	3.63	2.85	3.21	2.95	2.37	2.92	3.12	2.87	2.93
Nrep	4.01	3.89	3.97	3.55	4.16	3.36	3.16	3.86	3.83	3.42	3.52
Isyna1	6.41	6.49	6.24	5.86	5.81	5.75	5.52	5.69	5.82	6.02	5.72
Lipa	4.45	4.37	4.81	4.02	4.1	3.94	4.08	3.97	4.06	3.97	4.49
Ephx2	2.47	2.24	2.12	1.91	1.42	1.3	1.89	1.6	1.62	1.88	1.68
Chil1	1.56	1.25	1.75	0.92	1.16	0.53	0.63	0.64	0.84	0.85	1.27
Smim17	4.61	4.79	4.83	4.15	4.77	4.21	4.14	4.47	4.58	4.15	4.42
Wdr78	3.85	3.82	3.63	3.26	2.95	2.89	3.29	3.45	3.04	3.15	3.06
Vit	2.54	2.27	2.27	1.35	0.8	1.3	1.74	1.1	1.32	1.57	1.38
Tnxb	2.42	2.06	2.41	0.99	1.15	0.84	1.21	1.16	1.47	0.59	1.2
Lyrm7	3.77	3.45	3.83	3.12	2.95	2.73	3.65	3.24	2.98	2.88	3.61
Chrd	2.83	2.33	2.39	2.12	1.64	2.06	1.8	2.41	1.82	1.93	1.71
AK192544	4.62	4.46	4.93	3.75	4.1	3.86	4.6	3.9	4.09	4.02	4.56
Mmaa	3.73	3.73	3.88	3.49	3.35	3.01	3.02	3.35	3.37	3.15	3.28
Maob	4.66	4.65	4.49	4.08	4.43	3.94	3.92	4.1	4.22	4.01	4.26
9330117O12Rik	1.52	0.99	3.07	-0.07	-0.17	-0.55	2.74	0.73	-1.16	0.09	2.54
Fggy	3.58	3.84	3.5	2.95	2.72	3.01	3.05	2.96	2.82	3.02	3.1
Gm1821	5.47	6.83	6.69	5.46	5.97	6.21	5.76	5.19	5.92	6.17	6.31
Rph3a	7.89	7.89	8.38	7.08	7.72	7.16	7.72	7.03	7.44	7.2	8.13
Fads2	5.91	5.84	6.24	5.16	5.4	5.3	5.69	5.19	5.25	5.42	5.84
Tbc1d32	5.1	4.86	5.01	4.39	4.12	4.13	4.73	4.52	4.29	4.23	4.46
Tenm2	6.96	6.68	7.39	6.34	6.82	6.36	6.59	6.22	6.66	6.16	7.19
Sulf1	5.14	4.84	5.39	4.51	4.59	4.32	4.71	4.5	4.72	4.27	4.75
Zfp759	2.92	2.67	2.72	2.25	2.09	1.85	2.2	2.45	2.04	1.85	2.14
Per2	5.07	6.03	5.06	4.1	4.5	4.5	4.38	4.1	4.64	4.35	4.47
Map6d1	4.25	3.45	5.07	3.24	3.6	3.01	4.71	3.59	3.28	3.22	4.63
Gm6277	1.89	1.66	1.8	1.17	1.38	0.73	1.28	1.08	1.14	0.97	1.48
Rida	3.91	3.95	3.65	3	3.29	3.27	3.21	3.36	3.2	3.37	2.93
Rgag1	3.16	3.24	3.38	2.24	2.52	2.31	2.9	2.26	2.34	2.48	2.98
Cdhr1	3	2.58	2.95	2.6	2.44	2.31	2.06	2.26	2.65	2.05	2.59
Specc1	7.06	6.91	7.81	6.32	6.54	6.22	7.46	6.45	6.41	6.32	7.46
Cfap61	2.17	2.11	2.23	1.67	1.2	1.29	2.09	1.72	1.53	1.38	1.69
Tst	2.48	2.69	2.39	1.5	1.7	1.46	1.66	1.43	1.41	1.88	1.64
Rasgef1c	4.08	4.06	4.23	3.55	3.81	3.52	3.53	3.47	3.56	3.69	3.77
Sfrp5	2.93	3.53	3.45	2.07	2.81	2.79	3.33	2.22	2.68	2.57	3.59
Efnb3	7.97	8.1	8.19	7.31	7.25	7.27	7.87	7.33	7.44	7.27	7.73
9330102E08Rik	3.2	3.09	3.61	2.62	2.61	1.87	2.86	2.35	2.28	2.51	2.91
Il34	4.27	4.28	4.18	3.77	3.99	3.74	3.73	3.5	4.12	3.75	3.9
Slc12a7	5.26	5.28	5.15	4.78	4.44	4.76	4.72	4.61	4.72	4.91	4.49
Slc9b2	1.72	2.04	1.55	1.35	1.01	1.17	0.91	1.24	1.14	1.25	0.86
Ar	6.9	6.77	7.22	6.1	6.25	6.09	7.12	6.25	6.3	6.06	7.02
AK039686	2.31	1.8	2.38	1.43	1.5	1.33	1.77	1.54	1.41	1.43	1.71
Sntb1	2.11	1.94	2.36	1.39	1.62	1.04	2.25	1.66	1.61	1.26	1.87
Galnt14	4.27	4.4	4.42	3.74	3.62	3.66	4.31	3.79	3.83	3.45	4.31
Rpp40	3.04	2.88	3.01	2.69	2.45	1.93	2.63	2.84	2.27	2.45	2.15
Tnfaip8l1	2.21	2.06	2.14	1.78	1.74	1.43	1.71	1.4	1.76	1.56	1.94
Alpl	2.52	2.42	2.89	1.67	1.84	1.62	1.79	1.86	1.68	1.12	2.31
Armc2	2.29	2.09	1.83	1.71	0.75	1.22	1.3	1.22	1.32	0.85	1.59
Mrap2	5.27	5.4	5.26	4.67	4.77	4.66	4.67	4.5	4.8	4.7	4.8
Nog	2.33	2.22	2.2	1.81	1.96	1.63	1.46	1.76	1.86	1.2	2.11
Baiap3	9.85	10.24	9.86	9.42	9.51	9.63	9.38	9.45	9.6	9.48	9.43
Efhd1	2.1	1.55	2.31	0.94	1.56	1.25	1.69	1.02	1.22	1.22	2.03
Mxra7	3.73	3.57	3.64	3.16	3.44	3.04	3.18	3.08	3.32	3.2	3.24
Matn2	3.83	3.65	3.8	3.05	3.14	2.87	3.1	3.15	2.98	2.85	3.22
Htatip2	2.69	2.86	2.74	2.12	2.13	1.93	1.97	1.78	2.16	2.23	1.95
Col8a1	2.41	2.24	2.35	1.87	1.87	1.33	1.79	1.69	1.5	1.43	2.25
Asap3	3	2.83	3.03	2.28	2.25	2.42	2.38	2.36	2.04	2.33	2.62
Cav1	2.83	3.06	3.21	2.44	2.98	2.36	2.27	2.79	2.66	2.06	2.58
Itm2a	4.14	4.27	4.36	3.62	4.21	3.73	3.2	3.69	4.01	3.5	3.61
Fn3k	4.07	4.19	4.1	3.59	3.69	3.35	3.17	3.29	3.67	3.55	3.25
Rasgrp2	4	4.03	4.26	3.63	4.17	3.74	3.17	3.5	3.96	3.52	3.81
Mrc2	2.96	2.93	2.73	1.99	1.39	2.23	1.62	2	1.59	1.74	1.94
Letm2	3.18	2.68	2.98	2.57	2.32	2.34	2.43	2.73	2.48	2.27	2.06
Nr1d2	7.75	8.05	7.72	7.09	7.55	7.46	7.08	7.23	7.42	7.37	7.12
Rps6ka6	6.26	6.4	6.22	5.75	5.56	5.52	5.74	5.84	5.66	5.6	5.4
Pde2a	7.16	7.45	7.48	6.7	6.87	6.8	6.89	6.65	6.89	6.73	6.91
Cntn6	4.82	4.75	4.91	4.35	4.65	4.27	4.23	4.46	4.46	4.02	4.51
Krtcap3	2.28	2.51	2.1	1.89	1.59	1.61	1.68	1.62	1.7	1.85	1.47
Gdpd2	2.59	2.55	2.41	2.08	1.93	1.83	2.17	1.94	2.46	1.49	1.96
Rasd2	6.76	7.09	7.1	6.26	6.74	6.4	6.44	6.03	6.51	6.47	6.73
Apln	3.49	3.23	4.38	2.09	2.39	2.13	3.67	2.4	1.96	2.34	3.55
Siae	4.58	4.42	4.69	4.11	4.04	3.83	4.15	4.04	3.97	3.87	4.16
Tacr1	3.78	3.67	3.84	3.41	3.75	3.1	3	3.29	3.61	2.91	3.39
Sdhaf4	4.12	4.32	4.15	3.55	3.63	3.62	3.58	3.53	3.73	3.74	3.22
BC096037	3.05	2.67	2.91	2.3	2.31	1.81	2.6	2.14	2.21	1.96	2.6
Cacna2d3	5.67	5.84	5.79	5.07	5.35	5.25	5.06	5.01	5.35	5.06	5.19
Cetn4	2.4	2.53	2.26	2.04	1.68	1.47	2.21	1.76	1.96	1.72	1.8
Pts	4.01	4.25	4.03	3.34	3.68	3.46	3.22	3.4	3.63	3.46	3.06
Slc38a3	4.29	4.17	4.33	3.5	3.76	3.62	3.98	3.62	3.59	3.54	3.97
Tppp3	6.35	6.78	6.55	5.8	6.08	5.99	5.67	5.66	6.07	5.87	5.79
Gstm6	5.43	5.77	5.6	4.73	4.64	4.93	5.01	4.47	4.88	4.89	4.89
Pygl	4.44	4.46	4.28	3.75	3.58	3.71	3.79	3.72	3.7	3.71	3.49
Ciart	3.02	3.48	3.5	2	2.72	2.58	1.74	1.33	2.73	2.49	2.27
Igsf1	8.46	8.69	7.97	8.02	7.54	7.89	7.73	8.14	7.62	7.87	7.36
Vwa5b1	6.62	6.86	7.01	5.65	5.88	5.8	6.6	5.58	5.89	5.73	6.53
Kank4	4	4.08	3.96	3.34	3.38	3.22	3.37	3.29	3.37	3.24	3.2
Cpne5	4.49	4.75	4.98	4.16	4.39	4.14	4.34	3.93	4.38	4.01	4.51
Gpx1	5.07	5.67	5.28	4.65	5.35	5.08	4.62	4.35	5.19	5.13	4.84
Stmn1	5.06	5.77	5.79	4.81	5.45	5.25	4.99	4.69	5.31	5.21	5.11
Sec14l3	3.14	4.29	3.3	2.04	1.72	1.66	2.73	1.45	2.11	1.82	2.55
Atm	4.78	4.75	4.76	4.27	4.02	4.04	4.52	4.19	4.15	4.01	4.27
Esyt3	7.15	7.2	6.98	6.69	6.15	6.43	6.47	6.5	6.39	6.52	6.08
Per3	5.25	5.69	5.56	4.34	4.61	4.35	4.68	4.19	4.63	4.33	4.58
Mcee	3.11	3.22	2.86	2.57	2.42	2.44	2.6	2.33	2.48	2.55	2.36
Fank1	3.09	3.24	2.77	2.56	2.26	2.43	2.38	2.29	2.61	2.26	2.16
A330074K22Rik	4.18	4.07	4.62	3.45	3.6	3.32	4.36	3.17	3.44	3.38	4.42
Vwa3a	2.69	2.9	3.23	2	1.56	1.52	2.56	1.66	1.86	1.51	2.33
D130043K22Rik	6.01	5.88	5.97	5.22	5.21	5.08	5.33	5.05	5.16	5.08	5.26
Plxna3	6.49	6.48	6.4	6.02	5.71	5.87	6.02	5.88	5.82	5.81	5.81
Fbln2	1.99	1.81	1.99	1.86	1.71	1.22	0.99	1.22	1.74	1.14	1.47
Ncan	6.96	6.48	7.93	6.11	6.18	6.05	7.61	6.19	5.97	6.02	7.45
AK168778	3.24	3.07	3.38	2.57	2.32	2.5	3.09	2.79	2.59	2.17	2.59
Rpgrip1l	5.49	5.25	5.39	4.84	4.77	4.63	4.94	4.75	4.73	4.67	4.68
Myh7	3.14	2.87	2.55	2.53	2.2	2.45	2.21	1.96	2.51	2.23	2.28
Blvrb	1.85	2.11	1.93	1.51	1.65	1.57	1.14	1.4	1.42	1.57	1.16
Dclk3	5.2	4.98	4.97	4.46	4.39	4.11	4.4	4.29	4.34	4.1	4.28
Gamt	2.2	2.12	2.12	1.59	1.1	1.45	1.02	1.04	1.33	1.08	1.36
Plxdc1	4.64	4.48	4.79	4.11	4.01	3.91	3.94	3.82	4.03	3.65	4.09
Katnal2	3.48	3.37	3.59	2.72	2.55	2.53	3.04	2.41	2.57	2.83	2.56
Fam132a	3.1	3.27	3.22	2.55	2.74	2.19	2.51	1.92	2.55	2.57	2.48
Camkv	7.58	7.77	7.71	7.01	7.38	7.17	7.05	6.85	7.29	6.9	7.15
Gstt1	2.59	2.6	2.49	1.92	1.98	1.85	1.48	1.47	1.64	1.77	1.96
2810006K23Rik	3.57	3.5	3.33	2.86	2.77	2.61	3.26	2.66	2.75	2.81	2.82
Slc17a8	2.08	2.06	2.14	1.05	1.57	0.61	0.6	1.02	1.06	0.45	1.03
4933407L21Rik	1.96	1.84	1.99	1.57	1.56	1.26	1.38	0.88	1.61	1.2	1.56
Kif9	1.98	1.99	2.24	1.47	0.99	1.2	1.82	1.08	1.38	1.23	1.25
Dcdc2a	4.26	3.94	4.25	3.45	3.25	2.95	4.1	3.24	3.21	2.97	3.86
Cd274	3.92	3.97	4.14	3.37	3.31	3.35	3.58	3.23	3.21	3.35	3.32
Ptn	4.18	4.56	4.47	3.7	4.1	3.99	4	3.73	3.99	3.82	3.74
AK161964	4.06	4.25	3.7	3.47	3.63	3.62	3.41	3.68	3.54	3.3	3.1
L3mbtl1	3.46	3.17	3.29	2.4	2.17	2.39	2.79	2.16	2.3	2.2	2.54
Ngb	6.98	7.6	7.22	6.58	6.79	6.85	6.81	6.21	6.9	6.83	6.49
Lamb3	3.42	3.25	3.09	2.73	2.42	2.57	2.73	2.24	2.38	2.67	2.46
Lrrc56	1.78	1.77	1.33	1.15	1.34	1.38	0.99	0.8	1.56	1.03	0.78
Cmtm5	2.86	3.33	2.73	2.4	2.8	2.48	2.23	2.19	2.32	2.5	2.31
Prss35	2.37	2.12	2.02	1.54	0.93	1.38	1.79	1.04	1	1.58	1.29
Rarb	3.5	3.25	3.64	2.91	2.89	2.65	3.21	2.97	2.72	2.7	2.6
Wdr66	1.71	1.38	2.18	1.26	0.86	1.07	1.44	0.7	0.87	0.92	1.47
Neil2	2.13	1.78	1.36	1.26	1.45	1.26	1.09	1.14	1.31	0.85	1.16
Slc13a3	2.73	2.74	3.27	1.33	1.85	2.15	2.42	1.51	1.6	1.51	2.54
Dlec1	1.82	1.99	1.78	1.26	0.77	0.91	1.54	0.99	0.8	0.95	1.05
Dnah5	3.15	3.4	3.33	2.82	2.13	2.31	2.94	2.49	2.23	2.2	2.6
Mov10	3.94	3.76	3.8	3.08	2.6	2.8	3.29	2.96	2.58	2.77	2.72
Susd2	5.46	5.58	5.64	4.84	4.92	4.94	4.95	4.44	4.89	4.71	4.87
Tekt1	1.74	1.65	1.85	1.17	1.22	1.38	1.09	0.39	1.53	1.18	0.86
AK082432	2.42	2.09	2.5	1.8	1.32	1.58	2.18	1.35	1.32	1.79	1.55
Tsga10	3.68	3.11	3.52	3.08	2.58	2.53	3.1	2.91	2.29	2.54	2.71
Hrh3	6.26	6.68	6.67	5.67	6.1	5.84	6.02	5.06	5.95	5.89	5.84
Efcab1	4.89	4.93	5.11	4.22	4.21	4.14	5.14	4.24	4.13	3.83	4.61
Drc1	3.29	3.58	3.45	2.69	2.86	2.82	2.45	1.88	2.92	2.42	2.61
Gpr179	5.08	4.9	4.61	4.34	4.12	4.39	4.29	3.95	4.06	4.32	3.73
Krt77	2.32	2.78	2.73	1.97	2.05	2.01	1.9	1.24	2.05	1.47	2.06
Umodl1	3.13	3.21	3	1.76	1.27	1.49	2.08	1.1	1.14	1.72	1.48
AK140147	2.28	2.42	1.9	1.72	1.55	1.33	1.14	1.16	1.38	1.26	0.86
Ephx1	3.84	4.19	3.69	3.62	3.46	3.61	3.05	3.1	3.33	3.18	2.96
Fam183b	3.02	3.13	2.43	2.41	2.42	2.6	1.99	1.8	2.22	2.52	1.59
Cngb1	6.08	5.98	5.95	5.04	4.73	4.89	5.5	4.4	4.81	4.84	4.73
Crhr1	4.7	5.01	4.89	4.25	4.23	4.35	4.32	3.66	4.08	4.18	3.79
Crb1	4.89	4.81	4.56	4.23	3.96	3.74	4.38	3.8	3.71	3.36	3.97
Tnfaip8l3	4.43	4.54	4.71	3.88	3.48	3.45	3.94	3.25	3.15	3.46	3.31
4933427G17Rik	1.83	1.31	2.05	1.17	0.73	0.84	1.64	0.61	0.77	0.43	0.86
Fam159b	3.54	4.03	3.48	3	2.61	3	3	2.41	2.4	2.8	2.23
Ghrh	1.89	2.19	1.8	0.94	1.27	1.48	1.3	0.14	0.93	1.02	0.73
Steap4	-1.13	-1.61	-2.5	-1.77	-1.22	-2.01	-3.5	4.21	3.11	4.13	2.49
Gpr151	0.03	-0.32	-0.39	0.67	0.14	-0.08	-0.5	4.23	3.96	4.33	3.57
Slc10a6	-2.91	-1.23	-1.94	-1.17	-1.69	-1.17	-0.57	2.68	1.95	2.67	1.94
Serpina3g	2.15	2.24	1.53	1.99	1.45	1.07	1.64	5.01	4.64	5.86	4.17
Thbd	2.08	2.2	2.9	2.74	2.46	2.87	2.57	6.04	5.59	6.63	5.06
Timp1	-0.17	-1.14	0.29	1.35	0.43	0.01	0.24	3.08	3.22	3.77	3.06
Rdh10	3.51	3.74	3.68	3.93	3.7	3.69	3.76	6.55	6.17	6.43	5.91
Atf3	2.27	2.1	2.68	3.32	3.16	2.49	3.34	5.77	5.8	5.4	4.71
C1qtnf7	2.56	2.51	1.15	2.38	1.33	1.33	1.54	4.26	3.81	4.45	3.2
Il10ra	0.59	-0.27	0.29	0.15	-0.5	0.16	0.1	2.18	2.2	2.09	1.95
Arid5a	2.74	2.46	2.43	2.28	2.29	2.44	2.7	4.75	4.17	4.55	4.43
Serpina3h	0.46	1.04	0.52	0.55	1.2	1.17	1.5	2.74	2.99	3.78	2.69
Parp3	0.4	-0.23	0.82	0.61	0.24	0.44	0.33	2.51	1.98	2.44	2.37
Cpne8	2.4	2.57	2.92	2.08	2.41	1.93	2.05	4.27	3.61	3.58	3.99
Steap1	0.83	0.97	0.29	0.8	0.27	-0.08	0.29	2.32	1.61	2.55	1.47
Adamts8	0.79	0.59	0.92	0.87	1.04	0.84	1.14	2.97	2.68	2.84	2.07
Sowahc	5.37	5.54	5.18	5.17	4.95	5.01	5.18	7.17	6.54	6.9	6.48
Ptger2	1.79	2.22	1.33	2.44	1.99	2.09	1.79	4.3	3.28	3.95	3.12
Iqgap2	2.95	2.16	2.53	2.57	2.34	1.8	2.22	3.79	3.7	4.06	3.25
Etv6	3.92	3.62	4.01	3.77	3.6	3.52	4.03	5.44	5.11	5.09	5.19
Cul5	7	6.96	6.84	7.28	7.17	7.14	6.9	9.03	8.46	8.91	7.93
Socs2	4.07	4.17	3.78	3.59	3.67	3.41	3.96	5.37	4.87	5.22	4.98
Fam179a	3.39	3.59	3.39	3.31	3.23	3.23	3.36	4.89	4.6	4.8	4.47
AK162138	0.69	0.81	1.21	0.94	0.94	1.08	1.3	2.65	2.18	2.6	2.16
Nedd9	5.04	5.16	5.14	4.71	4.8	4.62	4.48	6.26	6.02	5.98	5.75
Pfkfb1	0.14	0.33	0.02	0.92	0.24	0.19	0.49	1.83	1.6	2.01	1.59
Serpina3c	3.93	4.09	3.54	4.2	3.46	3.85	4.02	5.35	4.93	5.9	4.6
Adam12	1.89	2.03	2.14	1.54	0.75	0.97	2.24	2.87	2.58	2.52	2.88
Zfp503	2.37	2.19	2.57	2.75	2.71	2.6	2.38	3.93	3.9	4.07	3.81
Sdc1	1.4	1.45	1.07	1.5	0.9	1.2	0.6	2.68	1.94	2.65	2.04
Lrat	1.21	-0.07	0.29	0.99	0.14	0.53	1.36	2.51	1.23	1.9	2.38
Sh3pxd2b	5.11	4.68	5.72	4.42	4.38	4.17	5.58	5.99	5.55	5.84	6.13
Stat2	3.32	2.98	3.3	2.6	2.95	2.73	2.84	4.28	3.78	3.77	3.79
Mt1	3.75	4.29	3.96	4.27	4.87	4.78	4.71	4.87	5.87	6.52	5.71
Rbm46	1.07	0.77	0.68	1.3	0.72	0.57	1.32	2.7	1.66	2.18	1.64
Itga6	4.11	3.63	4.43	3.58	4.05	3.64	3.99	5.13	4.81	4.73	5.04
Jun	6.01	6.26	5.91	5.96	6.04	6.01	5.97	7.36	6.97	7.11	6.9
Nr3c2	4.89	4.89	4.96	4.58	4.57	4.65	4.92	6	5.66	5.64	5.69
Sat1	3.24	3.35	2.87	3.77	3.64	3.82	3.44	4.75	4.78	5.36	3.88
Gadd45g	2.77	3.27	2.67	2.5	3.1	2.84	2.63	3.51	3.95	4.09	3.74
KJ542623	1.07	1.46	1.01	1.13	0.24	0.1	1.14	1.86	1.48	1.97	1.51
Elovl1	1.69	1.33	1.53	1.32	1.28	1.29	1.59	2.49	2.46	2.39	2.25
Il1r1	3.23	3.35	2.9	3.71	3.24	3.49	3.63	4.68	4.61	4.54	4.38
Rnf122	2.4	2.44	2.35	2.08	2.25	2.14	2.03	3.47	3.01	3.22	2.84
Serpina3n	9.15	9.3	9.05	9.28	9.28	9.44	9.31	9.88	10.33	11.11	9.96
Icosl	1.66	1.41	1.61	1.53	1.25	1.42	1.69	2.57	2.23	2.62	2.36
Nanos1	6.46	6.49	6.74	6.22	6.17	6.12	6.9	7.43	7.29	7.17	7.48
Insm1	4.07	4.32	3.99	3.71	3.59	3.7	3.86	4.8	4.56	5.08	4.31
Abca1	5.83	5.48	6.13	5.46	5.4	5.28	6.48	7	6.31	6.35	6.92
Adamts1	4.77	4.6	4.04	4.82	4.65	4.34	4.19	5.84	5.16	5.96	4.94
Osmr	1.3	1.02	1.95	1.07	1.8	0.89	1.14	2.32	1.99	2.24	2.31
Lrrc18	1.52	1.71	1.01	1.11	0.27	0.84	1.5	2.1	1.75	1.69	2.04
Ikzf4	3.82	3.53	4.12	3.69	3.51	3.49	4.32	4.66	4.59	4.69	4.91
Mmp2	1.25	0.44	1.33	0.85	0.86	0.46	0.37	1.37	1.63	1.7	1.61
Tanc1	4.72	4.31	4.93	4.15	4.88	4.19	4.03	5.35	5.15	5.39	5.24
Serpine1	3.6	3.79	3.68	3.91	3.76	4.02	3.31	4.42	4.95	5.15	4.24
Mcm4	3.84	3.94	3.59	3.89	3.78	3.63	3.58	4.94	4.7	4.56	4.43
Man1a	4.42	4.03	4.76	3.98	3.85	3.69	4.41	5.15	4.81	4.66	5.06
Fam210b	5.44	5.23	5.82	5.08	5.36	4.91	5.95	6.31	6	6.21	6.56
Hmox1	1.66	1.35	1.4	1.62	1.33	1.66	1.88	2.73	2.49	2.62	2.22
Shb	3.47	3.45	3.62	3.36	3.69	3.3	3.1	4.25	4.36	4.32	4.2
Ubash3b	5.02	4.98	4.98	4.77	5.22	4.86	4.55	5.97	5.81	5.73	5.56
Tmem74b	3.3	3.3	3.35	3.27	3.33	3.15	3.22	4.14	4.15	4.42	3.82
Tnfrsf11a	1.45	1.07	1.55	1.05	1.45	0.75	1.74	2.07	1.92	2.18	2.42
Lama4	1.09	0.87	0.71	0.99	0.93	0.91	0.85	1.82	1.68	1.75	1.97
Jag1	3.66	3.7	3.2	3.89	3.77	3.87	3.29	4.76	4.52	4.76	4.38
Rps6ka3	5.5	5.16	5.98	5.25	5.3	5.07	6.37	6.62	6.03	6.17	6.74
Magi3	6.4	6.31	6.5	6.39	6.49	6.22	6.37	7.39	7.23	7.27	7.01
Celsr1	3.47	2.74	3.93	2.76	2.75	2.83	3.96	3.94	3.74	3.86	4.22
Esyt1	3.24	3.14	3.04	3.7	3.73	3.71	3.27	4.65	4.39	4.69	4.08
Lcorl	5.19	5.07	5.15	4.88	4.32	4.46	5.16	6.04	5.28	5.43	5.46
Gpr63	2.24	1.78	1.82	2.1	1.82	1.85	2.38	3	2.8	2.85	2.87
Plekho1	2.87	2.88	2.65	3.11	3.15	3.17	2.91	3.96	3.83	4.34	3.54
Rbp1	0.98	1.3	0.85	1.4	1.07	1.85	1.38	1.87	2.25	2.74	2.06
Arid5b	6.45	6.41	6.72	5.88	5.89	5.84	6.52	6.9	6.7	6.75	7.04
3110082I17Rik	2.66	2.67	2.31	2.77	2.63	2.86	2.37	3.34	3.51	3.68	3.31
Myd88	2.42	2.53	2.51	2.57	2.38	2.06	2.59	3.32	3.05	3.18	3.24
Ext1	4.58	4.61	4.45	4.81	4.7	4.82	4.57	5.62	5.48	5.63	5.38
Rfc3	3.64	3.72	3.41	3.77	3.63	3.62	3.57	4.47	4.5	4.55	4.24
Slco5a1	0.72	0.54	0.85	1.47	1.41	0.91	1.3	2.38	1.95	2.19	1.64
D16Ertd472e	3.71	3.64	3.66	3.09	3.17	3.04	3.79	4.48	3.78	3.92	4.11
Asb4	7.81	7.97	7.64	7.82	7.35	7.67	7.77	8.51	8.4	8.76	8.11
Htr1a	4.97	5.1	5.41	4.71	4.6	4.64	5.18	5.7	5.35	5.51	5.68
Bhlhe41	5.24	5.41	5.55	4.74	5.18	4.74	5.1	5.73	5.66	5.54	5.95
Panx1	4.61	4.74	4.65	5.12	4.99	5.01	4.87	5.74	5.69	6.18	5.44
Jmjd1c	6.74	6.73	6.75	6.88	6.74	6.91	6.95	7.72	7.67	7.71	7.45
Sntg2	1.63	1.58	1.93	1.76	1.66	1.92	2.14	2.96	2.55	2.55	2.44
Osbpl3	4	3.99	4.24	3.76	3.86	3.38	4.22	4.65	4.27	4.6	4.79
Rnd3	5.53	5.48	5.21	5.67	5.54	5.6	5.75	6.69	6.28	6.49	6.15
Lck	2.22	2.25	2.56	2.53	1.91	2.32	2.27	3.14	2.92	3.18	2.77
Mc3r	5.92	6.15	5.57	5.68	5.26	5.51	5.62	6.36	6.22	6.51	6.01
Gpr146	4.54	4.18	4.8	3.98	4.2	4.02	4.95	5.01	4.75	4.96	5.46
Nrp1	5.96	5.88	6.27	5.47	5.66	5.45	5.92	6.46	6.15	6.29	6.61
Sec22c	6.74	6.83	6.92	6.81	6.69	6.8	7.03	7.58	7.42	7.91	7.33
Pomc	4.44	5.01	5.24	4.33	4.16	4.78	4.95	4.9	5.42	5.48	5.31
Ddx10	4.31	4.33	4.09	4.39	4.15	4.2	4.02	5.08	5.1	4.91	4.56
Slc41a1	5.9	6.08	6.25	5.83	6.05	6.15	6.37	6.7	6.74	6.95	6.9
Il13ra1	4.65	4.67	4.84	4.25	4.26	4.07	4.74	5.21	4.95	4.94	5.08
Nxph3	2.94	2.51	2.6	2.96	3.23	2.53	2.06	3.56	3.29	3.49	3.45
Mycn	1.47	1.34	1.21	1.53	1.57	0.99	1.64	2.32	2.09	2.08	2.03
Stc2	1	1	1.42	1.03	0.38	0.21	1.38	1.33	1.23	1.37	1.85
Pde12	5.36	5.33	5.27	5.55	5.34	5.33	5.34	6.3	6.13	6.14	5.77
Elf1	2.74	2.64	2.59	2.7	2.61	2.51	2.76	3.6	3.25	3.1	3.41
Chsy3	3.14	2.79	3.39	2.73	2.98	2.44	3.09	3.91	3.27	3.09	3.76
Tubb6	4.16	4.04	4.14	4.08	3.74	3.93	4.17	4.69	4.48	4.88	4.59
Grp	1.31	1.53	1.21	0.8	1.49	1.2	0.1	1.8	1.78	1.62	1.36
Cemip	2.64	2.5	2.79	2.64	2.53	2.82	2.93	3.42	3.23	3.63	3.35
Sntb2	3.7	3.63	4.07	3.64	3.4	3.75	4.59	4.79	4.41	4.34	4.56
Ripk1	2.24	2.17	2.4	2.14	2.07	2.39	2.2	2.94	2.84	2.87	2.84
Noc4l	4.5	4.49	4.16	4.8	4.78	4.99	4.23	5.29	5.46	5.62	5.14
Mtrr	4.3	4.48	4.22	4.42	4.22	4.31	4.2	5.05	4.98	5.13	4.64
Lama1	2.88	2.76	3.4	2.54	2.07	2.45	2.83	3.22	2.85	3.24	3.19
Tha1	1.94	1.9	1.18	1.6	1.46	1.49	1.12	2.22	1.93	2.4	1.71
Taf5	2.77	2.71	2.54	2.86	2.8	2.44	2.57	3.57	3.39	3.41	2.86
Skap2	2.85	2.59	2.83	2.52	2.13	2.28	2.33	3.24	2.72	3.12	2.74
Myo1e	2.33	1.75	1.93	1.71	2.02	1.96	2.04	2.54	2.54	2.76	2.47
Pqlc1	4.98	5.12	4.77	5.4	5.42	5.35	5.17	6.05	6.11	6.16	5.62
Map3k1	4.24	4.32	4.19	4	3.9	3.94	4.34	4.82	4.47	4.67	4.83
Csf1	5.65	5.46	5.55	5.37	5.29	5.38	5.58	6.04	5.99	6.37	5.78
Txnrd1	7.09	7.32	7.08	7.36	7.32	7.52	7.28	8.09	8	8.23	7.71
Megf6	4.03	4.14	4.14	4	4.09	4.22	4.15	4.84	4.72	4.71	4.76
A230072C01Rik	3.37	3.04	3.12	3.06	2.68	2.94	3.27	3.73	3.63	3.83	3.19
Rgs2	8.16	8.75	8.11	8.29	8.18	8.46	8.48	8.93	9.07	9.25	8.7
Adra1a	5.51	5.18	6.37	5.01	4.98	4.73	6.52	6.06	5.57	5.48	6.69
Ahr	2.78	2.46	2.7	2.83	2.93	2.63	2.8	3.59	3.22	3.54	3.32
Zc3hav1	2.84	2.64	2.56	3.04	2.64	2.95	2.86	3.42	3.48	3.72	3.29
Wsb1	3.77	3.81	3.59	4.18	4.07	4	3.93	4.93	4.57	4.67	4.49
Ogg1	6.13	6.47	6.07	6.6	6.75	6.81	6.47	7.15	7.33	7.52	7.09
Lmo2	3.24	3.44	2.83	3.3	3.49	3.45	3.2	4.08	4.07	4.16	3.55
Ptbp3	6.22	6.08	6.36	6.09	5.82	5.85	6.68	6.96	6.49	6.55	6.87
Vwa5a	7.51	7.55	7.13	7.79	7.38	7.5	7.57	8.39	8.07	8.42	7.79
Cdk5rap2	4.01	3.66	4.45	3.46	3.37	3.09	4.43	4.26	4.08	3.88	4.56
Adam9	4.61	4.53	4.59	4.31	4.88	4.54	4.44	5.16	5.25	5.1	5.08
Tnip2	2.89	2.87	2.54	3.01	2.8	3.17	2.55	3.51	3.63	3.5	3.29
Lypd6b	3.8	3.81	3.88	3.45	3.86	3.29	3.2	4.21	4.15	3.86	4.01
Prkar2b	7.18	7.24	7.32	7.1	6.65	6.66	7.03	7.68	7.29	7.38	7.47
Epha3	1.66	1.4	1.85	1.47	1.68	1.26	1.77	2.18	2.1	2.23	1.96
Akap12	4.99	4.87	4.84	4.7	4.28	4.63	4.69	4.98	5.11	5.4	5.13
Lcp1	1.76	1.41	1.87	1.4	1.2	0.89	1.21	2.02	1.54	1.6	1.84
Gbp7	2.71	2.49	2.54	2.09	1.84	1.96	2.45	3.02	2.51	2.59	2.5
Setbp1	4.94	4.69	5.5	4.75	4.45	4.36	5.64	5.2	5.19	5.18	5.94
Vim	5.31	5.84	5.36	5.82	5.59	5.74	5.26	6.12	6.22	6.35	6.04
Dennd4a	7	6.98	7.13	6.81	6.8	6.69	7.13	7.51	7.44	7.33	7.45
Map3k14	1.86	1.99	2.08	2.71	2.43	1.97	2.17	3.18	2.68	3.01	2.72
Gnal	4.94	5.17	5.47	4.51	4.72	4.51	5.18	5.3	5.06	5.25	5.6
Pros1	4.11	4.06	3.76	4.1	3.88	3.87	3.77	4.8	4.36	4.61	4.11
Slc35e4	5.19	5.52	5.07	5.56	5.62	5.74	5.27	6.32	6.08	6.22	5.85
AK163148	3.6	3.27	3.76	3.51	3.33	3.38	3.99	4.23	3.95	3.92	4.38
Syt12	4.45	4.48	4.4	4.86	4.9	5.05	4.79	5.32	5.63	5.57	5.3
Hspa2	3.74	3.78	3.44	3.83	3.5	3.62	3.48	4.31	4.15	4.23	3.94
Tnfrsf1a	2.66	2.64	2.56	2.56	2.61	2.38	2.67	3.09	2.99	3.21	3.14
Gm13889	4.41	4.53	4.32	4.79	4.95	4.9	4.86	5.55	5.49	5.59	5.07
Ephb6	6	6.18	5.93	5.7	5.7	5.54	5.44	6.35	6.13	6.18	5.93
Elovl7	2.92	2.47	3.4	2.4	2.6	2.07	2.81	3.28	2.65	2.69	3.48
Rapgef6	6.97	6.88	7.02	7.01	6.76	6.82	7.16	7.7	7.37	7.5	7.37
Zbtb1	3.84	3.77	3.72	3.95	3.93	3.79	3.88	4.73	4.52	4.36	4.09
Ltbr	4.38	4.32	4	4.79	4.49	4.82	4.56	5.2	5.14	5.44	5.04
Man1c1	4.79	4.72	4.93	4.75	4.69	4.72	4.85	5.47	5.08	5.27	5.33
Shisa6	5.64	5.6	6.5	5.1	5.17	5.22	6.77	5.76	5.74	6.04	6.92
Gm16386	2.29	1.88	2.15	1.91	1.94	1.88	2.04	2.82	2.46	2.4	2.16
Sptlc2	6.19	5.99	6.42	5.93	5.82	5.77	6.51	6.66	6.4	6.42	6.68
Ajap1	5.13	5.17	5.22	4.97	5.16	5.15	5.11	5.44	5.72	5.68	5.67
Ppp4r4	5.94	6.13	5.9	6.32	6.12	6.27	6.35	6.84	6.84	6.88	6.6
B3gnt7	2.48	2.4	2.22	2.16	1.84	1.85	1.88	2.46	2.48	2.35	2.52
Lmo1	2.27	2.34	2.18	2.08	2.51	2.14	1.71	2.47	2.72	2.76	2.65
Gpr176	5.66	5.73	5.55	5.76	5.46	5.44	5.62	6.21	6.04	6.46	5.62
Jak2	5.47	5.41	5.67	5.33	5.26	5.13	5.35	6	5.71	5.67	5.76
Trim62	4.91	4.88	5.34	4.85	5.01	4.86	5.35	5.55	5.41	5.35	5.83
Hcn1	6.91	6.74	7.36	6.87	6.66	6.78	7.76	7.66	7.26	7.4	7.83
Il6st	7.55	7.46	7.71	7.3	7.1	7.31	7.63	7.87	7.74	7.88	7.92
Rassf2	5.3	5.04	5.66	4.46	4.54	4.42	5.67	5.31	4.87	5.21	5.81
Ptpn1	5.34	5.41	5.33	5.48	5.42	5.55	5.57	6.05	5.99	6.19	5.83
2020-09-10	1.94	1.88	1.61	1.56	1.5	1.68	1.72	2.32	2.11	2.03	2.03
Sgms2	4.05	4.15	4.2	4.28	3.98	4.1	4.48	4.79	4.48	4.88	4.72
Phlda1	3.15	3.09	3.05	2.78	3.03	2.71	2.98	3.78	3.27	3.13	3.36
Soga3	6.93	7	7.17	6.91	6.9	6.96	7.23	7.47	7.41	7.62	7.51
Myrip	6.6	6.69	6.52	6.78	6.77	6.9	6.77	6.2	6.33	6.41	6.27
Gpr75	4.39	4.42	4.33	4.45	4.36	4.46	4.81	3.8	3.98	4.07	4.22
Npy1r	5.22	5.06	5.07	5.09	5.13	5.08	5.12	4.51	4.85	4.51	4.51
Tmem28	3.15	2.98	3.66	3.34	3.3	3.49	4.27	2.75	2.95	2.83	3.75
Jarid2	5.13	5.21	5.15	5.33	5.44	5.46	5.32	4.82	4.92	4.81	4.89
Agtr1a	3.41	3.1	2.7	3.58	3.15	3.43	3.12	2.82	2.72	2.71	2.91
Slc9a2	2.79	2.94	2.77	3.23	2.75	3.16	3.28	2.19	2.7	2.58	2.72
Tspan11	1.56	1.42	1.33	1.8	1.68	1.74	2.04	1.47	1.01	1.19	1.43
D930015E06Rik	4.18	3.96	4.05	4.42	4.12	4.13	4.13	3.81	3.48	3.84	3.42
Kcna5	6.16	6.19	5.96	6.26	6.03	6.36	6.35	5.62	5.72	5.81	5.62
Osbpl7	4.39	4.42	3.99	4.57	4.51	4.88	4.43	4.06	4.25	3.99	3.86
St3gal1	5.46	5.27	6.53	5.68	5.48	5.62	6.8	5.06	5.05	4.97	6.26
Usp2	4.14	4.32	4.43	4.19	4.59	4.47	4.9	3.7	3.84	3.88	4.48
Rasl11b	5.45	5.23	5.14	5.14	5.16	4.86	4.72	4.53	4.21	4.72	4.05
Msantd1	3.52	3.44	3.38	3.67	3.57	3.67	3.58	2.96	3.12	3.08	2.99
Npy5r	3.97	3.77	3.61	3.51	3.39	3.43	3.21	2.87	2.92	2.86	2.47
Mum1l1	5.25	5.24	4.73	5.2	4.98	4.93	4.85	4.6	4.46	4.26	4.21
Vwc2l	6.9	6.96	6.91	7.22	6.9	7.04	7.56	6.75	6.48	6.43	6.63
Tmcc3	7.07	6.93	7.41	7.34	7.09	7.35	8.13	6.7	6.67	6.57	7.49
Appl2	4.53	4.54	4.29	4.6	4.69	4.66	4.67	4.07	3.95	4.14	3.99
Rtl1	5.48	5.41	5.23	5.99	5.74	5.85	5.73	5.1	5.21	5.37	5.11
Abhd15	2.8	2.78	2.66	2.48	2.23	2.48	3.07	1.86	1.96	2.03	1.88
Rbm24	4.15	4.1	4.12	4.47	4.37	4.28	4.54	3.83	3.76	3.74	3.79
AK140221	2.63	2.38	2.16	2.93	2.99	2.98	2.48	2.17	2.36	2.37	1.89
Ccdc151	2.04	1.83	1.47	1.74	1.63	1.76	1.17	0.73	1.11	0.79	1.07
Rhobtb1	2.8	2.79	2.63	3.25	2.96	3.25	3.3	2.74	2.59	2.55	2.13
Htr6	1.71	1.93	1.8	2.08	2.08	2.1	2.46	1.48	1.42	1.66	1.33
Faim	2.92	3.07	2.38	3.46	3.21	3.36	3.04	2.73	2.67	2.73	2.06
Amigo2	7.52	7.72	7.49	7.55	7.7	7.72	7.51	6.96	6.94	6.98	6.75
P2ry1	4.05	4.02	3.92	4.16	4.12	4.1	3.97	3.45	3.44	3.26	3.36
P2rx4	3.75	4.03	3.31	4.24	4.12	4.41	4.01	3.34	3.61	3.7	3.21
Slc35f4	3.92	4.15	3.56	4.12	4.21	4.07	3.95	3.36	3.48	3.31	3.2
Sstr2	3.95	3.79	4.04	4.36	4.24	4.19	4.12	3.36	3.57	3.34	3.61
Slc38a4	1.95	2.39	1.49	2.69	2.17	2.27	2.42	1.72	1.73	1.49	1.36
Pcdh20	8.53	8.67	7.94	8.91	8.72	9.04	8.66	7.96	7.99	8.01	7.59
Cpa4	2.51	2.17	2.26	2.13	1.64	1.73	2.31	0.88	1.22	0.73	0.62
Sstr5	2.8	2.71	2.24	3.25	2.72	3.02	2.51	1.88	1.71	1.88	1.79
Aknad1	2.8	2.72	2.24	2.25	1.81	1.63	2.18	0.52	0.16	1.28	0.96
Nr4a3	4.79	4.09	5.42	4.95	5.11	4.56	5.33	3.79	3.73	3.52	3.97
Plk2	4.93	4.71	5.03	5.69	5.82	5.5	5.76	5.09	5.28	5.08	5.32
Nkd1	2.51	2.2	2.51	2.94	3.14	3.04	2.59	2.25	2.47	2.52	2.53
Acvr1c	9.29	9.39	8.79	9.73	9.38	9.86	9.85	9.48	9.12	9.42	8.8
Gpr157	1.76	1.94	1.8	2.57	2.23	2.32	2.41	1.98	1.57	2.01	1.99
Creb3l2	4.55	4.54	4.65	5.26	4.99	5.44	5.43	4.74	4.44	4.9	5.01
Vcl	5.53	5.23	5.37	6.22	6.11	6.41	6.18	5.88	5.67	5.74	5.58
4833422C13Rik	2.14	2.2	3.06	3.85	3.54	3.49	3.65	3.17	2.85	3.15	3.31
B4galt1	2.78	2.46	3.11	3.5	3.3	3.55	4.12	3.16	2.99	2.98	3.28
Lyve1	0.59	0.24	-1.22	5.09	4.46	5.21	4.29	4.28	4.21	4.79	3.63
Kcnab1	5.58	5.75	5.76	6.88	6.64	6.84	6.69	6.28	6.23	6.32	6.1
Osbp2	5.15	5.2	5.08	5.69	5.61	5.87	5.81	5	5.23	5.27	5.34
Spry2	3.95	3.75	3.91	4.64	4.89	4.64	4.66	4.08	4.32	4.2	4.1
Otp	5.94	6.39	6.26	6.52	6.64	6.98	6.79	5.72	6.2	6.57	6.26
Hhat	1.05	0.91	1.28	2.25	1.84	2.25	2.14	1.47	1.6	1.6	1.67
Vldlr	7.14	7.04	7.16	7.75	7.62	7.8	7.76	7.16	7.15	7.18	7.25
Gnb4	6.07	6.12	5.75	6.84	6.44	6.69	6.43	6.22	6.05	6.23	5.68
Spry4	5.24	5.17	5.47	6.22	6.18	6.17	6.54	5.61	5.82	5.69	5.76
Errfi1	6.12	5.91	6.09	7.04	7.1	7	7.01	6.64	6.41	6.6	6.2
Pwwp2b	3.23	3.19	3.11	3.94	3.97	3.9	3.69	3.26	3.47	3.24	3.23
Scrt2	1.95	1.49	2.22	2.83	3.33	3.03	2.88	2.45	2.2	2.48	2.68
Fos	4.31	3.6	4.38	5.17	5.79	5.48	5.4	4.83	4.98	4.7	5.03
Rgs4	8.09	7.89	7.64	8.82	8.71	8.55	8.41	8.02	7.89	8.47	7.72
Cebpa	1.72	1.14	1.33	2.24	2.16	2.33	2.13	1.85	1.65	1.39	1.67
Hcrtr2	4.12	3.79	3.95	5.11	4.49	4.62	4.59	4.07	4.05	4.27	3.97
Gm5532	1.14	1.31	0.43	2.04	1.79	1.59	1.62	1.04	1.23	1.11	1.22
Cdo1	4.61	4.73	4.5	5.97	5.91	6.17	5.74	5.25	5.4	5.73	4.88
Tesc	3.07	3.3	3	3.89	3.79	4.36	3.7	2.88	3.51	3.87	2.88
Ell2	5.23	5.37	4.78	7.02	6.73	7.13	6.56	6.31	6.34	6.64	5.62
Lpin3	-0.97	-0.79	-0.24	2.88	2.16	2.29	1.86	2.08	1.39	1.86	1.4
Hs3st1	5.39	5.2	4.88	6.46	6.2	6.53	6.24	5.68	5.74	6.02	5.41
Kcnj4	2.88	3.07	3.09	3.99	3.96	4.06	4.03	3.23	3.33	3.51	3.42
Syndig1	4.74	4.96	4.69	5.78	5.88	5.85	5.01	4.95	5.11	5.08	4.83
Il6ra	2.12	2.02	1.99	2.78	2.67	2.82	2.83	2.02	1.95	2.05	2.46
Fam159a	2.4	2.59	2.08	3.88	3.91	4.25	3.5	2.91	3.19	3.76	3
Greb1l	4.43	4.3	3.97	5.37	5.3	5.35	5.36	4.59	4.82	4.79	4.5
Fkbp5	6.88	7.08	6.36	7.52	7.57	7.88	7.56	6.72	7.05	7.35	6.72
Sik1	5.5	4.9	5.88	6.06	6.26	6.05	6.34	5.38	5.58	5.59	5.43
Btg2	4.69	4.67	4.52	5.37	5.73	5.68	5.95	5.12	5.13	4.81	5.01
Smyd4	4.24	4.16	4.08	5.12	5.07	5.14	4.97	4.25	4.6	4.58	4.13
Btg3.2	2.46	1.66	0.82	3.23	1.82	2.2	1.96	2.41	1.3	1.9	0.81
Usp51	5.97	5.94	5.68	6.43	6.26	6.51	6.33	5.78	5.75	5.84	5.44
Mast4	7.55	7.59	7.16	8.67	8.59	8.92	8.39	7.86	8.08	8.18	7.69
Kcnk1	5.78	5.91	5.39	6.54	6.5	6.74	6.24	5.7	5.94	6.05	5.57
Tnfaip3	1.71	1.91	2.02	2.76	2.52	2.72	2.6	2.07	1.98	2.1	1.58
Btg3	3.96	4.42	3.94	4.79	5.02	5.34	5.09	4.07	4.61	4.74	3.94
Efnb2	6.65	6.55	6.53	7.33	7.05	7.25	7.24	6.64	6.38	6.57	6.45
Stk38l	4.96	4.99	4.86	5.95	5.81	5.92	5.71	5.38	5.15	5.09	4.93
Rrad	5.62	5.26	5.66	6.28	6.7	6.17	6.48	5.59	5.76	5.95	5.38
Angptl4	1.26	0.81	0.95	2.7	2.72	2.92	2.04	1.89	1.82	2.11	1.75
Klkb1	4.11	3.69	2.79	4.77	4.54	4.81	4.73	4.14	3.83	4.25	3.69
Cftr	1.05	0.59	0.43	2.71	1.94	2.45	2	1.67	1.75	1.75	0.81
Mpp3	5.58	5.52	5.07	6.45	6.5	6.73	6.01	5.59	5.89	5.88	5.28
Rem2	2.79	2.61	2.38	3.23	3.38	3.58	3.01	2.63	2.61	2.64	2.32
A930033H14Rik	1.14	1.31	1.23	2.36	2.13	2.51	2.18	1.51	1.64	1.42	1.58
Gem	3.18	2.49	3.01	4.75	4.83	4.33	5.01	3.97	3.86	4.14	3.77
Nmb	1.09	0.87	0.98	3.1	2.83	3.42	2.72	2.06	2.16	2.88	1.68
Kcnj5	6.09	6.12	5.7	6.7	6.21	6.63	6.36	5.6	5.68	5.99	5.43
6430573F11Rik	4.16	4.08	3.61	4.47	4.41	4.53	4.53	3.85	3.55	3.66	3.72
Noct	6.11	6.23	6	6.81	6.83	7.03	6.7	5.88	6.19	6.25	5.83
Spsb1	4.34	4.03	4.64	5.6	5.19	5.63	5.59	4.47	4.49	4.76	5.06
Lurap1l	4.46	4.58	4.45	5.25	5.39	5.49	5.33	4.28	4.7	4.82	4.34
1500009L16Rik	5.61	6.1	5.23	6.06	6.12	6.55	6.33	5.43	5.66	5.8	4.84
Ammecr1	4.36	4.3	3.79	5.28	4.94	5.35	5.35	4.49	4.23	4.48	4.33
Srxn1	7.32	7.64	7.36	9.63	9.66	9.98	9.35	8.41	9.07	9.49	8.1
Mdm1	3.27	3.42	2.47	3.96	3.86	4.22	3.82	3.05	3.33	3.21	2.69
Gprc5a	0.31	-0.61	0.13	2.4	1.76	2.28	1.95	1.43	1	1.56	0.73
P2rx5	-0.21	0.08	-0.24	1.93	1.8	1.7	1.19	0.25	1.01	1.01	0.73
Nfkbiz	2.24	2.11	2.35	4.13	4.35	4.2	4.08	3.32	3.45	3.28	3.04
Bambi	4.03	4.24	4.24	4.94	4.99	5.09	5.28	4.1	4.22	4.25	3.95
Tex30	2.96	2.64	2.55	4.44	4.12	4.36	3.91	3.47	3.26	3.4	2.86
Cited2	4.7	4.4	4.39	5.24	5.17	5.13	5.05	3.94	4.34	4.23	4.13
Sox4	3.61	3.54	4.01	5.81	5.92	5.58	5.24	4.53	4.6	4.85	4.54
Gcnt1	2.38	2.92	2.35	3.71	3.54	4.01	3.86	3.15	2.94	2.74	1.83
Greb1	1.59	1.54	1.21	2.67	2.49	2.48	2.72	1.28	1.15	2.12	1.43
Htr2a	4.49	4.59	4.27	5.5	5.3	5.28	4.96	4.24	4.3	4.16	4.03
Dse	3.72	3.76	3.14	5.47	5	5.39	4.72	4.1	4.01	4.23	3.52
Setdb2-phf11c.2	3.2	3.43	2.91	4.85	4.51	4.92	4.61	3.64	3.77	3.8	2.8
Lrrc1	5.47	5.74	5.3	6.22	6.06	6.32	6.18	4.84	4.91	5.05	4.81
1700024P16Rik	-0.31	-0.23	-1.72	2.5	2.33	3.13	2.47	1.04	1.5	1.85	0.53
Svs2	0.43	-0.27	-1.54	4.53	3.9	3.83	2.56	2.84	1.95	3.41	1.03
Fosb	3.21	3.01	4.06	4.13	4.07	3.86	4.55	2.24	2.58	2.8	2.79
Dusp5	0.25	0.14	0.43	2.43	2.3	2.04	2.21	1.1	0.43	0.81	0.53
Nmbr	2.47	2.36	1.57	3.79	3.32	3.52	2.74	2.05	1.71	2.31	0.98
Fam107b	5.9	6.09	5.48	7.06	6.8	7.11	7.11	5.55	5.5	5.6	5.18
Gpr6	3.92	3.54	4.01	5.27	4.96	5.42	5.25	3.64	3.51	4	3.31
Kcnv2	-1.64	-1.85	-1.54	2.52	2.02	2.04	0.85	-0.23	-0.07	1.73	-0.85
Nr4a1	2.92	2.5	3.47	4.44	4.85	3.68	5.09	2.06	2.83	2.73	3.14
Npas4	0.69	0.04	0.29	1.54	2.82	1.75	1.93	-0.52	-0.39	-0.06	0.73
Adrb2	3.91	3.45	2.51	4.57	4.9	4.88	4.49	2.23	2.22	2.71	1.47
Fgf7	0.11	-0.41	-1.94	2.54	2.36	2.69	1.61	-0.23	-0.01	0.17	-1.11
Socs3	3.19	3.7	2.57	1.47	1.38	1.29	0.88	5.16	4.94	5.15	4.58
Serpina3i	3.22	3.56	2.83	2.77	2.2	2.27	2.67	5.09	4.99	5.39	4.88
Tnfrsf11b	1.85	1.65	1.49	0.43	0.38	0.44	-0.35	3.21	2.83	2.74	2.52
Drd1	3.76	3.83	3.41	2.8	2.85	2.28	2.5	5.44	5.13	5.25	5.03
Sbno2	4.39	4.7	4.17	3.79	3.81	3.68	3.94	6.31	6.04	6.4	6.16
Lipg	1.8	1.27	1.01	0.22	-0.17	0.1	0.29	2.54	1.75	2.39	1.78
Myo18b	2.34	2.2	2.31	1.87	1.88	1.86	1.61	3.12	3.43	3.51	2.9
Fgfr4	1.89	2.47	1.42	0.69	0.01	0.39	0.24	1.66	1.62	2.31	1.31
Socs1	1.43	1.42	1.04	0.67	0.45	0.63	0.7	2.13	1.55	2.09	1.71
Irgm2.2	2.05	2	2.1	1.66	1.44	0.79	1.55	2.9	2.39	2.56	2.73
Nr0b1	2.1	2.22	1.83	1.25	0.43	0.57	0.6	2.48	1.61	1.82	1.92
Man2a1	5.39	5.34	5.47	4.8	4.64	4.5	5.01	6.34	5.8	6.01	5.8
A2m	3.68	2.95	2.87	1.72	2.13	1.87	2.2	3.41	2.75	3.72	2.68
Irf9	4.58	4.57	4.42	4.03	3.7	3.74	3.91	5.19	4.87	5.12	4.67
Hmcn1	2.5	2.71	2.12	1.39	1.78	1.36	1.64	2.91	2.38	2.74	2.17
Adgrd1	1.69	1.37	1.85	0.94	0.77	0.93	1.26	2.04	1.5	1.83	2.23
Lrrk1	2.13	1.73	2.43	1.45	1.61	1.67	1.21	2.49	2.32	2.31	2.65
Npffr2	4.07	4.27	4.33	3.54	2.83	2.75	3.66	4.2	3.86	4.45	3.86
Gch1	5.41	5.65	5.27	4.8	4.61	4.76	4.65	5.75	5.65	5.77	5.22
Cish	4	3.76	2.98	2.67	2.93	2.79	2.89	3.49	3.67	3.55	3.48
Sema3e	3.96	3.77	3.42	2.99	3.05	2.89	3.4	4.15	3.65	3.76	3.7
Gbp9	1.68	2.05	1.85	0.18	0.53	0.32	0.73	1.24	0.93	1.24	1.05
Adgrg6	3.82	3.89	2.95	2.79	2.4	2.44	2.62	3.68	3.01	3.46	2.77
Zfpm2	4.61	4.59	4.68	4	3.99	3.9	4.04	4.77	4.61	4.52	4.72
Abtb2	3.58	3.27	3.57	2.77	3.06	2.83	2.98	3.57	3.65	3.54	3.49
Tmem88b	4.85	4.25	5.73	3.76	3.97	3.43	5.16	4.59	4.16	4.4	5.55
Pdlim5	6.16	6.07	5.85	5.72	5.1	5.09	5.58	6.43	5.76	5.88	5.75
Bhlhe40	5.51	5.75	5.84	4.15	4.79	4.37	4.48	4.65	5.22	5.05	5.13
Cacng5	6.56	6.55	6.5	5.91	5.7	5.73	6.08	6.53	6.21	6.34	6.45
Kcng1	2.88	3.11	3.34	2.4	2.53	2.22	2.84	2.95	2.75	2.95	3.35
Fga	-3.24	-1.99	-3.42	-0.21	-0.76	-1.17	-0.92	4.81	4.38	5.96	3.58
Lamc2	1.61	0.97	1.73	3.36	3.25	3.14	3.01	5.22	4.5	5.12	4.62
Cd24a	4.7	4.25	4.7	5.64	4.92	4.94	5.6	7.09	6.63	7.3	6.73
Gcnt2	4.25	4.23	4.11	5.56	5.25	5.46	5.07	7.15	6.79	6.98	6.4
Nptx2	6.25	6.69	6.16	7.11	7.41	7.37	6.76	8.11	8.56	9.19	7.83
Fgl2	4.13	3.82	3.44	6.06	5.49	5.42	5.33	7.06	6.75	7.33	5.96
Sphk1	-0.9	-0.23	-0.24	3.45	3.26	3.95	2.42	4.19	4.63	4.81	3.41
Vipr1	3.43	3.45	2.67	3.87	3.57	3.89	3.72	4.91	4.58	5.17	4.14
Mt2	2.59	2.94	2.59	3.6	4.13	4.21	3.85	4.01	5.03	5.55	4.75
Pde1c	5.13	5.24	4.92	5.93	5.67	5.88	5.81	6.52	6.33	6.75	6.28
Pgr15l	8.15	8.22	7.78	7.58	7.21	7.46	7.7	6.75	6.75	6.81	6.63

## Sheet: Figure 1e
Fasting-regulated	NES	FDR
neuron projection guidance	-3.738	0
GPCR sign. path., coup. to cyclic nucleo. 2nd mess.	-3.319	0
locomotory behavior	-3.303	0
multicellular organismal response to stress	-3.05	2.7088e-05
forebrain development	-2.981	2.167e-05
adult behavior	-2.907	7.2233e-05
sensory perception of pain	-2.888	9.2871e-05
cilium organization	-2.831	0.00013544
axon development	-2.795	0.0002167
multicellular organismal signaling	-2.793	0.00019503
ribonucleoprotein complex subunit organization	2.7935	0.028665
proteasomal protein catabolic process	3.0511	0.0054264
carbohydrate derivative catabolic process	3.0702	0.0052836
RNA splicing	3.1075	0.0043928
mRNA processing	3.1613	0.0034748
translational initiation	3.2102	0.0030274
response to topologically incorrect protein	3.2709	0.0025228
ribonucleoprotein complex biogenesis	3.2775	0.0032368
cytoplasmic translation	3.3351	0.0033796
response to endoplasmic reticulum stress	3.5272	0.0008568
Leptin-regulated	NES	FDR
cilium organization	-2.853	0.0015217
neuropeptide sig. pathway	-2.732	0.0017436
protein localization to cilium	-2.235	0.056768
resp. to fibroblast growth factor	-2.171	0.06621
amine transport	-2.113	0.078926
monoamine transport	-2.085	0.080006
organic hydroxy compound trans.	-2.029	0.10036
microtubule-based movement	-1.998	0.10609
NADH dehydrogenase complex assembly	-1.991	0.098819
monovalent inorganic cation transport	-1.928	0.13138
humoral immune response	3.7957	0.048227
transition metal ion homeostasis	3.7972	0.053044
epithelial cell apoptotic process	3.8131	0.052235
muscle cell migration	3.8549	0.044343
defense response to bacterium	3.9671	0.025268
positive regulation of cell adhesion	3.9871	0.027448
heterotypic cell-cell adhesion	4.0241	0.028539
adaptive immune response	4.0364	0.035743
regulation of tube size	4.0631	0.047137
neg. reg. of resp. to external stimulus	4.2773	0.041686

## Sheet: Figure 1f
	Fasted	Induced	Unchanged	Repressed
Fga	-0.765	4.6825
Lamc2	3.19	4.865
Cd24a	5.275	6.9375
Gcnt2	5.335	6.83
Nptx2	7.1625	8.4225
Fgl2	5.575	6.775
Sphk1	3.27	4.26
Vipr1	3.7625	4.7
Mt2	3.9475	4.835
Pde1c	5.8225	6.47
Steap4	-2.125	3.485
Gpr151	0.0575	4.0225
Slc10a6	-1.15	2.31
Serpina3g	1.5375	4.92
Thbd	2.66	5.83
Timp1	0.5075	3.2825
Rdh10	3.77	6.265
Atf3	3.0775	5.42
C1qtnf7	1.645	3.93
Il10ra	-0.0225	2.105
Arid5a	2.4275	4.475
Serpina3h	1.105	3.05
Parp3	0.405	2.325
Cpne8	2.1175	3.8625
Steap1	0.32	1.9875
Adamts8	0.9725	2.64
Sowahc	5.0775	6.7725
Ptger2	2.0775	3.6625
Iqgap2	2.2325	3.7
Etv6	3.73	5.2075
Cul5	7.1225	8.5825
Socs2	3.6575	5.11
Fam179a	3.2825	4.69
AK162138	1.065	2.3975
Nedd9	4.6525	6.0025
Pfkfb1	0.46	1.7575
Serpina3c	3.8825	5.195
Adam12	1.375	2.7125
Zfp503	2.61	3.9275
Sdc1	1.05	2.3275
Lrat	0.755	2.005
Sh3pxd2b	4.6375	5.8775
Stat2	2.78	3.905
Mt1	4.6575	5.7425
Rbm46	0.9775	2.045
Itga6	3.815	4.9275
Jun	5.995	7.085
Nr3c2	4.68	5.7475
Sat1	3.6675	4.6925
Gadd45g	2.7675	3.8225
KJ542623	0.6525	1.705
Elovl1	1.37	2.3975
Il1r1	3.5175	4.5525
Rnf122	2.125	3.135
Serpina3n	9.3275	10.32
Icosl	1.4725	2.445
Nanos1	6.3525	7.3425
Insm1	3.715	4.6875
Abca1	5.655	6.645
Adamts1	4.5	5.475
Osmr	1.225	2.215
Lrrc18	0.93	1.895
Ikzf4	3.7525	4.7125
Mmp2	0.635	1.5775
Tanc1	4.3125	5.2825
Serpine1	3.75	4.69
Mcm4	3.72	4.6575
Man1a	3.9825	4.92
Fam210b	5.325	6.27
Hmox1	1.6225	2.515
Shb	3.3625	4.2825
Ubash3b	4.85	5.7675
Tmem74b	3.2425	4.1325
Tnfrsf11a	1.2475	2.1475
Lama4	0.92	1.805
Jag1	3.705	4.605
Rps6ka3	5.4975	6.39
Magi3	6.3675	7.225
Celsr1	3.075	3.94
Esyt1	3.6025	4.4525
Lcorl	4.705	5.5525
Gpr63	2.0375	2.88
Plekho1	3.085	3.9175
Rbp1	1.425	2.23
Arid5b	6.0325	6.8475
3110082I17Rik	2.6575	3.46
Myd88	2.4	3.1975
Ext1	4.725	5.5275
Rfc3	3.6475	4.44
Slco5a1	1.2725	2.04
D16Ertd472e	3.2725	4.0725
Asb4	7.6525	8.445
Htr1a	4.7825	5.56
Bhlhe41	4.94	5.72
Panx1	4.9975	5.7625
Jmjd1c	6.87	7.6375
Sntg2	1.87	2.625
Osbpl3	3.805	4.5775
Rnd3	5.64	6.4025
Lck	2.2575	3.0025
Mc3r	5.5175	6.275
Gpr146	4.2875	5.045
Nrp1	5.625	6.3775
Sec22c	6.8325	7.56
Pomc	4.555	5.2775
Ddx10	4.19	4.9125
Slc41a1	6.1	6.8225
Il13ra1	4.33	5.045
Nxph3	2.695	3.4475
Mycn	1.4325	2.13
Stc2	0.75	1.445
Pde12	5.39	6.085
Elf1	2.645	3.34
Chsy3	2.81	3.5075
Tubb6	3.98	4.66
Grp	0.8975	1.64
Cemip	2.73	3.4075
Sntb2	3.845	4.525
Ripk1	2.2	2.8725
Noc4l	4.7	5.3775
Mtrr	4.2875	4.95
Lama1	2.4725	3.125
Tha1	1.4175	2.065
Taf5	2.6675	3.3075
Skap2	2.315	2.955
Myo1e	1.9325	2.5775
Pqlc1	5.335	5.985
Map3k1	4.045	4.6975
Csf1	5.405	6.045
Txnrd1	7.37	8.0075
Megf6	4.115	4.7575
A230072C01Rik	2.9875	3.595
Rgs2	8.3525	8.9875
Adra1a	5.31	5.95
Ahr	2.7975	3.4175
Zc3hav1	2.8725	3.4775
Wsb1	4.045	4.665
Ogg1	6.6575	7.2725
Lmo2	3.36	3.965
Ptbp3	6.11	6.7175
Vwa5a	7.56	8.1675
Cdk5rap2	3.5875	4.195
Adam9	4.5425	5.1475
Tnip2	2.8825	3.4825
Lypd6b	3.45	4.0575
Prkar2b	6.86	7.455
Epha3	1.545	2.1175
Akap12	4.575	5.155
Lcp1	1.175	1.75
Gbp7	2.085	2.655
Setbp1	4.8	5.3775
Vim	5.6025	6.1825
Dennd4a	6.8575	7.4325
Map3k14	2.32	2.8975
Gnal	4.73	5.3025
Pros1	3.905	4.47
Slc35e4	5.5475	6.1175
AK163148	3.5525	4.12
Syt12	4.9	5.455
Hspa2	3.6075	4.1575
Tnfrsf1a	2.555	3.1075
Gm13889	4.875	5.425
Ephb6	5.595	6.1475
Elovl7	2.47	3.025
Rapgef6	6.9375	7.485
Zbtb1	3.8875	4.425
Ltbr	4.665	5.205
Man1c1	4.7525	5.2875
Shisa6	5.565	6.115
Gm16386	1.9425	2.46
Sptlc2	6.0075	6.54
Ajap1	5.0975	5.6275
Ppp4r4	6.265	6.79
B3gnt7	1.9325	2.4525
Lmo1	2.11	2.65
Gpr176	5.57	6.0825
Jak2	5.2675	5.785
Trim62	5.0175	5.535
Hcn1	7.0175	7.5375
Il6st	7.335	7.8525
Rassf2	4.7725	5.3
Ptpn1	5.505	6.015
10-Sep	1.615	2.1225
Sgms2	4.21	4.7175
Phlda1	2.875	3.385
Soga3	7	7.5025
Socs3	1.255	4.9575
Serpina3i	2.4775	5.0875
Tnfrsf11b	0.225	2.825
Drd1	2.6075	5.2125
Sbno2	3.805	6.2275
Lipg	0.11	2.115
Myo18b	1.805	3.24
Fgfr4	0.3325	1.725
Socs1	0.6125	1.87
Irgm2.2	1.36	2.645
Nr0b1	0.7125	1.9575
Man2a1	4.7375	5.9875
A2m	1.98	3.14
Irf9	3.845	4.9625
Hmcn1	1.5425	2.55
Adgrd1	0.975	1.9
Lrrk1	1.485	2.4425
Npffr2	3.195	4.0925
Gch1	4.705	5.5975
Cish	2.82	3.5475
Sema3e	3.0825	3.815
Gbp9	0.44	1.115
Adgrg6	2.5625	3.23
Zfpm2	3.9825	4.655
Abtb2	2.91	3.5625
Tmem88b	4.08	4.675
Pdlim5	5.3725	5.955
Bhlhe40	4.4475	5.0125
Cacng5	5.855	6.3825
Kcng1	2.4975	3
Nts	5.04		5.4825
Rhoj	3.3225		3.77
Mex3d	5.55		6.0025
Eif1a	7.3375		7.785
Gldn	3.745		4.1675
Maff	3.125		3.5175
Tnfrsf12a	4.355		4.7525
Nup93	4.0925		4.47
Xdh	2.73		3.12
Calca	1.98		2.3325
Ada	1.9875		2.3125
Fam83g	3.55		3.875
Clic1	2.54		2.84
Tekt4	1.185		1.455
Tbc1d4	6.2825		6.5575
Sult1a1	2.38		2.665
Il31ra	1.565		1.8025
Chd7	4.46		4.72
Fat4	5.4275		5.68
Slc39a14	5.925		6.165
Pdia5	2.2775		2.5125
Hoga1	1.3275		1.555
Rras2	2.3725		2.61
Sgk3	1.555		1.81
Acer2	3.4		3.6625
Mir22hg	4.3875		4.625
Sec61a1	6.1975		6.4275
Sstr4	4.295		4.5125
Sema3a	6.1725		6.395
Sec24d	6.065		6.2625
Acan	4.085		4.2825
Prlhr	2.4875		2.6775
Lat2	1.7375		1.905
E230016M11Rik	3.47		3.6475
Dchs1	7.515		7.6975
Taf1d	1.5125		1.69
S100a10	4.2525		4.4175
Phyhd1	2.6175		2.7825
Hmgcs2	3.0675		3.24
1190002N15Rik	5.9375		6.0975
3930402G23Rik	1.985		2.1275
AK048886	1.8875		2.0325
Nck2	5.0175		5.17
Mex3a	3.345		3.4775
Ppp1r15a	3.87		4.0025
Zbtb46	3.9025		4.0325
Srsf2	7.405		7.545
Atp1a1	10.2375		10.375
AK080962	2.665		2.805
Rarres1	1.59		1.695
Lxn	5.01		5.1225
Tiparp	6.4275		6.52
Fbln5	3.705		3.815
Wfikkn2	1.865		1.97
Bmp2	3.37		3.47
Cttn	7.3075		7.4125
Tinf2	3.5025		3.61
Map2k3	3.775		3.87
Nrip3	7.005		7.1075
Lmna	5.5475		5.655
Sfpq	6.835		6.93
Tsr3	3.48		3.58
Crlf2	2.9975		3.085
Gk	5.445		5.535
Shc4	2.185		2.2725
Dnaaf2	6.6625		6.75
Adgre5	4.5925		4.68
Dnajb9	5.9675		6.055
Pde5a	3.2225		3.3025
Cdr2	5.615		5.695
Zfp948	4.8		4.875
Rplp0	7.1125		7.185
Hnrnpdl	6.6825		6.7575
Ccne1	3.3475		3.415
Cyb561	7.9375		8.0075
Rel	2.2125		2.29
Rpl10a	6.3675		6.425
Foxq1	4.1775		4.235
Sox11	7.0125		7.0725
Csrnp1	4.8025		4.845
Pdlim7	4.585		4.645
Tram1	7.2125		7.2725
Serp1	5.675		5.7275
Hid1	7.8925		7.9475
Dazap1	5.04		5.09
Klf14	4		4.0375
Milr1	2.28		2.325
Sec23b	7.12		7.1675
Tmem189	5.435		5.4725
Crh	2.15		2.225
Hectd2	5.555		5.5825
Srpr	7.24		7.2825
Clptm1l	7.925		7.96
Zfp46	5.465		5.495
Slc39a7	7.585		7.6225
Igfbp3	4.385		4.43
Manf	6.8625		6.8875
Adcy2	7.3575		7.3875
2310039H08Rik	1.5875		1.6025
Myc	2.4075		2.43
Vgf	10.8375		10.8525
Rangap1	10.22		10.2375
Zfp52	3.7		3.715
Ddx49	5.26		5.2825
Eif2ak2	4.4775		4.4975
Spp1	1.14		1.1875
Piezo1	4.98		4.9925
Mob3c	2.955		2.96
Ncmap	1.5575		1.555
Surf4	7.7975		7.8075
Apex2	4.245		4.2475
Chpf2	7.48		7.495
Hsd17b12	7.105		7.1125
Magef1	2.7075		2.72
Cks1b	1.935		1.935
Atf4	6.23		6.2325
Mageh1	5.52		5.515
Park2	4.7375		4.74
Phf8	7.3		7.3025
Anxa11	1.84		1.8225
1700017B05Rik	4.21		4.2025
Yipf5	6.055		6.045
Rpn1	8.3625		8.36
Junb	8.1875		8.1775
Uba5	6.5525		6.545
Calr	8.2625		8.255
Lrrn3	8.59		8.5775
Sh3bp2	2.905		2.9
BC062895	3.9175		3.905
Rdh12	1.7875		1.75
Fbn2	2.5525		2.5
Rbbp8	2.9275		2.915
Nans	4.4175		4.4
Fam43a	5.345		5.3225
Cope	7.4425		7.4225
Pabpn1	5.5575		5.5375
Plk3	4.4875		4.46
Lepr	7.4825		7.465
Ctsz	6.105		6.075
Tmed2	4.965		4.94
P4hb	8.2925		8.2675
Fam107a	9.0825		9.0625
Pmaip1	1.3625		1.345
Slc7a6	4.205		4.1775
Eif2s3y	4.02		3.9825
Kdelr2	6.6925		6.6625
Adam15	6.845		6.815
Pgm1	2.2525		2.23
Fnip2	5.87		5.8275
Hspa5	9.98		9.94
Ostc	7.0375		6.9975
Rad18	4.2175		4.185
Ahcy	5.52		5.485
Sec61g	2.06		1.97
Svil	2.535		2.49
Txndc5	7.7025		7.66
Fam189a2	4.9175		4.8725
Ppp2r5c	1.6875		1.6425
Plin4	2.145		2.1
Pdia3	8.905		8.8575
Procr	1.7775		1.67
Trmt61a	4.5925		4.545
Lysmd3	3.6725		3.6225
Slc18a3	3.04		2.9925
Ncoa2	9.1175		9.0675
Pdia6	8.0525		7.9925
Magt1	4.2275		4.1725
Tmem39a	3.425		3.3675
Tfrc	7.2175		7.155
Tssc4	5.285		5.225
Gm4737	0.2725		0.185
Psmc3	6.7175		6.66
Hyou1	9.3925		9.3325
Galns	4.45		4.3875
Mydgf	5.775		5.7075
Ace	6.985		6.92
Pde3a	3.435		3.375
Mri1	4.26		4.1925
Lman1	6.9125		6.8425
Psmb3	5.2125		5.1375
Atp6v1b2	10.575		10.5075
Hars	6.505		6.435
Ntng1	5.855		5.7925
Raph1	7.575		7.5075
Il2rg	3.0075		2.9275
Ssr1	9.66		9.5875
Ssr2	6.9875		6.9125
Krtcap2	5.16		5.0825
Rrbp1	3.8925		3.8075
Rad54l2	6.395		6.3225
Rbm3	4.165		4.0975
Sez6l	9.95		9.8725
Rcc1	3.14		3.0675
Cthrc1	5.2925		5.2025
Vasp	3.5675		3.4825
Myh15	1.6275		1.465
Slc35b1	6.2675		6.1825
Dnajc25	1.7925		1.7
Pttg1ip	6.8075		6.7225
Ddost	8.4775		8.385
Zbtb7b	3.505		3.41
Lrrc58	10.21		10.1175
Sec13	6.2125		6.12
Slc7a1	7.6625		7.5725
Zfp623	4.525		4.435
Slc2a10	1.52		1.4275
Ckap4	5.415		5.3225
Frmd3	4.2325		4.135
Pdia4	6.4825		6.385
Hmga1	4.2875		4.185
Sgk1	6.91		6.805
Cyb5r3.2	7.0575		6.955
Bcl2l1	7.3325		7.225
Aff1	4.89		4.785
Rom1	3.3775		3.26
Hspb8	5.7475		5.6375
Sec61b	5.1575		5.05
Lyar	1.8525		1.735
Sdf2l1	3.8175		3.6975
Bub1b	1.955		1.8525
Cpne7	5.5625		5.45
Cd68	1.99		1.845
Slco3a1	5.7625		5.6475
Sorcs1	7.0125		6.8925
Plpp5	3.0925		2.9675
Coch	5.0325		4.91
Ralb	4.2225		4.095
Snrpa1	3.7875		3.66
Zfp57	3.0075		2.8875
Leo1	4.225		4.0975
Cited1	8.195		8.0575
Pvr	3.8675		3.7275
Fkbp14	5.505		5.3725
Ptprn	11.2525		11.125
Slc52a2	4.515		4.38
Lrrc29	2.1575		2.03
Arl4d	2.005		1.855
Fut4	4.8775		4.7325
Tbrg1	6.015		5.8775
Qsox1	5.655		5.5175
Rnf128	5.6475		5.5075
Whrn	5.965		5.825
Rap1b	7.085		6.945
Mettl1	3.8775		3.725
Gkap1	3.9		3.7525
Pdyn	6.7625		6.6175
B3galnt2	5.1975		5.0525
Snx1	7.3475		7.195
Slc45a1	6.9675		6.82
Erp29	7.3275		7.1775
Eaf1	6.4125		6.2575
Cacna1s	3.27		3.115
Cirbp	5.97		5.8175
Slc22a15	4.6975		4.54
Ctgf	2.3425		2.21
Nucb2	4.9825		4.8225
Myo16	5.2525		5.095
Fstl4	6.505		6.345
Ercc1	4.945		4.7775
Ticam1	2.6425		2.4675
Sv2c	8.73		8.5625
Tmed3	6.1525		5.98
Atp1b3	6.8325		6.665
Sap30	1.76		1.595
Cep112	2.415		2.2325
Gnas	7.5525		7.375
Pla2g4e	3.635		3.4675
Tnfrsf1b	3.2875		3.1125
5033406O09Rik	1.6275		1.4475
Rab3b	7.135		6.955
F2rl2	2.6975		2.515
Spata5l1	1.805		1.65
Dysf	4.605		4.41
Prss23	3.1225		2.9525
Aloxe3	3.0475		2.8675
Rab3ip	6.345		6.155
Cd164	7.48		7.29
Ssr4	6.15		5.9625
Tnnc1	1.715		1.51
Agrp	10.32		10.1025
Stt3b	7.925		7.72
Slc25a25	7.34		7.135
Creb3l1	2.0025		1.7925
Fkbp11	3.35		3.1225
Drap1	5.9575		5.74
2610524H06Rik	3.065		2.8525
Kcnv1	5.7125		5.4925
Eda	2.9225		2.71
Npy	10.83		10.59
AA414768	5.495		5.2675
Tmsb4x	8.2825		8.065
Ccbe1	2.67		2.44
Ism1	4.44		4.21
Ssu72	6.405		6.1825
Avpi1	3.085		2.865
Psme4	5.63		5.405
Mid1	2.375		2.1475
Apold1	2.335		2.1325
BC048080	1.555		1.3225
Npm3	2.2625		2.0275
Syndig1l	5.6225		5.38
AK199756	1.5975		1.3725
Map3k6	3.2425		3.0075
Txnip	4.5075		4.2525
Scg2	11.405		11.155
Lsm8	3.1725		2.9275
Btg1	6.2875		6.03
1700066M21Rik	5.7875		5.5275
Mgat4c.2	6.14		5.8875
Plce1	6.2425		5.9775
Nabp1	4.1		3.84
Slc18a1	2.49		2.22
Adgrg2	6.1175		5.85
Rasd1	3.63		3.36
Cflar	5.385		5.12
Dnajb5	6.6025		6.3325
Tigd2	5.075		4.8075
Hopx	3.6925		3.43
Kcnc2	8.1725		7.9025
Vdr	1.435		1.1175
Osbpl10	5.13		4.87
Dnajc21	4.08		3.8
Fbxo4	4.3825		4.1025
Arc	3.815		3.535
Tmeff2	6.72		6.4475
Herc2	9.075		8.79
Apbb2	7.3975		7.11
Fkbp2	3.3025		3.0125
Pcsk1	7.7625		7.47
Fam46a	7.305		7.0075
Pappa2	4.455		4.1375
Ghsr	8.2325		7.94
Ecm1	1.6675		1.38
Ninl	2.31		2.0025
Dpy19l4	7.06		6.755
Emilin1	2.575		2.2825
Fibcd1	4.54		4.2475
Pex5	6.8375		6.5325
Galnt18	5.06		4.755
Epha2	1.595		1.295
Dlk1	10.45		10.1425
Ccl17	1.4175		1.0875
Syt10	5.0075		4.695
Ddx58	3.3075		3
Helq	2.9225		2.6025
Best3	1.8875		1.56
Cstb	3.6575		3.33
Cdc37l1	7.905		7.59
Nlrc3	3.5175		3.1725
Fam71e1	1.7975		1.475
Rbbp7	8.48		8.155
Ikbip	4.5875		4.2575
Deb1	4.23		3.895
Rbm12b1	1.7325		1.405
Phkb	6.595		6.2525
Hspa1a	3.2325		2.855
Lancl3	7.985		7.6425
Nfxl1	5.3975		5.05
Bmper	4.625		4.2875
H2-M3	2.945		2.5875
Slk	6.145		5.795
Trib1	4.855		4.5075
Ogfrl1	8.0225		7.675
Gpr19	4.735		4.3775
Etv5	5.2975		4.9425
Notch4	4.8775		4.535
Kcnmb4.2	4.4075		4.05
Col6a3	2.9175		2.5625
Edem2	5.23		4.8675
Cyp4f17	3.285		2.925
Sst	6.8375		6.47
Gpd1	4.1		3.74
Ndnl2	5.195		4.8275
Fsd1l	7.5625		7.2
Gpr3	3.235		2.8675
Trim15	2.605		2.245
Ghr	9.08		8.71
Esrrb	2.255		1.885
9630014M24Rik	2.55		2.165
Sec14l1	6.71		6.32
Nfil3	5.25		4.845
C630043F03Rik	2.87		2.48
L3mbtl3	5.315		4.9225
Zar1	3.735		3.32
Ppef1	3.165		2.765
Pls1	2.635		2.2525
Rbp4	5.65		5.255
N4bp2l1	8.015		7.61
Rps6ka2	7.9875		7.58
Brca2	6.0675		5.655
Rab40c	5.75		5.33
Ern1	5.725		5.3175
Gclc	6.8475		6.435
Tuba8	3.1725		2.7425
Smap1	2.7125		2.2675
Slc25a33	6.375		5.9475
Tmem120b	2.14		1.71
Gm8773	4.7025		4.255
Ctsc	1.995		1.58
Thbs2	4.235		3.81
Pawr	2.365		1.9125
Ostf1	3.6375		3.185
Card19	2.8575		2.4075
Cela1	2.53		2.0525
AK086757	5.2875		4.845
Kl	5.99		5.5425
Rassf8.2	4.6725		4.225
Nudt10	6.4675		6.0175
Dusp10	3.8		3.34
Ddit4	5.0425		4.5875
Egr4	1.8875		1.42
Cdkn1a	6.75		6.2825
Tpst2	4.7475		4.2875
Rassf8	5.175		4.7125
Myof	3.0925		2.6275
Adpgk	6.0375		5.5575
Ptk2b	5.4575		4.9925
Racgap1	4.935		4.4575
Fam150b	6.7725		6.29
Foxo1	7.7725		7.2825
Hdhd3	2.4125		1.8925
Layn	3.085		2.525
Thbs1	6.86		6.3
Hspa1b	2.4325		1.8475
Zbtb7b.2	1.445		0.9125
Amy1	1.4425		0.8475
Hhip	7.1075		5.755
Txk	-3.59		0.7025
Fgb	-1.59		1.6625
Cd14	-1.4975		1.0325
Smagp	-1.39		1.0375
Nlrc5	-0.86		1.4525
Styk1	-0.945		1.13
Arhgap28	-0.215		1.675
Serpinb1a	-0.7175		0.9775
Aqp8	-0.41		1.205
Cldn2	-0.9		0.47
Bcl3	-0.195		1.1
Trpv6	0.045		1.2725
Capn11	-0.875		0.6275
Icam1	0.3675		1.58
Serpina3m	-0.495		0.555
Smoc2	-0.0325		1.0175
Esr2	-0.005		1.0025
Cdcp1	0.04		1.0275
Apobec3	0.525		1.435
Olfr920	0.715		1.61
Rprm	3.9725		4.8875
Tmc5	0.175		0.9275
Neb	2.02		2.69
Gucy2c	0.525		1.195
Rspo2	0.55		1.2
AK086712	0.03		0.695
Angptl2	0.3375		0.915
A230001M10Rik	-0.475		0.1275
Fam212b	1.45		2.04
Herc6	1.56		2.1375
4930523C07Rik	0.745		1.3225
Nppa	0.5275		1.05
Runx1	0.2525		0.8275
Mctp2	0.53		1.16
Srpx2	0.51		1.035
Aurka	0.565		1.0875
Myh11	0.2825		0.8025
Gm3414	2.01		2.59
Pik3cg	0.8575		1.405
Cd33	0.0525		0.585
Col19a1	0.425		0.9725
E030003E18Rik	0.865		1.4125
Pcolce2	1.39		1.9125
Entpd4	0.72		1.205
Cd44	3.195		3.6925
Srrm4	6.7675		7.27
St18	4.22		4.72
Arpc1b	1.295		1.765
Palmd	3.0675		3.55
Pfkfb3	5.13		5.62
Sema6d	6.5025		6.9975
Nop58	5.7675		6.255
Spred1	8.7575		9.25
Abcg2	3.815		4.31
Kcnh3	0.9925		1.4675
Slitrk5	5.595		6.085
Ehd4	5.6675		6.1525
Mms19	4.8475		5.3325
Rhoq	5.9925		6.4775
S1pr2	1.5725		2.0425
Pvrl3	5.395		5.875
Flot1	6.2025		6.6875
Gcc1	5.1375		5.615
Scn4b	2.35		2.8875
9530077C05Rik	3.69		4.1625
Mvp	1.595		2.07
Gna14	0.975		1.45
Ndufaf4	4.995		5.4675
Kcnk10	4.1275		4.5975
Malt1	1.515		1.9825
Mppe1	7.97		8.445
Maf	2.4725		2.9425
Arhgef26	4.465		4.9375
Spop	6.2225		6.695
Ano1	1.215		1.67
Taf4b	2.57		3.04
Nrp2	5.875		6.345
Il17ra	1.43		1.8975
Tbc1d14	7.1025		7.57
Ier5	3.0575		3.535
Camk4	7.4975		7.9775
Nfyb	4.81		5.275
Npffr1	3.255		3.715
Frat2	1.52		1.99
Ptpn12	5.625		6.0825
Plekho2	3.3		3.7825
Lrrc2	1.4875		1.93
Acsl4	7.1525		7.61
Rab37	-0.0025		0.5425
Gm2115	1.17		1.65
Gdap2	6.305		6.7675
B230323A14Rik	2.6875		3.175
Rnf38	5.7625		6.225
Gca	3.735		4.2025
Slc39a1	4.2		4.6525
Tead1	8.025		8.495
Steap2	6.97		7.425
Ptger3	3.6675		4.135
Mon1a	4.1275		4.5825
Zfp1	3.5675		4.015
Phf6	6.7325		7.175
Limd1	3.2225		3.6625
Nol10	4.8575		5.3025
Ctxn3	1.0075		1.54
Dusp26	7.445		7.885
Lcp2	1.5425		1.9725
Pus7l	0.35		0.775
Map6	7.25		7.685
Nsmce1	3.6675		4.0925
AK145129	0.56		0.995
Epha4	6.28		6.715
Morc2b	-0.1025		0.32
Tgm2	2.71		3.1625
Chrdl1	0.825		1.2875
Ankrd28	4.985		5.41
Hcn4	3.9425		4.38
AK008482	1.16		1.5925
A330008L17Rik	0.5475		0.9925
Ppp1r9a	8.885		9.31
Map4k4	6.3625		6.78
Tmtc4	4.915		5.3325
Prokr2	4.7625		5.185
BC019819	0.4075		0.8925
Jak3	1.765		2.17
Fndc4	4.8125		5.24
Cpne9	3.35		3.89
Laptm4b	5.555		5.9775
AK150559	5.0625		5.5125
Grin2a	4.5975		5.015
Dnah9	3.4825		3.895
Wnt5a	4.3075		4.7275
AK148054	0.8775		1.315
Spidr	2.0425		2.4475
Stat3	7.9475		8.3625
Itpr2	4.1425		4.565
Gm13157	0.2875		0.6925
Hs2st1	7.005		7.42
Adck4	4.7675		5.175
Birc3	1.1		1.49
Plod3	5.4575		5.865
Agt	6.3625		6.76
Rgag4	7.195		7.6
Asns	6.685		7.095
Kcng4	1.215		1.6075
Epha8	1.175		1.6675
Sumo2	0.605		0.985
Pdgfc	2.8725		3.2725
Tgfb2	3.655		4.0675
Pim1	1.04		1.45
Wrnip1	6.9175		7.32
1700020I14Rik	3.82		4.2275
Erbb2	0.5675		0.97
Scfd2	4.3575		4.76
Zbed6	5.385		5.7875
Pard6b	2.48		2.8825
Slc23a2	8.285		8.69
Ier3	1.8525		2.3325
Phf13	5.2175		5.615
Frmd6	3.68		4.075
Irs4	10.87		11.27
Slitrk6	3.065		3.5325
St6galnac5	4.1125		4.515
Lamp2	6.2325		6.63
Pnpt1	4.2525		4.6425
Litaf	2.125		2.525
Rala	5.865		6.2575
Fmn1	5.03		5.4275
Odc1	5.6325		6.03
Helb	1.54		1.935
Gpr83	4.925		5.32
Mospd2	3.81		4.2
Tirap	1.2375		1.625
Ncapg	5.2225		5.6225
Btbd17	3.2475		3.6425
Cblb	5.425		5.82
Grm2	3.4625		3.97
Eya2	0.3		0.68
Tcf4	6.635		7.025
Arsj	1.3925		1.7625
Irgm2	2.3975		2.7525
Cd63	5.225		5.6025
Aass	1.025		1.42
Akt2	4.5525		4.9325
Ifitm10	3.8775		4.2625
Ccdc85a	6.4625		6.8425
Gm14057	1.1225		1.4825
Ubtd2	4.1075		4.495
Rassf1	4.1775		4.555
Akap13	5.47		5.8525
Gbp5	0.015		0.3775
Parp14	0.515		0.895
Col12a1	0.79		1.1725
Tchh	0.62		1
Rell1	2.1125		2.4825
Mapk7	3.5875		3.9575
Plekhg2	1.075		1.445
Gfod2	5.13		5.5
Plekhd1	0.82		1.26
Rybp	5.0475		5.415
Ugdh	4.95		5.3225
Myo5b	2.7875		3.1575
Usp45	6.2425		6.61
LOC105245869	2.0075		2.375
Cpd	7.235		7.605
Ccdc144b	1.67		2.0325
Ppp2r2a	6.555		6.92
Rbms1	3.715		4.0825
Kcnq1	2.6875		3.0375
Pi15	1.3625		1.7275
Wdhd1	2.5625		2.9125
Med13l	6.4625		6.8275
Nxph4	3.01		3.45
Pi4k2a	7.11		7.47
Irf2bpl	6.2325		6.5975
Gm15663	2.6025		2.965
Dhrs3	2.2475		2.6025
Mme	3.5225		3.8825
Pitx2	2.9725		3.4625
Smim3	1.6775		2.0275
Slc30a3	0.25		0.9325
St8sia4	7.5825		7.9375
Zfp583	2.545		2.905
Hdx	2.94		3.3125
Stat1	4.6425		4.9925
Arap2	5.0175		5.365
Chrm4	2.9425		3.27
Rab27a	5.29		5.6375
D1Ertd622e	5.035		5.385
Hapln2	0.81		1.1625
A730046J19Rik	0.555		0.8975
Tmtc2	4.4725		4.82
Ttn	1.75		2.16
Rab11fip5	7.1		7.4525
Kpna2	3.31		3.66
Tubb2a-ps2	-1.8975		-1.4975
Zcchc2	4.8175		5.165
Mtmr10	3.735		4.08
Gnb5	7.2575		7.6
Dusp16	4.8575		5.1925
Ezr	6.1475		6.4925
Riok3	6.5075		6.85
Cdh10.2	4.395		4.7425
Arvcf	5.395		5.7425
Ndnf	2.0475		2.385
Ptger4	1.275		1.6175
Kdm3a	5.0975		5.4375
Zfp655	6.4225		6.76
Miip	1.015		1.3775
Mcf2l	6.9775		7.3175
Dmrta2	0.38		1.0175
Nacad	6.265		6.605
Fbxo30	4.32		4.66
Kit	4.1625		4.5275
Mplkip	3.9525		4.29
Myo1c	4.7625		5.1
Adarb1	7.695		8.0375
Adamts5	2.1		2.4425
Mapkapk2	5.665		6
Chrnb3	0.0825		0.4775
Lamc1	5.155		5.4925
Gabrd	0.0725		0.5775
Tmc7	3.69		4.025
Sema3c	4.6575		5.0075
Rnpc3	2.37		2.705
Dst	8.105		8.445
1810037I17Rik	2.7175		3.0475
Apob	-1.725		-1.5625
Plin5	0.7525		1.13
Slc17a7	2.1525		2.6375
Gabra2	6.215		6.545
Flot2	7.175		7.505
Sirt1	4.6475		4.9725
Atp2a1	2.0975		2.4275
Epha7	3.4625		3.82
Tspan4	3.31		3.64
Enc1	7.555		7.8825
Gan	4.0825		4.4125
Hist1h2bc	0.735		1.0525
Mthfd2	4.2		4.5225
Gjc3	4.995		5.3325
Il4ra	4.4575		4.7825
Amigo3	0.89		1.1925
Pdlim4	1.39		1.705
Onecut2	4.715		5.045
Ly6a	3.5375		3.9075
Tpd52	6.07		6.3925
Sft2d2	6.015		6.3425
Fjx1	4.0125		4.3425
Cyyr1	2.4075		2.7425
Eepd1	1.615		1.9775
Aacs	5.4075		5.7325
Wrn	4.0825		4.3975
Atad2	2.2		2.5175
Rasl11a.2	0.935		1.2475
Oxnad1	3.7475		4.065
Stxbp6	5.59		5.9075
Nod1	1.075		1.4225
Tsc22d2	6.4625		6.7825
Sorbs2	6.3225		6.6425
Lonrf1	4.1975		4.515
Arhgap29	3.4075		3.7375
Wnt4	2.4325		2.725
Hfe	2.2575		2.555
Slc35f5	5.425		5.735
Tubb3	9.035		9.3475
Dok5	3.9125		4.235
Adra2a	4.64		4.96
Fam114a1	2.2625		2.555
Scyl2	6.495		6.8075
AK047030	1.8725		2.18
Mex3c	5.8		6.115
Slco1a4	4.34		4.6825
Stard13	4.105		4.4125
Fzd6	2.4525		2.7775
Rsrp1	6.1825		6.4975
Kcnq3	6.925		7.2575
Tubb2b	5.6675		5.98
Zbtb2	3.1025		3.4125
Shox2	0.8075		1.385
Kctd16	4.9225		5.235
Nupl1	6.595		6.9
Bicc1	1.025		1.32
Arl5a	7.48		7.8
Ccnl1	5.1975		5.5025
Gna13	7.37		7.6825
Slco1c1	3.78		4.125
Rhoc	2.8925		3.195
Itpkc	4.4175		4.725
Syn3	6.5075		6.8225
Tmem220	0.4425		0.7375
Adgrl2	6.3		6.605
Helz2	1.9825		2.27
Mafb	2.28		2.5725
Cdkn2d	5.335		5.645
Zfp772	2.855		3.16
Ptpn13	3.7025		4.0025
Slc22a23	6.785		7.09
Dgkh	6.3675		6.68
Vmn2r29	0.7475		1.045
Tnc	0.695		1.04
Entpd3	6.0275		6.33
Slc25a34	2.3875		2.695
Gpr155	4.7375		5.035
Samd4	6.4125		6.7125
Plec	6.035		6.335
Nras	4.96		5.2675
Sertad1	2.7975		3.08
Xpnpep1	5.5275		5.83
Gabpb1	4.0675		4.3675
Nek11	0.83		1.135
6330408A02Rik.2	1.1025		1.395
Deptor.2	7.115		7.435
Bmpr1b	3.7125		4.025
Car8	5.645		5.945
Rpa2	3.1525		3.4575
Rab18	7.54		7.84
Mid1ip1	6.0825		6.38
Nup98	6.55		6.8475
Zbtb37	3.4975		3.825
Btbd10	5.7675		6.065
Gpcpd1	5.82		6.1125
Ebf2	1.885		2.195
Rbm39	6.9725		7.265
Hs6st1	6.175		6.4725
Arpc2	7.19		7.4875
Ubtd1	2.875		3.1775
Tmem123	3.195		3.4975
Sh3bp4	3.555		3.855
Kitl	4.275		4.5875
Pde4b	6.415		6.715
Fah	2.255		2.53
Cacul1	8.085		8.3775
Mtus2	4.855		5.15
Pelo	4.6775		4.97
Meis1	0.6525		0.9475
Myh9	5.22		5.505
C130026I21Rik.2	1.29		1.6125
C1ql1	1.3025		1.6625
Gm5801	0.19		0.585
Chst11	6.5775		6.87
Caml	4.96		5.2525
Ankrd34b	6.745		7.035
Zfp708	1.5325		1.8125
Pigz	1.6375		1.93
Orai1	2.1		2.395
4930581F22Rik	4.425		4.7125
Galnt9	4.8775		5.1825
Slc37a1	4.135		4.42
Dennd2a	5.0525		5.3375
Asah1	5.7675		6.055
Tceb1	6.445		6.735
Zfp90	4.1475		4.4325
Jade3	3.395		3.685
Lrig1	6.0675		6.3575
Cnksr3	1.0625		1.4025
Cd163	0.2925		0.615
Slc27a4	7.0825		7.37
Zfp280c.2	4.0025		4.2925
Lhx1	1.605		1.9375
Dock8	0.815		1.08
Dtx3l	3.895		4.1775
Vipr2	1.1475		1.43
Zfp773	0.6125		0.8875
Il10rb	3.0225		3.3
Avl9	7.7875		8.075
Gga3	6.025		6.31
Avpr1a	3.085		3.37
Caprin2	3.155		3.4325
Fam90a1b	1.42		1.685
Pisd	5.33		5.6125
Nr6a1	2.525		2.805
Anxa7	6.385		6.6675
Sgpl1	4.0925		4.3825
Dcps	3.73		4.0125
Rbpj	4.9825		5.26
Ric8a	6.185		6.47
Rbm18	6.9225		7.2
Pirt	0.3625		0.65
Ccdc187	0.43		0.7075
Itga2b	1.0825		1.3525
9630013A20Rik	1.1575		1.43
Prdm8	1.07		1.4675
Nid1	2.95		3.2325
E130008D07Rik	1.1375		1.4175
Adgra3	5.7275		6
Adamts3	3.075		3.3575
Nup155	6.0125		6.2875
Gm12338	-2.1925		-2.0025
H2afj	2.8525		3.12
Pdgfb	2.835		3.1375
Bdkrb2	2.3		2.5675
Gm12657	1.4375		1.71
Rnf19b	5.5425		5.82
B3glct	4.0475		4.3275
Ccdc190	2.41		2.705
F730043M19Rik	1.8375		2.11
AK084798	2.8775		3.1475
A330050F15Rik	1.0675		1.3725
Tpst1	5.89		6.1625
Lhx9	1.0825		1.3975
Zfp954	4.3825		4.66
Ivns1abp	7.095		7.3625
Ttc28	5.2775		5.55
4930480K23Rik	0.605		0.9
Asphd1	4.1725		4.445
Megf11	6.0225		6.2975
Ephb4	1.89		2.1825
Ldha	7.135		7.405
Lypd6	4.8175		5.09
Frem2	0.935		1.1725
Col8a2	1.145		1.4175
Slc39a6	7.39		7.6625
Pdcd7	5.0925		5.3675
Scrg1	1.8875		2.13
Gjc2	0.16		0.4425
Mtus1	5.86		6.1325
AK140198	2.8925		3.1825
Suv39h1	6.2725		6.545
Arih1	7.025		7.2925
Ptpn2	3.755		4.02
Ttbk2	8.9325		9.2025
Elmsan1	5.8175		6.0875
Necab1	6.46		6.73
Mmp16	4.3325		4.6025
Slc35b3	2.7225		2.9925
Hdac4	7.0425		7.3075
Mark4	5.6025		5.8725
Mgll	5.3625		5.6325
Vrk1	3.5925		3.86
Ttl	5.7625		6.0325
Fam84a	4.9625		5.2325
Gramd3	2.24		2.51
Sec24a	4.9175		5.18
Trp63	0.32		0.59
Sp3	6.0975		6.3625
Utp23	2.75		3.01
Ctbp2	5.76		6.0275
Parp10	0.4725		0.7425
Ggt5	0.3125		0.59
Alox8	0.5075		0.865
Tbc1d25	3.73		3.985
AK011205	1.8775		2.1525
Drd5	0.91		1.2725
Acer3	4.9125		5.19
Nup153	6.2925		6.5525
Rbm45	4.4275		4.69
Hdac6	6.3575		6.62
Tmem120a	3.59		3.8425
Zfp945	3.745		4.0075
Atf1	3.52		3.7775
Col4a1	3.42		3.71
Kdm6b	5.785		6.0425
2810032G03Rik	1.155		1.3975
1700019D03Rik	1.175		1.4425
AI197445	-0.045		0.2425
Pdzrn3	1.355		1.6125
Cdc42se2	7.57		7.83
Rgs5	5.3525		5.61
E130012A19Rik	0.925		1.185
Hcrt	4.9875		5.2825
Chdh	0.97		1.225
Fzd8	2.525		2.79
DQ699523	5.7625		6.045
Prss12	0.55		0.905
Nsun4	4.5675		4.8275
Cry1	4.2625		4.52
Pcsk5	3.7125		3.975
Rnf152	6.7825		7.045
Zc3h11a	6.26		6.515
Ssh3	2.955		3.2
Rnh1	7.0975		7.3575
Adcy8	4.4575		4.7375
Gm5468	1.07		1.3175
Adcyap1	5.39		5.655
Dab2.2	2.7975		3.06
Klf6	5.7925		6.0475
Lrrc75a	2.785		3.0475
Sim1	4.29		4.555
Syt2	3.53		3.805
Tpm4	4.735		4.9875
Clip4	6.555		6.81
Kbtbd11	7.2475		7.505
Spred3	6.5775		6.8375
Maats1	0.415		0.6575
Agfg1	7.605		7.8575
Bin3	1.7675		2.0125
Tada1	5.385		5.64
Cp	3.055		3.33
Hivep2	6.7225		6.98
Vegfc	0.6675		0.9775
Col20a1	2.0875		2.345
Slc16a1	5.04		5.2925
Slc25a27	5.4425		5.695
Fer	3.87		4.115
Heg1	3.9375		4.195
Tmbim1	3.675		3.925
Ube2q2	5.985		6.23
Zc3h7a	3.835		4.0825
Pgm5	2.1125		2.365
Slc39a10	6.745		7.0025
Pxdc1	1.2675		1.51
Pdss1	6.805		7.0575
Heatr1	4.645		4.9025
Aste1	2.09		2.3375
Dock1	3.4575		3.7175
Zkscan2	4.7325		4.99
Stk17b	1.01		1.29
Ppp2r2d	6.4025		6.6525
Rftn1	5.4575		5.7125
Sema7a	5.0525		5.3375
Grid2ip	1.7675		2.06
Mmp14	2.8575		3.11
Npr1	1.3825		1.635
Mtmr12	4.8725		5.12
Lmnb1	3.7		3.95
Crls1	4.5625		4.815
Ube2g1	4.8225		5.075
Chl1	8.16		8.41
AK077587	1.5575		1.8225
Yy1	5.42		5.67
Htr1d	1.0375		1.27
Gas1	1.37		1.64
Chmp1b	4.88		5.1225
AK079811	2.1775		2.455
Daam2	5.13		5.3825
Sp4	5.8825		6.1325
Vill	1.5675		1.83
Tm4sf1	2.9775		3.2525
Cep85	2.9625		3.21
Grm4	4.36		4.6275
Arnt	3.9775		4.2275
Rpl29.3	2.105		2.335
Iba57	3.595		3.83
D7Ertd443e	0.825		1.0575
Lrfn4	5.5725		5.8225
D8Ertd82e	4.1375		4.395
Nipsnap3b	4.7375		4.985
Ngdn	2.905		3.1525
Cyp2t4	1.2775		1.5225
R3hcc1l	4.2275		4.475
Prkd1	3.5725		3.82
Ddx17	7.8375		8.085
Dmpk	0.735		0.9725
Dgkg	6.6225		6.87
Lbh	7.0125		7.2575
Dyrk3	3.975		4.215
Trip10	0.6825		0.95
Bahd1	5.495		5.7375
Serpinb1b	1.0475		1.35
Usp6nl	5.5075		5.7525
AK021007	1.18		1.425
Midn	5.73		5.97
Jak1	8.1925		8.435
Bche	1.555		1.825
Trim7.2	0.9525		1.2025
Nxph1	5.8525		6.0975
Ypel5	6.56		6.8
Atp13a5	1.6775		1.9425
Ccdc160	3.645		3.8875
Slc25a30	3.765		4.0125
Ubr5	7.935		8.1775
Ttpal	7.2075		7.445
Rgl1	6.08		6.3225
Ado	4.37		4.615
Vimp	4.0575		4.3
St6galnac2	0.48		0.74
BC049966.2	0.1925		0.375
Gnai3	5.265		5.505
A330033J07Rik	5.1275		5.37
Frmd4a	2.2725		2.5125
Slc12a9	3.94		4.185
Pim3	5.565		5.7975
Cacnb4	7.45		7.695
Fpgs	2.4375		2.6725
Lrrc8c	5.115		5.3575
Ell	4.1425		4.3825
Maml3	4.185		4.425
Fgd5	4.605		4.845
Rgs8	6.2475		6.495
Itga1	2.7775		3.035
Nbeal1	5.2075		5.45
Coro6	0.82		1.13
Zfp30	3.475		3.725
Ppp1r14c	4.1925		4.425
Dennd3	2.975		3.2275
Tia1	3.3425		3.5825
9630001P10Rik	1.6025		1.84
Pcdhb11	1.9		2.1375
Bcl2l11	1.6125		1.8325
Ap5b1	2.4075		2.6775
Fam196a	5.4075		5.64
Sox10	2.8375		3.08
Fbxo32	2.3475		2.5825
Ipmk	5.8825		6.12
Zfp568	3.0275		3.2575
Stk32a	5.2725		5.5075
Trim9	7.69		7.925
Wnt3	1.725		1.9775
Cdk14	7.1		7.335
Zeb2	4.64		4.88
Spsb4	2.785		3.025
Hs3st3a1	1.83		2.07
Prdm4	5.01		5.2475
Pou2f1	5.0725		5.315
Alms1	4.17		4.4
Polr3d	4.18		4.4125
Zfp189	3.6675		3.895
Ifrd2	2.0525		2.27
AK138476	1.5075		1.735
Pamr1	1.37		1.66
Egfr	3.65		3.8925
Snapc2	4.8775		5.1075
Klf7	3.4175		3.65
Plekhm1	5.52		5.75
Samd9l	0.525		0.74
Cntnap1	6.895		7.13
C1galt1	3.3725		3.6075
AK080982	2.8875		3.13
Zfp747	1.57		1.815
Cdh23	2.41		2.6525
Ppp1r3d	2.5275		2.755
Tlr3	2.0075		2.2425
Rrp12	5.9675		6.195
Rasa1	6.275		6.5025
Gemin6	0.9375		1.195
Ddah2	1.5425		1.8
Adgrb3	6.2525		6.4825
Clhc1	2.6175		2.8075
Elovl4	5.79		6.0175
Athl1	0.765		0.9825
Jam2	5.69		5.935
Ctdspl2	5.0975		5.32
Memo1	4.2425		4.465
Hspb6	1.2975		1.5025
Fgf2	0.715		0.9775
Nfya	4.195		4.42
Abcc9	2.89		3.12
C2cd2	3.995		4.225
Car12	1.305		1.5125
Zfp850	4.1275		4.3525
Scube2	1.3125		1.5375
AK039878	3.0875		3.2875
Syne3	2.4375		2.66
Fmnl2	5.985		6.215
Sdhaf3	2.68		2.9025
Mapk8	6.0975		6.3275
Exoc6b	7.4925		7.72
Dbf4	0.7775		0.96
Bdnf	3.6025		3.865
AK153575	0.92		1.1425
Map3k3	4.75		4.9775
Kcnab3	2.2		2.4875
Trim47	0.775		1.065
Rassf4	3.4025		3.6375
Rdh13	4.8725		5.1075
Zfp28	3.9425		4.1725
Tbc1d19	4.6975		4.925
Tagln2	3.13		3.355
Rest	1.8875		2.11
Acsl1	5.5975		5.825
Ing5	4.155		4.38
Pank1	4.715		4.94
Fn1	4.105		4.37
Rictor	6.88		7.105
Grip1	4.4625		4.69
Cdk12	6.0775		6.3025
Klhl23	5.725		5.9525
Nup54	4.0225		4.2375
Plp1	7.955		8.18
Blvra	3.1075		3.33
Maml2	4.3575		4.5825
Usp49	1.635		1.85
Lars	4.9975		5.22
Crebzf	4.4725		4.695
St8sia6	2.8075		3.0325
Slc35g2	6.3375		6.5575
Rnf150	7.03		7.26
Eif1ax	5.13		5.36
Ints5	4.885		5.115
Mob1a	3.3625		3.585
Slc17a6	7.475		7.7025
Rrp9	3.5		3.7175
Fam188b	3		3.22
Parp16	1.585		1.805
Dnajc19	0.98		1.195
Gsap	1.6725		1.8725
Mmrn2	1.0925		1.3525
AK162602	1.2625		1.495
Meis2	2.6525		2.9525
Gm527	0.52		0.745
AK003349	2.42		2.64
Zdhhc14	5.93		6.15
Glul	8.46		8.6825
Ngfr	2.1025		2.325
Cdan1	2.915		3.1375
5031439G07Rik	6.9125		7.1375
Sp8	1.035		1.36
AK148766	1.0975		1.325
Ifit1	0.565		0.6575
Fnbp1l	6.6875		6.905
Dnmt1	6.495		6.7125
Mzt2	3.405		3.625
Glce	6.27		6.4925
Btbd7	4.845		5.0625
Rps6kl1	5.225		5.4425
Zic1	3.7		3.955
Jph1	2.525		2.7275
Cbln2	4.8325		5.0675
Prkd3	3.2575		3.4825
Dhrs13	3.2975		3.5125
Stac2	2.6375		2.86
Parva	7.225		7.445
Cd59a	2.7025		2.9575
Map3k2	6.845		7.065
Snord4a	-0.08		0.185
Scara3	2.34		2.5675
Manea	5.99		6.21
Boc	1.86		2.085
Tmem26	3.465		3.6875
Tars	4.8525		5.0675
Mcm6	3.76		3.9725
Ifnar2	3.9775		4.185
Slc1a4	7.39		7.605
Chka	4.955		5.1725
Malsu1	3.7625		3.9725
Slc10a3	2.925		3.135
Atp10b	0.18		0.35
Mob3a	5.375		5.5825
Erbb2ip	6.2025		6.4175
Tmem65	7.25		7.465
Csrp2bp	5.1		5.315
Nrn1	3.11		3.3825
Cdca4	3.225		3.4375
Vamp1	6.73		6.945
C130021I20Rik	2.0425		2.3125
Adora1	5.6675		5.8775
AK019709	5.1875		5.4
Bmpr1a	7.115		7.3375
Zfp7	3.345		3.55
Slc1a2	12.1775		12.405
Ostm1	5.985		6.195
B3gnt2	5.6325		5.8425
AK142879	0.745		0.945
Anks1	5.54		5.7475
Metrnl	2.53		2.745
Sema5b	2.415		2.65
Phf23	4.765		4.9725
Sowahb	1.6525		1.8725
Nxn	5.075		5.285
Pprc1	4.8275		5.03
Gabbr2	7.78		7.9875
Tspan14	3.45		3.665
Unc13c	5.0725		5.305
Zbtb24	3.955		4.16
St3gal6	2.195		2.41
Zfp148	7.1925		7.405
Anln	2.095		2.305
Lair1	1.2575		1.48
Apaf1	4.3225		4.525
Cyp26b1	0.5375		0.75
Mios	5.2575		5.47
Ptpre	5.06		5.2725
Cdh12	4.405		4.63
Mpped2	4.4025		4.61
Mef2a	6.8425		7.0475
Tulp3	3.9575		4.175
Tpmt	3.18		3.39
Adam10	7.0325		7.24
Pcdh15	4.2425		4.45
Cdkn2aip	4.26		4.47
Tyms	0.88		1.0775
Epn3	0.7425		1.0325
Gabrg1	7.58		7.7875
Gulp1	1.495		1.7225
Dph3	5.39		5.5975
Olfml2b	3.4075		3.61
4931406P16Rik	5.895		6.1
Vcam1	2.7875		3.01
Adam11	5.615		5.825
Ahctf1	6.08		6.2825
Hunk	4.255		4.465
Sh3glb1	5.71		5.925
Pkdcc	2.91		3.11
Alkbh1	4.365		4.57
Fgf1	6.305		6.515
Lmx1a	1.435		1.7525
Hdgfrp3	2.0025		2.2025
Megf10	4.4125		4.6325
Zbtb22	4.26		4.465
Aspa	0.8125		1.0225
C130071C03Rik	2.3125		2.525
Pde4d	7.4925		7.7
Fam63b	7.485		7.6925
6330403A02Rik	6.835		7.0475
Cd80	1.53		1.7425
Arhgap12	6.595		6.7975
Nampt	7.1475		7.3475
Thg1l	2.8575		3.055
Efcab12	0.72		0.91
Kpna4	7.3275		7.53
Gsta4	2.7975		3.0225
Baalc	7.215		7.415
Elovl2	3.07		3.2875
Rbm19	3.55		3.765
Rora	6.795		7.0025
2310035C23Rik	7.1425		7.3425
Adarb2	3.8925		4.095
Foxn3	4.9525		5.155
Tgs1	5.15		5.3525
Casp2	3.5375		3.7425
Tmem5	4.0925		4.2975
D17Wsu92e	7.2675		7.4675
Polr2l	2.6825		2.8775
AK045681	2.1975		2.4
Sema6b	6.9625		7.1675
Dsg2	1.4475		1.6525
Inf2	2.735		2.935
Fam220a	4.995		5.195
Sfrp4	1.9725		2.175
Ispd	4.68		4.8775
Card10	1.9325		2.18
Gbx2	0.08		0.65
Osbpl5	5.205		5.41
Cnot6	5.9675		6.1775
Mfap3l	6.095		6.3075
Zzz3	6.475		6.675
Rlim	8.3125		8.5125
Ddx21	4.9725		5.18
Rras	1.68		1.8575
Pvrl4	0.5025		0.7775
Bhlhe22	1.56		1.84
Tbc1d15	5.8825		6.08
Atxn1	6.9975		7.205
Lrp8	6.0275		6.225
Trappc11	6.45		6.645
Prkx	3.8775		4.0725
Ccnl2	4.305		4.5
Eml6	8.5475		8.745
Arhgap17	2.59		2.79
Ddx3x	8.12		8.32
Carhsp1	5.0175		5.22
Desi2	5.075		5.275
Kcnj12	4.05		4.2575
Gbp3	-0.775		-0.555
Slco4c1	1.0425		1.2475
Reep2	7.3175		7.515
Sh3rf3	3.1175		3.3125
Socs5	7.245		7.44
Eef1e1	5.15		5.3425
Tmem176a	6.165		6.3575
Col4a2	4.6025		4.8
Asic4	1.7625		2.03
Nostrin	0.7775		0.9975
Kremen1	5.2425		5.44
Elac2	5.2875		5.485
Tacr3	4.0125		4.2125
Rrm1	4.585		4.78
Cdc42ep4	5.5675		5.7625
Pak6	6.3925		6.5825
Mras	7.5025		7.705
Amer1	3.4675		3.66
Fut9	8.2375		8.4425
Tnfaip2	1.08		1.28
Ier5l	1.605		1.8025
Purg	4.8		5.0175
Ppp2r5b	7.38		7.5775
Ppara	2.665		2.88
Zbtb6	4.855		5.05
Irf1	2.9375		3.1175
Ust	4.4975		4.7025
Sphkap	5.98		6.175
Dact1	3.3625		3.555
Heyl	3.9125		4.1175
Nkain2	4.075		4.2725
Timp4	4.6925		4.8875
Ebf1	2.52		2.72
9330159F19Rik	6.9		7.0925
AK013883	4.7325		4.93
Xylt1	5.9125		6.1125
Pcdhb18	3.7375		3.9325
Kdm5a	6.3725		6.5675
Tax1bp1	7.2725		7.465
Olfr288	1.155		1.375
Egln2	5.96		6.15
Ppp4r1	3.9825		4.175
Vrk3	4.3525		4.5375
Malat1	7.175		7.425
Coq3	4.7075		4.895
Man1a2	7.665		7.8625
Atp11c	4.565		4.755
Tigd5	3.785		3.975
Asxl1	6.0125		6.205
Wipi1	4.575		4.7675
Cadm2	7.29		7.4875
Asb2	1.35		1.5425
Mcam	2.635		2.8175
Megf9	7.4875		7.6825
Plekhh1	5.2875		5.48
Cacnb3	6.7225		6.9125
Heph	3.3175		3.505
Miat	2.835		3.0275
Gm21992	6.4075		6.6
Clic4	5.5375		5.7325
Gm6548	2.9		3.09
9930014A18Rik	3.09		3.2775
Lemd1	1.7075		1.9125
Ammecr1l	5.4075		5.5975
Larp4	5.755		5.94
Rnf24	6.9		7.0925
3110035E14Rik	3.96		4.1475
Chuk	4.6675		4.8575
Gli3	2.1775		2.405
Fndc3b	6.9875		7.1725
Pla2g16	3.4975		3.7
Paqr9	5.555		5.745
Cradd	2.8575		3.0425
Zfp449	3.8725		4.06
Nfia	7.2825		7.4975
Ythdf2	5.6225		5.8075
Naa16	3.0875		3.2775
Fbxo6	4.1725		4.3625
Cggbp1	7.2725		7.46
Mnt	5.0725		5.26
Qk	8.32		8.5225
Slc1a1	7.1075		7.2975
Dph5	2.605		2.7825
Mtcl1	5.8925		6.0825
Itga4	3.405		3.62
Prrx1	2.7375		2.955
Cpne3	4.7975		4.9925
Baiap2l1	0.48		0.665
Cckar	2.045		2.2275
Esam	3.205		3.4425
Slc46a3	2.4525		2.6375
Tcf12	5.6125		5.8
Ppme1	8.48		8.665
Zmym5	5.845		6.0275
Vegfa	3.475		3.6625
Cdk20	2.5025		2.68
Mul1	6.19		6.375
Acbd3	6.4325		6.6125
4921536K21Rik	0.1375		0.3125
Pcdhb20	3.235		3.425
Prpf4b	5.7775		5.9625
Gjb1	-0.24		-0.0325
Cntn2	7.1675		7.355
AK213609	3.2725		3.44
Pabpc1	6.6		6.7875
Arap3	1.2775		1.5575
Gm16576	0.085		0.2725
Ttll9	0.7		0.8825
Sin3a	5.8225		6.005
Trpv2	5.815		6.005
Spag1	2.7675		2.94
Nacc2	6.525		6.7125
Pmp22	1.895		2.0675
Btd	2.625		2.8075
Foxc1	1.11		1.315
AI506816	1.015		1.1875
Amotl2	3.9275		4.1175
Gpatch3	1.6075		1.7725
Trmo	0.805		0.975
Pter	5.175		5.3575
Isl1	6.2625		6.445
Ice1	7.63		7.8175
Efhb	0.205		0.405
Elavl2	6.395		6.585
A230046K03Rik	5.7075		5.885
Twsg1	6.645		6.8325
Aar2	5.79		5.97
Gda	7.62		7.81
Snhg14	7.02		7.225
Me1	5.7925		5.975
Klf2	2.0575		2.26
Klhl29	6.225		6.4075
Madd	8.1525		8.335
Gmeb1	3.63		3.8175
BC049715	2.37		2.555
N4bp2l2	6.2625		6.445
Stau1	5.6725		5.855
Slc2a12	2.12		2.325
Arhgef12	8.845		9.025
Pdcd10	4.545		4.725
Zbtb7c	3.7875		3.975
Snhg1	2.3875		2.55
Eml4	5.8175		5.9975
Kcnmb2	2.0625		2.24
Snx9	3.61		3.785
Ramp1	3.215		3.39
Dbx2	2.0375		2.22
Nwd1	5.3475		5.5325
Tnks1bp1	5.1075		5.29
Bcor.2	1.67		1.845
Ino80c	5.3125		5.4925
Ccdc25	4.8575		5.04
Pibf1	5.2325		5.4125
Kctd7	4.7625		4.945
2-Sep	4.8975		5.0775
Slc13a5	1.7625		1.9425
Cbln4	5.3375		5.5175
Pcdhb17	4.1825		4.365
Rap2b	6.3825		6.565
Mars2	3.97		4.1475
Setd8	3.4175		3.595
Adgrl4	3.9525		4.1675
Qrsl1	3.81		3.995
Eif1b	6.43		6.61
AK042944	1.525		1.73
AK202301	4.375		4.5575
Nat8f4	2.4775		2.655
Slitrk2	4.7175		4.905
Rap2a	7.385		7.5675
Fastkd3	3.8125		3.99
Txlna	5.8025		5.9725
Azin1	6.9525		7.125
Etaa1	3.55		3.725
Golga7	4.785		4.96
AK163439	0.785		0.9875
Pitpnc1	7.25		7.435
Adamtsl2	0.6825		0.86
Sytl2	2.985		3.185
2810459M11Rik	2.645		2.8275
Fam184a	3.3		3.4725
Znfx1	6.2725		6.4525
Ttyh2	4.545		4.7225
Rnf19a	5.575		5.75
Rab11a	8.04		8.2125
Rsl1	1.3325		1.5
Afap1l1	2.3275		2.5275
Cfh	1.9675		2.1525
Cttnbp2	4.7975		4.975
Smyd1	1.3025		1.4725
Fam217b	5.3375		5.515
Nol11	5.9175		6.0875
Ckap2	0.8475		0.9875
Ppard	3.805		3.9725
Acsbg1	5.33		5.51
Zfp804b	1.8175		1.9925
Crk	7.5425		7.7175
Pard6g	3.555		3.7325
Tmod2	10.135		10.3175
Tmem208	3.9425		4.1075
Idi1	2.2575		2.435
Ano6	5.74		5.9125
Runx1t1	4.7025		4.8775
Pno1	3.9975		4.1675
Ctdsp2	5.535		5.715
Slc12a2	6.615		6.7875
Tcf7l2	4.43		4.6125
Vstm4	1.7		1.87
Ppp2r2b	6.8975		7.0675
9430076C15Rik	1.2425		1.43
Atp11b	5.3225		5.4925
Lama2	2.97		3.1475
Tmem158	5.905		6.08
Arf5	6.9525		7.125
AK081140	1.705		1.885
Cd151	5.33		5.5
Gm9962	0.66		0.8325
Ptges	1.1425		1.3125
Brpf1	4.845		5.0175
Cdh19	2.325		2.51
Med11	2.455		2.6275
Ddx26b	2.8225		2.995
Slc2a13	7.995		8.17
Agtpbp1	7.55		7.72
Prorsd1	2.9475		3.1175
Als2cl	2.445		2.6225
Mtfmt	2.89		3.0575
Cntn4	4.565		4.7525
Wdr43	5.2225		5.395
Nmd3	5.385		5.555
Stam	6.9825		7.1525
Htr2c	5.83		6.02
Brd1	5.99		6.1625
Vwa1	4.4725		4.6625
Serinc4	3.375		3.545
LOC100505025	1.4075		1.58
Jrkl	4.025		4.19
Twf1	6.23		6.4025
Myo1d	3.52		3.69
Msantd2	2.5725		2.7425
Mtmr1	6.035		6.205
Syt4	8.465		8.6375
Smurf1	6.0525		6.2225
Ints10	5.2225		5.39
Ank1	5.995		6.1725
Lmbr1l	1.9875		2.16
Samd5	3.925		4.095
Paqr8	6.8675		7.0475
Galnt6	1.4825		1.655
Gtf3c4	7.145		7.315
Itpripl1	0.55		0.74
Pth2r	1.4125		1.5825
mFLJ00251	2.365		2.53
Ubp1	5.6025		5.775
Tmtc3	4.4825		4.66
Lamc3	2.715		2.9525
Atp6v0e	3.31		3.475
Plxdc2	5.9225		6.0975
Efr3a	7.215		7.385
Cdk19	4.095		4.265
Mfsd2a	4		4.17
Pou3f3	3.94		4.1175
Bsdc1	6.91		7.0775
Smad2	7.2075		7.3775
Lrrc59	6.4325		6.6
Dcbld1	3.7575		3.925
Itgb8	5.9825		6.16
Epha6	5.19		5.3675
Fbxw17	3.87		4.04
Nrsn1	7.3525		7.525
Bud31	2.7575		2.925
Mocs3	4.235		4.405
Hspb1	0.865		1.02
Slc29a2	3.1875		3.3575
Zfyve16	3.99		4.155
Tap1	2.17		2.3375
Etv1	3.8475		4.035
Ankrd49	1.9175		2.08
Nek1	4.8125		4.9825
Gm10033	3.0875		3.2525
Eif2s1	5.39		5.5575
Timeless	0.985		1.1675
Iars	5.79		5.9575
Marveld2	1.8625		2.0025
Cd93	3.55		3.7175
Mb21d2	5.3975		5.56
Kcnh6	2.3725		2.5425
Morc3	5		5.1675
Hacd1	2.05		2.22
Colec12	1.69		1.8575
Zbtb7a	6.755		6.9225
Nifk	4.29		4.4575
Trove2	7.5475		7.72
Ccng2	4.3825		4.545
Myo10	5.5875		5.75
Pcdhb19	2.98		3.1525
Irf2bp1	6.2075		6.375
Galnt4	1.635		1.825
Myrf	3.59		3.77
Gnpda2	4.48		4.645
Zfp654	5.14		5.3075
Zfp317	4.4725		4.635
4933412O06Rik	0.6325		0.815
Arhgef6	3.1825		3.345
AK043285	5.49		5.655
Ino80	5.08		5.2425
Hn1l	5.355		5.5175
Rab10	7.555		7.7175
Pfkfb4	4.0825		4.245
Itch	6.175		6.34
Ralgps2	6.82		6.9875
AK017645	3.115		3.2825
Zcchc24	6.4825		6.665
Pappa	3.2425		3.4125
Hspbap1	2.8		2.9625
Cndp2	5.0325		5.1975
Cacng3	2.97		3.1375
Chp1	7.8725		8.0325
Gucy2f	2.575		2.75
Rab35	6.655		6.8175
Ddx5	8.8325		8.9975
Nos1ap	6.0725		6.2375
Mmgt1	6.02		6.185
Tbc1d20	5.745		5.9025
Mastl	0.9475		1.0975
Brap	6.52		6.6825
Bbox1	1.7		1.855
Picalm	7.7675		7.93
Shroom2	6.19		6.3575
Samd12	4		4.1825
Zfp931	1.835		2.005
AB352356	3.7825		3.9475
Slf1	4.4025		4.5575
Zmym4	8.0675		8.2275
Setd1a	6.1175		6.2775
Eif3e	6.21		6.37
Basp1	7.7475		7.9075
Purb	9.59		9.7575
Il1rap	4.2525		4.415
Ppp1r12a	6.155		6.3175
Sorbs1	7.5775		7.74
Ablim1	6.355		6.5125
Hcfc2	5.055		5.21
Tfb2m	2.68		2.85
Rpl14	5.7325		5.8875
Lrrc3	4.6425		4.7975
Dennd4c	4.2975		4.4575
Bend3	4.0625		4.2225
Crhr2	1.7325		1.88
Sorbs2.2	2.13		2.2875
Entpd2	2.23		2.3925
Dram1	1.26		1.4225
Zfp384	3.5025		3.655
Kti12	4.285		4.4425
Tsc22d1	8.8325		8.9925
Lrrc41	3.16		3.3175
Hmbox1	6.6225		6.7825
Arhgap10	2.7		2.84
Ints6	5.405		5.5675
Phf10	5.4		5.5575
Mpp7	3.48		3.64
Otud7b	5.545		5.71
Rgs7bp	6.61		6.775
Usp37	6.0625		6.2175
Sgcd	1.7625		1.92
A230057D06Rik	1.43		1.595
Zfp703	2.7725		2.935
Gmpr	5.695		5.855
Mkx	2.215		2.3925
Fam120aos	2.47		2.6275
Klhl28	4.7275		4.885
Chml	4.6475		4.8075
Ccdc73	3.9		4.0675
Ppp1r1b	2.56		2.705
Bcas1	2.145		2.2975
Pan2	2.425		2.59
Cdh7	3.59		3.76
Csrp1	6.425		6.5875
Crebrf	7.1875		7.3475
Lzts3	6.735		6.8925
Mapk4	6.1575		6.325
Kdm5b	6.7625		6.92
AK039090	5.3825		5.54
Pak2	6.72		6.8775
Cyb561d1	3.67		3.8225
Tcp11l2	4.7		4.86
Elavl4	7.1375		7.29
Gpm6b	8.1475		8.31
Rab31	5.4575		5.625
Lpp	5.6075		5.7925
F5	2.32		2.47
AK021280	4.245		4.395
Slc25a20	3.735		3.89
Slc4a4	7.1325		7.2975
9330158H04Rik	2.0925		2.2575
Tcf7l1	0.6525		0.84
Acot9	4.5125		4.665
Atp5g2	0.2575		0.395
Nip7	4.225		4.38
Ralgds	6.3		6.4525
Ybx3	3.295		3.45
Hepacam	6.39		6.5625
Psg16	2.805		2.9575
Akirin1	6.2075		6.3625
Smc1a	5.175		5.325
BC005561	3.48		3.635
Arih2	6.23		6.3875
BC040690	3.385		3.54
Glt8d2	1.0675		1.215
Fgfrl1	1.865		2.025
Tmem241	4.1975		4.3525
Rps6kb1	4.54		4.6925
Wdyhv1	4.135		4.2825
Sema4b	5.255		5.41
Apex1	5.4775		5.635
Traf7	4.9375		5.095
Txnrd3	3.38		3.545
Dcaf13	4.455		4.605
Akap17b	5.1725		5.3275
Pcbp4	6.72		6.875
Clp1	2.22		2.38
G2e3	3.9025		4.0475
Pdik1l	4.7525		4.9075
Cnn3	4.01		4.1625
Slfn5	1.3175		1.51
Pik3c2a	6.2525		6.4075
Sh2b2	3.3425		3.505
9930021J03Rik	6.775		6.93
St8sia2	5.43		5.6075
Dach1	2.84		3.0025
Epha10	4.255		4.4375
Zfp58	2.59		2.745
AK009395	2.4525		2.6025
Msl3	4.28		4.435
Snx5	5.73		5.885
Rnf144a	4.74		4.9025
Dnah6	1.0675		1.205
Gja4	1.3225		1.4825
Sema3f	3.3625		3.5575
Stambpl1	4.7875		4.9375
St6galnac3	2.785		2.95
Kcnh8	3.4125		3.5525
Lix1l	4.3725		4.5275
Hspa12a	7.4575		7.605
Magi1	7.26		7.41
Armc7	2.735		2.8775
Camk2n2	5.5175		5.67
Slc24a2	8.225		8.3775
Abce1	6.6975		6.8475
Lpar2	1.19		1.3325
Fam205c	0.7675		0.9225
S1pr5	1.45		1.64
Trib2	4.89		5.0425
Acvr2a	6.51		6.6675
Tarbp2	2.1325		2.2825
Chsy1	4.635		4.7875
Gpr39	6.2175		6.3675
Lynx1	7.92		8.0725
Mier3	5.25		5.3975
Upf1	6.9		7.0525
Nradd	2.0825		2.2275
Snw1	5.6425		5.795
Rabggta	5.2425		5.3975
D5Ertd579e	6.785		6.9325
Agps	6.0975		6.245
4930429B21Rik	1.7		1.8525
Ulk2	6.9925		7.1425
Dffb	0.92		1.0475
Slc2a1	6.6575		6.815
Adamtsl1	2.5025		2.67
Prex2	5.5275		5.69
B3galt6	5.24		5.3925
Homer2	6.2625		6.435
Cpsf7	6.2425		6.3925
[truncated: 10,923 more rows]

## Sheet: Figure 1g
Ion Channels	logFC_FastedvFed	FDR_FastedvFed	logFC_LeptinvFasted	FDR_LeptinvFasted
Kcnv2	4.05781	0.00155482	-1.60691	0.0432031
P2rx5	1.80007	0.000184	-0.914286	0.00898231
Cftr	1.64523	0.000122	-0.751799	0.013064
Cacna1s	1.33269	4.56e-05	-0.153269	0.544966
Kcnab1	1.08662	1.95e-06	-0.528186	0.000197
Kcnj4	1.01831	7.38e-06	-0.637858	0.000139
Kcnmb4.2	0.892978	0.000141	-0.356087	0.0396018
Kcnk1	0.791313	6.05e-06	-0.692517	1.12e-05
Kcnv1	0.78188	0.0014173	-0.212296	0.322883
Kcnj5	0.550811	0.00129099	-0.794086	9.22e-05
P2rx4	0.476367	0.00333222	-0.7275	0.000139
Panx1	0.351648	0.0444869	0.774519	0.000479
Kcna5	0.177075	0.11527	-0.555859	0.000241
Hcn1	0.129195	0.409023	0.517644	0.00770432
Kcng1	-0.57881	0.00423378	0.500865	0.010982
Trpc7	-0.637605	0.000689	0.180097	0.304296
Cacna2d3	-0.64267	3.33e-05	-0.03061	0.842441
Kcnj10	-0.689638	0.0242701	0.154417	0.663753
Aqp4	-0.879576	0.0162874	0.268761	0.484432
Cngb1	-0.931265	0.00456409	-0.341017	0.274316
G-protein Coupled receptors	logFC_FastedvFed	FDR_FastedvFed	logFC_LeptinvFasted	FDR_LeptinvFasted
Adgrg2	2.49733	2.28e-08	-0.258926	0.0487513
Gprc5a	2.30386	3.37e-05	-0.901093	0.00813376
Gpr6	1.46469	0.000283	-1.592	0.000144
Nmbr	1.24265	3.44e-05	-1.56532	3.69e-06
Sstr4	1.1129	0.000147	0.231711	0.284718
Gpr3	0.986138	0.000135	-0.367199	0.049067
Htr2a	0.789035	3.38e-05	-1.07997	1.94e-06
Ghsr	0.745756	0.00147888	-0.296326	0.12921
F2rl2	0.72931	0.00173708	-0.179514	0.435412
Prlhr	0.68123	0.00232075	0.191796	0.383935
Gpr157	0.630242	0.00458264	-0.504444	0.0163883
Vipr1	0.618082	0.00746116	0.956499	0.000296
Gpr19	0.574699	0.000185	-0.354122	0.00438754
Adgre5	0.573677	0.000865	0.086459	0.623118
Gpr151	0.378706	0.233259	4.00765	7.64e-09
Ptger2	0.365603	0.165398	1.61466	2.82e-05
Gpr63	0.128236	0.556989	0.850154	0.000657
Gpr176	-0.0388289	0.880254	0.521661	0.0484308
Gpr146	-0.149807	0.380428	0.755299	0.000643
Htr1a	-0.307668	0.0255308	0.783161	5.46e-05
Mc3r	-0.312256	0.073381	0.756557	0.00116885
Npffr2	-0.908525	0.0218821	0.903707	0.0333392
Adgrg6	-0.959276	0.00167211	0.686791	0.0143152
Drd1	-1.08771	0.000116	2.60846	1.16e-07
Secreted Proteins	logFC_FastedvFed	FDR_FastedvFed	logFC_LeptinvFasted	FDR_LeptinvFasted
Svs2	4.31094	6.58e-05	-1.35342	0.00821919
Pappa2	2.49432	0.000141	-0.295541	0.434282
Hhip	2.47143	0.00654035	-1.32265	0.0650056
Nts	2.4203	0.00762046	0.468201	0.492547
Thbs1	2.3452	0.00751378	-0.527223	0.433925
Vgf	2.19663	4.02e-06	0.0210226	0.940873
Nmb	2.13626	1.93e-05	-0.792769	0.00660678
Fgl2	1.82293	0.00105862	1.22042	0.00560801
Ccl17	1.80145	0.00106458	-0.307576	0.523697
Agrp	1.63306	0.00338927	-0.195605	0.676616
Npy	1.56533	0.00397968	-0.215501	0.641025
Lepr	1.31988	0.000973	-0.0210773	0.958893
Thbs2	1.13812	5.17e-05	-0.437028	0.0211687
Manf	1.03514	1.35e-06	0.0298499	0.845302
Hspa5	0.95526	1.25e-06	-0.0377826	0.771865
Acan	0.947101	0.00354811	0.196113	0.531797
Adpgk	0.940528	3.73e-06	-0.473513	0.000366
P4hb	0.926592	1.25e-06	-0.0254437	0.852016
Bmp2	0.924361	0.0100048	0.111157	0.78826
B4galt1	0.918081	0.000147	-0.520994	0.00560801
Cthrc1	0.836495	0.000412	-0.0765635	0.741384
Sema3a	0.805124	0.000488	0.226456	0.217491
Pcsk1	0.770595	4.79e-06	-0.293199	0.00425052
Nptx2	0.739543	0.0108111	1.26953	0.000757
Pdyn	0.68353	0.000386	-0.146435	0.379121
Fbn2	0.67953	0.0205781	-0.014961	0.974768
Ghr	1.09308	8.01e-06	-0.36917	0.0108046
Pdia6	0.99303	6e-07	-0.0543204	0.629667
Nucb2	0.783351	5.77e-05	-0.161546	0.266341
Pdia3	0.715061	6.41e-06	-0.0467195	0.696844
Coch	0.650599	0.0013415	-0.120362	0.553404
Fkbp2	0.607292	0.00196169	-0.289519	0.100045
Calr	0.5628	0.000852	-0.0068358	0.976433
Dnajb9	0.522473	0.000358	0.0844829	0.546355
Srpr	0.505391	3.64e-05	0.0393263	0.715259
Man1a	-0.380734	0.00988662	0.943563	1.48e-05
Lypd6b	-0.453695	0.00997987	0.598165	0.00158296
Ephb6	-0.461599	0.000975	0.553726	0.000206
Enpp2	-0.505582	0.000265	0.232182	0.0394086
Ptn	-0.517269	0.000696	-0.1247	0.40347
Fam19a1	-0.614299	0.0172836	0.138552	0.649007
Sulf1	-0.629887	4.34e-05	0.0296988	0.850946
Smoc1	-0.655395	5e-05	0.219913	0.0569078
Susd2	-0.675664	5.17e-05	-0.181783	0.146569
Matn2	-0.723048	0.000162	0.00392067	0.986946
Tppp3	-0.748088	1.34e-05	-0.0394459	0.793666
Robo2	-0.757908	0.000676	0.29807	0.10802
Angpt1	-0.878099	0.00170718	0.392593	0.1054
Bmp3	-1.20214	2.84e-05	0.100715	0.683136
Transporters	logFC_FastedvFed	FDR_FastedvFed	logFC_LeptinvFasted	FDR_LeptinvFasted
Rbp4	1.66898	0.001039	-0.404134	0.263923
Sec61b	1.2167	2.07e-06	-0.10561	0.475466
Sv2c	1.20785	2.99e-07	-0.168739	0.098831
Slc18a1	1.16056	0.000248	-0.258134	0.314959
Slc10a6	0.969184	0.147087	3.64934	9.11e-06
Slc35b1	0.856722	4.56e-06	-0.0825342	0.507222
Tfrc	0.809411	0.000128	-0.0581576	0.765447
Slc39a14	0.756243	0.00153237	0.249482	0.217698
Vldlr	0.646015	7.41e-06	-0.547001	1.84e-05
Sec61a1	0.633899	4.47e-05	0.234538	0.0283637
Atp1b3	0.626563	3.22e-05	-0.170133	0.0976351
Sec61g	0.602871	0.0172542	-0.0397007	0.912092
Slco5a1	0.596837	0.0589254	0.79576	0.0113081
Magt1	0.55118	0.00156311	-0.0550366	0.789558
Slc18a3	0.539752	0.00328457	-0.051022	0.828392
Slc52a2	0.52462	0.000761	-0.13074	0.370656
Slc39a7	0.523183	5.98e-05	0.0326114	0.798064
Atp6v1b2	0.519571	2.24e-05	-0.0676082	0.472007
Slc7a1	0.51395	8e-05	-0.0901655	0.40366
Atp1a1	0.506238	0.000177	0.136497	0.223225
Slc25a33	0.505031	0.00011	-0.426754	0.000265
Slc7a6	0.505029	0.00109772	-0.0279441	0.886362
Slc22a15	0.504718	0.000438	-0.1555	0.20491
Slco3a1	0.501892	0.000142	-0.11383	0.292309
Rbp1	0.440736	0.079819	0.835822	0.00218334
Slc41a1	0.0469452	0.646196	0.720435	9.63e-06
Abca1	-0.0429499	0.880254	0.984163	0.00424327
Transcription Factors	logFC_FastedvFed	FDR_FastedvFed	logFC_LeptinvFasted	FDR_LeptinvFasted
Sox4	1.89122	0.000215	-1.01399	0.00462712
Nfil3	1.61473	2.67e-05	-0.391707	0.064812
Npas4	1.56259	0.0115155	-2.11099	0.00235693
Nr4a1	1.49786	0.00151875	-1.80792	0.000479
Csrnp1	1.47936	0.000488	0.0622956	0.87169
Fos	1.29121	0.000735	-0.590321	0.0352873
Myc	0.0729114	0.797025	0.707071	0.00847019
Sox11	0.966389	4.56e-06	0.0625192	0.673928
Rad18	0.851205	0.000311	-0.0386632	0.885521
Cebpa	0.838432	0.00220696	-0.59548	0.0155524
Creb3l2	0.806111	6.59e-06	-0.510733	0.000132
Esrrb	0.78834	0.00640663	-0.371667	0.193397
Foxq1	0.764345	0.00387771	0.0625781	0.8468
Fosb	0.746879	0.00801087	-1.53244	0.000114
Ercc1	0.744872	3.37e-05	-0.165829	0.18457
Ddx58	0.705011	0.000829	-0.312679	0.0770225
Rad54l2	0.687768	0.000243	-0.074093	0.677563
Klf14	0.63056	0.00673211	0.0468534	0.881161
Egr4	0.627972	0.0163584	-0.457749	0.0795581
Atf4	0.558801	6.93e-05	0.00589725	0.971502
Foxo1	0.555866	0.00148802	-0.491194	0.00307512
Hmga1	0.546368	0.000538	-0.101306	0.502668
Junb	0.544103	5.13e-05	-0.005096	0.974262
Creb3l1	0.518825	0.0216685	-0.206131	0.42321
Chd7	0.511612	0.00270867	0.261145	0.0939554
Brca2	0.510144	0.0491617	-0.407797	0.148009
Nabp1	0.508734	0.00123625	-0.258009	0.0591158
Hnrnpdl	0.504832	0.000175	0.0733201	0.553933
Etv5	0.501602	0.00101588	-0.354352	0.00926842
Sphk1	3.91192	4.56e-06	0.992801	0.00175126
Zfp57	1.31862	2.14e-05	-0.124778	0.574974
Vdr	1.30614	0.00521133	-0.269746	0.580401
Scrt2	1.14166	0.00123375	-0.584157	0.042655
Sap30	0.977951	0.0011254	-0.171476	0.55683
Hopx	0.895578	0.000135	-0.26761	0.125205
Cited1	0.87078	0.00119437	-0.126821	0.60197
Maff	0.846094	0.000118	0.400722	0.010905
Tnfaip3	0.796994	0.00221574	-0.704082	0.00413027
Tigd2	0.749085	1.55e-05	-0.266186	0.015893
Ncoa2	0.728558	6.8e-06	-0.0524509	0.665483
Zbtb7b	0.650312	0.00717376	-0.0881327	0.767678
Cited2	0.618053	0.000813	-0.983266	2.01e-05
Drap1	0.592425	0.00017	-0.211421	0.0844756
Apex2	0.578441	0.00037	0.00946828	0.963
Phf8	0.570915	4.32e-05	-0.00093	0.995442
Taf1d	0.563981	0.0333515	0.17543	0.578758
Otp	0.547745	0.000225	-0.539355	0.000188
Rcc1	0.542601	0.00464251	-0.0765174	0.739154
Rbbp8	0.540795	0.00628857	-0.0158808	0.95603
Sfpq	0.537001	0.000538	0.0969836	0.517251
Zfp46	0.514175	0.000162	0.0333698	0.818365
Rel	0.506461	0.0284981	0.0678212	0.834973
Elf1	0.00388414	0.985627	0.70075	0.000465
Ikzf4	-0.0078851	0.96779	0.963582	3.08e-05
Arid5a	-0.0395307	0.860324	2.05528	2.47e-07
Arid5b	-0.443883	0.00190551	0.81483	2.01e-05
Atf3	0.665824	0.173763	2.38836	0.00112911
Ogg1	0.407237	0.000185	0.615074	6.31e-06
Ahr	0.176474	0.344342	0.624799	0.00280983
Jmjd1c	0.146767	0.161569	0.772053	1.18e-05
Lmo2	0.143242	0.316721	0.613054	0.000478
Zbtb1	0.0913762	0.558032	0.546354	0.00178851
Mycn	0.0729114	0.797025	0.707071	0.00847019
Rfc3	0.0461409	0.731894	0.800973	2.01e-05
Taf5	-0.0358137	0.869393	0.656706	0.00208442
Jun	0.544103	5.13e-05	-0.005096	0.974262
Etv6	-0.0792198	0.577387	1.48494	2.48e-07
Mcm4	-0.0935825	0.504387	0.945017	1.48e-05
Setbp1	-0.152514	0.269365	0.576357	0.000911
Nr3c2	-0.198902	0.161569	1.07187	1.18e-05
Lcorl	-0.318506	0.146921	0.852338	0.00333294
Insm1	-0.368486	0.0642751	0.986628	0.00027
Stat2	-0.410613	0.0507452	1.12084	9.56e-05
Bhlhe41	-0.490762	0.00220696	0.780817	6.78e-05
Snbo2	-0.597169	0.003828	2.42339	2.02e-07
Zfpm2	-0.639855	6.12e-05	0.673687	2.92e-05
Irf9	-0.64472	0.000594	1.12946	7.17e-06
Nr0b1	-1.26853	0.00029	1.26905	0.000241
Bhlhe40	-1.34465	2.05e-07	0.567048	8.54e-05

## Sheet: Figure 1h
	Up with fasting & down with leptin	Up with fasting NOT down with leptin
# of Genes	94	452
	Down with fasting & up with leptin	Down with fasting NOT up with leptin
# of Genes	-33	-288

## Sheet: Figure S1a
	Input	4 NuTRAPAgRP	3 NuTRAPAgRP	2 NuTRAPAgRP	1 NuTRAPAgRP
Agrp	1	38.3558	30.1375	23.4768	13.9248
Npy	1	31.9847	28.1733	21.1164	13.0219
Ghsr	1	8.53555	6.88997	8.35685	5.24672
Lepr	1	5.62934	4.11442	2.47368	4.42516
Socs3	1	2.09639	2.10513	0.971665	0.690123
Pomc	1	0.17	0.402163	0.289422	0.592678
Gfap	1	0.226683	0.205043	0.157229	1.40609
Mobp	1	0.16014	0.167995	0.171239	0.311974

## Sheet: Figure S1b
	Input	Enriched	Unchanged	Deenriched
1500009L16Rik	4.86	5.96
2010204K13Rik	4.34	5.54
4732456N10Rik	1.94	6.025
4933403O08Rik	2.42	4.52
4933412E12Rik	0.26	2.29
AA414768	3.8	4.99
Acvr1c	5.88	9.435
Adamts1	3.37	4.735
Adgrg6	1.8	3.885
Adrb2	1.22	3.725
Agrp	3.85	8.68
Agtr1a	1.43	3.31
AI467606	2.95	4.285
AK041628	1.28	2.75
AK044480	1.97	2.895
AK080222	0.77	2.77
AK080982	1.74	2.905
AK082432	0.15	2.015
AK083547	4.53	5.84
AK086914	2.64	4.88
AK140580	1.61	2.76
Aknad1	-0.7	2.785
Angpt1	4.19	5.44
Ap1s3	1.31	2.49
Arhgap36	7.38	9.48
Arhgap6	5.72	8.2
Arhgef28	5.86	7.37
Arhgef3	5.2	7.015
Asb4	6.13	7.965
Atf3	0.48	2.185
Atic	6.19	7.46
Atp5j2	1.96	3.315
Atp6v0c	3.54	4.69
Atp7a	5.69	7.835
Atpif1	3.47	4.755
Bard1	2.51	4.365
BC034090	2.66	4.035
Bcam	5.22	6.965
Bdkrb2	0.08	2.22
Best1	1.68	2.99
Bex2	5.82	6.965
Brca2	4.38	5.635
Bsx	1.43	3.435
Btg3	3.05	4.48
Btg3	0.03	2.42
C1qtnf7	-0.83	2.47
Cacna1s	0.79	2.075
Cacng5	5.51	6.615
Calcoco1	5.13	6.205
Calcr	5.74	7.875
Camk1g	6.31	7.51
Ccdc160	1.65	3.94
Celf6	6.82	7.985
Cish	2.81	3.915
Cited1	4	7.47
Cldn12	6.57	7.72
Cngb1	4.67	6.045
Corin	2.08	6.43
Cpa4	0.79	2.33
Crhr1	3.16	4.87
Crispld1	2.18	3.305
Csgalnact1	4.3	5.615
Cwc27	1.25	2.39
Cxx1a	2.58	3.785
Dgka	3.63	5.015
Dgkk	7	8.825
Dhdh	3.54	5.08
Dlk1	7.98	9.62
Dock11	5.4	6.6
Eln	0.99	2.295
Entpd3	4.87	6.115
Ephx4	0.83	2.22
Eprs	6.54	9.515
Esyt3	5.58	7.24
Ezr	4.4	5.95
F5	1.1	2.38
Fam107b	4.78	6.075
Fam150b	5.13	6.25
Fam159a	0.7	2.455
Fam159b	1.1	3.82
Fam183b	1.27	3.07
Fam46a	5.3	6.68
Fam83g	-1.48	2.81
Fgl2	2.65	4.02
Filip1	1.95	4.425
Flrt3	5.55	7.175
Fosl2	5.84	6.94
Foxo1	5.78	7.49
Foxo4	4.85	5.985
Foxq1	0.79	3.645
Gabre	5.75	7.205
Gch1	3.06	5.595
Gem	1.73	2.855
Ghr	5.45	8.24
Ghsr	4.37	7.815
Gimap6	0.51	2.28
Gm8773	2.14	4.67
Gnas	4.32	7.045
Gnb3	-1.89	2.96
Gpc4	4.94	7.335
Gpr179	3.49	4.99
Gpx3	6.68	8.08
Gstm6	4.36	5.695
Gstm7	4.97	6.17
Hs3st1	3.5	5.32
Hspb8	3.94	5.18
Igsf1	7.46	8.66
Il1r1	2.11	3.335
Imp3	3.27	4.59
Insm1	3.05	4.16
Irf1	2.04	3.4
Irf9	3.37	4.63
Irgm2	1.21	2.985
Irs4	8.16	10.83
Isl1	4.9	6.085
Kcna5	4.95	6.22
Kcnf1	6.3	7.87
Kcnh8	2.65	3.855
Kcnj5	4.71	6.135
Kcnk2	6.52	7.745
Kcnk9	6.29	7.51
Kif17	6.1	6.285
Klf14	-0.41	3.55
Klf2	0.92	2.31
Krtcap3	0.25	2.285
Lancl3	5.22	6.86
Lepr	3.58	6.69
Lhfpl5	4.27	5.36
Lrrc1	4.5	5.66
Lrrn3	6.71	8.225
Lrrn4cl	1.21	2.52
Ltv1	2.32	3.765
Ly6a	2.83	4.085
Ly6c1	2.38	3.675
Maff	0.75	2.355
Magel2	6.26	7.34
Mc3r	4.04	6.095
Mdm1	2.16	3.325
Mgp	1.25	3.19
Mkl2	8.17	9.36
Morc4	2.88	5.155
Mov10	2.7	3.9
Mroh7	2.6	4.095
Mrpl54	1.83	3.21
Mrps28	1.23	2.55
N4bp2l1	6.3	7.755
Nampt	6.08	7.35
Ncoa2	7.49	8.565
Ngfrap1	4.84	6.075
Nmbr	0.6	2.375
Npffr2	1.7	4.175
Npy	3.38	9.115
Npy2r	5.8	8.285
Nr5a2	2.11	5.295
Ociad2	5.47	6.685
Olfml2b	2.67	3.76
Otp	2.56	6.13
Park2	2.81	3.95
Pcbd1	5.56	6.86
Pcdh20	6.21	8.68
Pcsk1n	8.45	9.62
Pgr15l	5.85	8.28
Phf6	6.02	7.275
Phf8	5.64	6.895
Plagl1	6.69	9.04
Pou2f2	1.8	3.065
Prokr2	3.6	4.785
Prox1	5.26	6.45
Prss35	1.01	2.225
Prune2	8	9.555
Ptprk	6.11	8.215
Ptprt	8.62	9.835
Rab27a	4.21	5.46
Rai2	3.59	5.79
Rangap1	8.22	9.69
Rasgrp1	6.37	8.35
Rasl11b	3.77	5.385
Rbp4	1.46	4.17
Resp18	8.12	9.245
Rgs2	6.39	8.52
Rit2	7.4	8.535
Rnf138rt1	1.34	2.78
Rpl10a	4.13	5.805
Rps4l	3.88	4.955
Rrad	3.61	5.465
Rsph3b	1.82	3.005
Rspo4	0.32	3.17
Samhd1	4.35	5.78
Sbspon	0.55	2.66
Scn9a	6.87	8.14
Sdk2	5.31	6.875
Sec14l3	2.64	3.76
Sema3a	4.24	5.615
Sema3g	1.74	2.99
Serpina3c	-0.62	4.475
Serpina3g	-0.29	2.93
Serpina3i	-2.8	3.445
Serpina3n	5.26	9.345
Serpine1	1.8	3.705
Sh3yl1	2.64	4.005
She	1.83	2.95
Shisa6	4.55	5.64
Six6	3.32	4.65
Slc12a7	3.28	5.3
Slc18a3	0.73	2.735
Slc38a11	1.81	3.05
Slc38a4	0.95	2.22
Smc6	5.77	6.91
Socs2	2.68	4.23
Socs3	0.82	3.425
Spint2	6.14	7.225
St8sia4	6.47	8.29
Stat3	6.5	8.075
Stk26	3.75	5.18
Syt17	4.14	5.345
Tbc1d4	4.4	5.795
Tbx3	4.44	6.625
Tesc	1.29	3.13
Tex16	0.99	3.05
Tgfbi	2.44	5.6
Tgfbr3	5.06	6.59
Thbs1	3.1	4.68
Tll1	1.88	3.985
Tmem106a	0.88	2.4
Tmem176a	4.6	6.345
Tmem176b	5.42	7.06
Tnfaip8l3	2.94	4.54
Trim25	4.05	5.17
Trpc4	4.93	6.755
Trpc6	3.64	4.955
Ucp2	6.6	7.76
Umodl1	0.95	3.165
Unc5d	7.92	9.5
Usp51	4.02	6.025
Vipr1	0.37	3.465
Vwa5a	5.4	7.605
Vwc2l	5.69	7.005
Zar1	-0.27	3.085
Zdhhc14	4.49	5.69
Zfp92	5.8	7
1-Mar	6.05		6.165
2-Mar	5.32		5.295
2-Mar	5.56		4.86
3-Mar	2.04		2.34
4-Mar	4.37		4.735
5-Mar	5.92		5.83
6-Mar	9.63		9.3
7-Mar	6.39		6.61
8-Mar	7.31		7.675
9-Mar	4.56		4.555
2-Sep	5.82		5.015
3-Sep	8.75		8.885
5-Sep	7.63		7.71
6-Sep	5.63		5.325
7-Sep	7.86		7.595
8-Sep	7.02		6.59
9-Sep	5.26		5.39
11-Sep	6.72		6.625
15-Sep	7.43		7.42
0610007P14Rik	4.22		3.865
0610009B22Rik	3.74		3.855
0610009O20Rik	4.47		4.45
0610010F05Rik	6.16		6.15
0610010K14Rik	5.46		5.89
0610011F06Rik	4.63		5.685
0610012G03Rik	4.22		4.56
0610037L13Rik	3.9		4.05
1110001J03Rik	2.83		2.73
1110004E09Rik	3.22		3.5
1110004F10Rik	5.58		6.135
1110008P14Rik	3.54		4.53
1110012L19Rik	1.72		2.29
1110015O18Rik	2.58		1.96
1110032A03Rik	3.81		4.14
1110032F04Rik	3.84		3.1
1110034G24Rik	2.16		2.14
1110037F02Rik	6.23		6.01
1110038F14Rik	1.99		2.695
1110051M20Rik	7.36		7.52
1110059E24Rik	4.51		4.685
1110059G10Rik	2.06		2.61
1110065P20Rik	2.49		2.85
1190002N15Rik	5.78		5.47
1500009C09Rik	6.51		6.345
1500011B03Rik	6.15		6.545
1500011K16Rik	3.51		3.295
1600014C10Rik	5.95		6.075
1700001L05Rik	2.44		3.15
1700001L19Rik	3.56		3.63
1700003E16Rik	4.48		4.595
1700003M07Rik	3.59		3.255
1700017B05Rik	4.22		3.515
1700021F05Rik	1.8		1.97
1700025G04Rik	7.4		7.19
1700028K03Rik	6.63		7.245
1700030J22Rik	3.35		3.215
1700030K09Rik	2.69		2.85
1700037H04Rik	6.46		7.13
1700048O20Rik	3.11		3.1
1700049G17Rik	3.97		3.745
1700066M21Rik	5.54		5.28
1700086L19Rik	5.35		6.325
1700094D03Rik	5.79		5.935
1810013L24Rik	6.81		6.565
1810022K09Rik	2.38		3.115
1810026J23Rik	6.71		7.015
1810030O07Rik	5.09		5.215
1810037I17Rik	3.25		3.07
1810041L15Rik	7.3		6.965
1810043G02Rik	4.66		5.06
1810043H04Rik	1.56		1.895
1810055G02Rik	2.85		2.655
1810058I24Rik	3.19		3.405
2010107E04Rik	3.65		3.79
2010107G23Rik	3.88		4.065
2010300C02Rik	5.24		5.845
2010315B03Rik	4.33		4.41
2210013O21Rik	5.1		5.785
2210016F16Rik	4.53		5.25
2210016L21Rik	5.48		6.075
2210408F21Rik	2.17		2.25
2210408I21Rik	5.65		5.02
2210418O10Rik	1.58		1.96
2310011J03Rik	3.39		3.695
2310015A10Rik	4.01		3.735
2310022A10Rik	4.58		4.92
2310022B05Rik	8.22		7.39
2310033P09Rik	2.42		3.385
2310035C23Rik	7.13		7.275
2310036O22Rik	4.44		5.105
2310057M21Rik	4.59		5.035
2410002F23Rik	5.48		5.91
2410004B18Rik	4.22		4.475
2410004P03Rik	3.24		2.785
2410006H16Rik	2.52		2.455
2410015M20Rik	4.13		4.78
2410016O06Rik	3.11		3.72
2410089E03Rik	6.88		6.445
2410131K14Rik	5.72		5.99
2500004C02Rik	2.69		2.255
2510002D24Rik	3.08		3.445
2510003B16Rik	3.8		4.075
2510009E07Rik	7.22		7.07
2510039O18Rik	5.46		5.665
2610001J05Rik	3.99		3.725
2610002M06Rik	7.54		7.645
2610008E11Rik	5.05		4.795
2610035D17Rik	4.52		4.55
2610044O15Rik8	3.58		3.32
2610301B20Rik	6.49		6.575
2610507B11Rik	9.2		8.7
2610507I01Rik	3.57		3.365
2610524H06Rik	2.84		2.8
2700029M09Rik	3.64		3.87
2700049A03Rik	3.42		3.275
2700054A10Rik	2.67		2.74
2700062C07Rik	2.62		3
2700081O15Rik	4.85		4.805
2700094K13Rik	3.46		3.35
2700097O09Rik	2.64		2.245
2810001G20Rik	2.53		2.355
2810002D19Rik	2.46		2.285
2810006K23Rik	3.18		3.56
2810013P06Rik	4.26		3.805
2810021J22Rik	4.38		4.435
2810029C07Rik	1.8		1.95
2810032G03Rik	2.16		1.44
2810403A07Rik	4.93		5.19
2810428I15Rik	2.8		3.105
2810474O19Rik	4.7		4.455
2900011O08Rik	7.05		7.59
2900026A02Rik	5.82		6.045
2900055J20Rik	1.79		2.48
3010026O09Rik	2.61		3.22
3110002H16Rik	3.12		3.41
3110035E14Rik	5.02		4.37
3110039I08Rik	5.4		5.235
3110040N11Rik	1.99		2.22
3110043O21Rik	5.77		5.72
3110052M02Rik	4.43		4.485
3110056K07Rik	2.28		1.985
3110062M04Rik	2.02		2.015
3110082I17Rik	2.39		2.65
3632451O06Rik	6.08		5.745
3830406C13Rik	4.44		4.6
4632404H12Rik	3.87		3.975
4632415L05Rik	5.03		4.855
4732416N19Rik	4.99		5.335
4732491K20Rik	2.06		2.32
4833420G17Rik	4.53		4.85
4833422C13Rik	1.88		2.175
4833439L19Rik	7.19		7.175
4921524J17Rik	2.39		2.28
4930402H24Rik	7.4		6.955
4930404N11Rik	2.1		1.925
4930412C18Rik	2.31		1.86
4930447M23Rik	2.18		2.405
4930451G09Rik	2.28		2.49
4930452B06Rik	3.08		2.155
4930453N24Rik	3.88		3.835
4930503L19Rik	2.64		2.265
4930506C21Rik	4.42		4.265
4930539E08Rik	3.31		2.69
4930570G19Rik	2.9		2.6
4930581F22Rik	5.03		4.68
4930586N03Rik	5.24		5.265
4931406C07Rik	3.36		3.18
4931406P16Rik	6.19		5.87
4931414P19Rik	1.82		1.99
4931428F04Rik	5.37		5.915
4932411E22Rik	3.92		3.385
4932438A13Rik	8.8		7.88
4933404O12Rik	4.02		3.705
4933407L21Rik	2.32		1.945
4933421O10Rik	3.22		2.65
4933427D14Rik	4.59		4.29
4933431E20Rik	6.69		6.575
5031439G07Rik	7.85		6.94
5330413P13Rik	2.31		2.515
5330417C22Rik	5.94		7.01
5330434G04Rik	4.48		4.545
5530601H04Rik	3.2		3.575
5730409E04Rik	6.6		6.46
5730455P16Rik	7.33		7.43
5830417I10Rik	5.04		5.23
5830444B04Rik	3.11		3.235
6030419C18Rik	5.81		5.02
6030458C11Rik	5.35		5.1
6330403A02Rik	6.83		7.13
6330403K07Rik	9.61		9.515
6330408A02Rik	4.92		5.03
6330416G13Rik	4.48		4.795
6430548M08Rik	8.84		9.125
6430571L13Rik	2.83		2.245
6430573F11Rik	3.35		4.15
6430584L05Rik	2.21		2.54
8030462N17Rik	6.05		5.895
9030617O03Rik	3.58		3.86
9030624J02Rik	6.12		6.32
9130011E15Rik	4.96		4.95
9130019O22Rik	2.25		2.065
9130019P16Rik	5.74		4.93
9130401M01Rik	2.91		3.27
9230110C19Rik	4.26		4.16
9330102E08Rik	3.7		3.17
9330158H04Rik	2.66		2.035
9330159F19Rik	6.99		7.06
9330182L06Rik	6.75		6.29
9430015G10Rik	4		3.67
9430020K01Rik	5.55		5.75
9430021M05Rik	3.11		3.07
9530036O11Rik	3.34		2.5
9530052E02Rik	6.73		7.49
9530068E07Rik	6.63		7.135
9530077C05Rik	4.24		3.98
9630001P10Rik	2.31		1.675
9830147E19Rik	1.97		2.42
9930014A18Rik	3.81		2.98
9930021J03Rik	6.76		6.695
9930104L06Rik	3.87		3.775
A230046K03Rik	6.4		6.01
A230056P14Rik	7.08		6.845
A230072C01Rik	3.49		3.225
A230103J11Rik	3.43		3.68
A2m	4.08		3.34
A330033J07Rik	6.15		5.145
A330074K22Rik	4.06		4.085
A330076H08Rik	2.6		2.135
A430005L14Rik	3.93		3.81
A430033K04Rik	4.8		4.725
A430046D13Rik	2.5		1.805
A430105I19Rik	2.69		1.8
A530058N18Rik	2.59		1.95
A730017C20Rik	8.03		8.68
A730017L22Rik	4.27		4.135
A830018L16Rik	5.88		5.125
A830080D01Rik	3.63		4.295
A830082N09Rik	6.41		6.39
A930004D18Rik	2.17		1.845
A930017M01Rik	6.01		6.52
AA388235	2.36		2.085
AA415398	2.62		2.375
Aaas	3.32		3.515
Aacs	5.75		5.36
Aaed1	2.18		2.645
Aagab	6.05		5.795
Aak1	9.22		9.185
Aamdc	3.3		2.935
Aamp	6.7		7.615
Aar2	5.89		5.815
Aard	2.6		1.87
Aars	7.08		7.19
Aars2	4.19		3.955
Aarsd1	3.86		4.27
Aasdh	3.46		2.64
Aasdhppt	5.94		5.685
Aatf	2.9		2.805
Aatk	9.13		8.695
AB335951	5.88		5.435
AB341653	5.02		4.3
AB341725	5.67		5.02
AB345460	3.74		4.09
AB346228	5.03		5.335
AB346318	4.84		4.52
AB346559	3.84		3.425
AB349717	8		7.405
AB352356	4.65		3.715
AB904934	2.32		2.4
Abat	9.69		9.59
Abca3	7.87		7.205
Abca5	7.4		7.985
Abca7	4.37		3.91
Abca8b	5.22		5.37
Abcb10	6.34		6.285
Abcb1a	3.54		3.295
Abcb6	4.62		4.14
Abcb7	6.9		6.68
Abcb8	5.41		5.515
Abcb9	5.27		5.14
Abcc1	4.85		4.7
Abcc10	3.35		2.625
Abcc4	3.94		3.975
Abcc5	7.07		6.86
Abcc8	4.54		4.395
Abcc9	3.67		2.975
Abcd1	4.01		4.095
Abcd3	6.92		6.4
Abcd4	3.08		2.64
Abce1	6.5		6.685
Abcf1	5.29		5.975
Abcf2	6.36		6.635
Abcf3	6.05		6.51
Abcg1	7.06		7.21
Abcg2	3.77		3.54
Abcg4	6.05		5.655
Abhd10	5.29		5.835
Abhd11	4.01		4.395
Abhd12	7.82		7.555
Abhd13	6.22		6.025
Abhd14a	3.75		3.805
Abhd14b	2.94		2.385
Abhd15	2.37		2.82
Abhd16a	6.44		6.415
Abhd17a	6.12		5.96
Abhd17b	6.12		5.605
Abhd17c	5.2		4.965
Abhd18	3.43		2.725
Abhd2	6.2		6.005
Abhd4	6.19		5.245
Abhd5	4.26		3.535
Abhd6	4.94		4.445
Abhd8	8.09		8.295
Abi2	8.63		8.51
Abl1	6.33		5.775
Abl2	7.38		6.62
Ablim1	6.98		6.57
Ablim2	6.09		6.27
Ablim3	5.76		6.29
Abr	9.68		9.55
Abt1	3.95		4.295
Abtb1	3.25		3.345
Acaa1a	5.05		4.93
Acaa2	4.1		3.235
Acaca	7.01		6.775
Acacb	4.02		3.23
Acad11	4.76		4.11
Acad8	4.53		4.32
Acad9	5.23		5.41
Acadl	5.12		4.21
Acadm	4.7		4.46
Acads	3.57		3.505
Acadsb	7.14		7.095
Acan	2.6		3.405
Acap3	6.09		5.515
Acat1	6.14		6.645
Acat2	4.5		4.71
Acbd3	6.32		6.405
Acbd4	3.42		3.64
Acbd5	6.51		5.94
Acbd6	4		4.17
Accs	2.96		3.125
Ace	5.56		6.3
Acer2	1.93		2.56
Acer3	5.35		4.78
Ache	8.34		8.66
Acin1	5.97		6.095
Ackr1	5.17		5.04
Ackr3	3.58		2.74
Acly	8.19		8.565
Aco1	5.49		5.18
Aco2	8.13		8.15
Acot13	4.44		4.265
Acot6	2.53		2.045
Acot7	7.89		8.35
Acot9	3.89		4.35
Acox1	8.13		8.145
Acox3	4.97		4.925
Acp6	2.46		3.05
Acrbp	4.22		4.32
Acsf2	3.78		2.79
Acsf3	4.38		4.645
Acsl1	5.17		5.545
Acsl3	7.84		6.9
Acsl4	7.24		7.195
Acsl5	5.96		6.25
Acsl6	7.71		6.795
Acss2	5.75		5.28
Acta1	2.38		3.11
Actb	10.14		10.18
Actg1	7.03		6.71
Actl6a	3.64		3.83
Actl6b	5.28		5.87
Actn1	4.95		4.93
Actn4	5.24		4.915
Actr10	7.59		7.74
Actr1a	7.82		7.965
Actr1b	7.6		7.91
Actr2	8.32		8.045
Actr3	6.74		6.635
Actr3b	5.76		5.18
Actr5	2.65		3.405
Actr6	4.06		4.5
Actr8	6.02		6.14
Acvr1	4.96		5.525
Acvr1b	7.21		6.97
Acvr2a	6.68		6.5
Acvr2b	6.51		5.94
Acvrl1	2.31		3.04
Acy1	2.28		2.35
Acyp1	1.93		2.1
Acyp2	3.07		3.345
Adal	4.15		4.415
Adam10	7.41		7.24
Adam11	6.51		5.735
Adam15	6.38		6.37
Adam17	4.2		3.265
Adam19	3.91		3.345
Adam22	9.04		8.8
Adam23	7.78		7.885
Adamts15	3.21		2.255
Adamts17	2.53		2.74
Adamts2	6.28		5.325
Adamts3	3.78		3.08
Adamts5	2.82		2.08
Adamts6	3.65		2.97
Adamts9	3.07		2.95
Adamtsl3	2.45		2.34
Adap1	6.59		6.25
Adar	8.24		8.6
Adarb1	8.26		7.785
Adarb2	4.74		3.93
Adat1	3.1		3.14
Adck1	5.08		5.01
Adck2	4.93		4.65
Adck3	5.04		4.385
Adck4	4.32		4.63
Adck5	3.48		3.945
Adcy2	7.48		6.905
Adcy3	7.38		7.24
Adcy5	8.77		8.57
Adcy6	6.97		7.175
Adcy9	6.63		5.7
Adcyap1r1	9.67		9.545
Add1	8.52		8.445
Add2	8.89		8.455
Add3	7.08		6.75
Adgra1	6.85		7.6
Adgra2	3.93		3.665
Adgra3	5.6		5.91
Adgrb1	8.22		7.445
Adgrb2	8.48		7.565
Adgrb3	7.39		6.48
Adgre5	4.39		4.035
Adgrf5	5.21		4.86
Adgrg1	7.73		7.43
Adgrg2	3.49		3.88
Adgrl1	9.39		9.27
Adgrl2	6.96		6.475
Adgrl3	8.69		7.765
Adgrl4	3.83		3.995
Adh5	4.92		4.795
Adi1	5.05		5.26
Adipor1	6.43		6.045
Adipor2	6.59		6.46
Adk	5.88		5.165
Adnp2	5.93		5.93
Adora1	6.65		5.685
Adpgk	4.98		5.255
Adprh	6.32		6.49
Adprhl2	3.55		4.035
Adprm	4.45		4.465
Adra1a	5.31		5.35
Adra1b	4.07		3.255
Adra2a	5.41		4.56
Adrb1	3.36		2.41
Adrbk1	7.94		7.72
Adrbk2	7.01		7.19
Adrm1	4.45		4.515
Adsl	4.63		4.695
Adss	6.11		5.975
Adssl1	4.5		4.695
Aebp2	6.56		6.6
Aen	3.66		3.96
Aes	8.17		7.88
AF529169	5.88		5.41
Afap1	5.07		5.305
Afap1l1	2.72		2.51
Afap1l2	3.2		2.255
Aff1	4.92		4.27
Aff2	5.22		4.6
Aff3	6.6		6.065
Aff4	9.87		10.2
Afg3l1	4.92		4.66
Afg3l2	6.31		6.695
Afmid	2.94		3.295
Afmid	2.46		2.42
Aftph	7.22		7.07
Aga	2.86		3.265
Agap1	8.82		8.845
Agap2	8.47		8.18
Agap3	7.29		7.485
Agbl3	4.03		3.815
Agbl4	3.38		3.475
Agbl5	4.47		4.625
Agfg1	7.73		7.695
Agfg2	5.34		5.98
Aggf1	5.65		5.595
Agl	6.84		6.71
Ago1	7.15		7
Ago2	8.27		8.655
Ago3	6.45		7.015
Ago4	4.35		4.09
Agpat1	7.01		7.225
Agpat3	8.04		7.275
Agpat4	5.86		6.325
Agpat5	6.55		5.6
Agpat9	3.31		3.08
Agps	6.53		6.27
Agrn	7.66		6.965
Agtpbp1	7.71		7.77
Agtrap	4.1		3.305
Ahctf1	6.39		6.27
Ahcy	4.33		4.83
Ahcyl1	9.07		8.48
Ahcyl2	8.48		8.38
Ahdc1	6.51		6.94
Ahi1	10.49		10.645
Ahr	3.1		2.645
Ahsa1	5.84		6.37
AI314180	7.69		7.45
AI413582	4.14		4.405
AI504432	7.6		7.475
AI593442	6.77		6.51
AI597479	6.33		6.41
AI837181	5.07		5.32
AI846148	5.17		5.505
AI854517	2.86		2.04
AI854703	5.32		4.86
AI987944	3.12		2.76
Aifm1	2.53		2.875
Aifm2	3.72		4.01
Aifm2	3.49		3.645
Aifm3	5.1		4.95
Aig1	5.59		5.565
Aimp1	3.94		4.57
Aimp2	3.74		4.05
Ajap1	5.6		5.165
AK003208	7.42		7.055
AK008114	3.4		3.175
AK009395	3.1		2.54
AK009699	5.71		5.64
AK011498	3.27		3.19
AK013883	4.93		4.755
AK014089	2.05		1.965
AK016178	1.85		2.24
AK017143	2.64		2.35
AK017645	3.55		3.465
AK018679	7.36		7.78
AK019420	5.8		5.985
AK020376	4.39		4.43
AK021280	4.7		4.49
AK028255	1.93		2.38
AK028583	5.76		5.37
AK029170	4.51		3.865
AK030646	3.4		3.175
AK032426	5.85		5.215
AK033552	6.8		6.875
AK034502	5.02		5.675
AK038852	5.5		5.375
AK039132	3.97		3.71
AK039686	2.86		2.16
AK039878	3.07		3.095
AK040752	4.33		4.1
AK041109	2.04		1.935
AK041570	4.17		4.005
AK042944	2.81		1.945
AK043153	2.14		2.22
AK043285	4.79		5.42
AK043612	5.75		5.145
AK043847	4.86		4.795
AK044152	3.55		3.8
AK045371	5.56		5.45
AK045681	2.38		2.025
AK046278	4.91		4.17
AK046304	6.25		5.935
AK046417	5.42		5.59
AK047187	2.61		1.87
AK047238	4.52		4.565
AK047676	3.63		2.96
AK048595	6.27		6.345
AK049668	2.67		2.6
AK050859	5.05		5.23
AK051383	3.97		4.3
AK052414	4.52		4.005
AK054122	3.33		3.555
AK078316	2.98		2.42
AK079754	3.88		4.36
AK079811	2.62		1.69
AK080962	2.8		1.935
AK081211	4.91		4.755
AK081223	5.76		6.15
AK082064	3.96		4.945
AK083197	6.84		6.55
AK083927	2.63		2.565
AK084798	3.41		3.04
AK084920	5.26		5.645
AK085062	2.96		3.49
AK086355	5.52		6.015
AK086757	4.21		4.775
AK087111	4.23		3.765
AK087237	6.9		6.985
Ak1	6.18		6.12
AK135172	7.21		7.615
AK135997	2.29		2.535
AK137033	2.82		2.32
AK137423	3.57		3.285
AK138412	5.99		5.45
AK140090	4.21		4.265
AK140147	1.58		2.335
AK140198	3.96		3.125
AK140221	1.59		2.51
AK141638	5.46		5.105
AK141794	4.53		4.73
AK144265	2.13		1.605
AK148282	6.86		6.9
AK150559	4.89		5.135
AK153656	4.68		4.4
AK154309	5.49		5.465
AK157947	2.33		2.375
AK160668	3.22		2.695
AK161964	4.9		4.1
AK163121	5.56		5.48
AK163148	3.37		3.505
AK168778	2.99		3.21
AK169831	6.95		6.135
AK171159	3.74		2.765
AK171817	2.93		2.795
AK171960	5.17		5.475
AK180240	3.76		4.085
AK186242	2.36		2.32
AK189470	4.98		4.32
AK197085	2.8		2.855
Ak2	3.07		4.14
AK202078	2.23		2.385
AK202301	5.09		4.38
AK202495	2.49		2.625
AK203706	3.03		3.355
AK208460	4.42		4.14
AK209647	7.3		6.695
AK213609	2.71		3.005
AK220016	3.62		4.285
Ak3	7.02		6.17
Ak4	6.24		5.735
Ak5	5.8		6.635
Akap1	5.13		4.5
Akap10	5.49		5.56
Akap11	9.38		9.38
Akap12	5.06		4.95
Akap13	5.83		5.545
Akap17b	5.06		5.47
Akap5	4.61		4.695
Akap6	8.95		8.79
Akap7	5.36		5.28
Akap8	4.97		4.91
Akap8l	3.77		3.96
Akirin1	5.98		6.15
Akirin2	5.61		5.865
Akr1a1	8.35		8.795
Akr1b3	4.26		4.06
Akr1e1	3.87		4.375
Akr7a5	4.31		4.87
Akt1	7.27		7.36
Akt1s1	3.97		4.605
Akt2	5.23		4.55
Akt3	7.38		6.735
Alad	4.75		4.825
Alas1	5.1		5.02
Aldh16a1	3.74		3.83
Aldh18a1	5.37		5.7
Aldh1b1	3.18		2.86
Aldh1l2	3.27		3.45
Aldh2	6.09		5.905
Aldh3a2	5.87		6.07
Aldh3b2	2.35		2.16
Aldh4a1	5.41		4.955
Aldh5a1	7.8		7.58
Aldh6a1	6.75		6.305
Aldh7a1	6.62		6.55
Aldh9a1	5.7		5.675
Aldoa	9.68		9.78
Alg1	4.64		4.835
Alg10b	6.59		6.45
Alg11	6.93		7.04
Alg12	3.79		3.53
Alg13	3.12		2.67
Alg14	3.42		3.545
Alg2	9.13		9.545
Alg3	1.81		1.965
Alg5	3.5		3.76
Alg6	4.19		3.585
Alg8	2.19		2.17
Alg9	5.66		5.335
Alkbh1	4.01		4.07
Alkbh3	1.88		2.115
Alkbh4	2.01		2.025
Alkbh5	7.26		7.31
Alkbh6	4.71		5.17
Alkbh7	3.22		3.675
Alkbh8	5.32		5.8
Alms1	5.26		4.42
Aloxe3	2.52		2.435
Alpl	2.96		2.465
Als2	6.16		5.575
Als2cl	3.58		2.795
Alyref	2.74		3.305
Amacr	3.59		3.61
Ambra1	6.61		6.38
Amd1	5.66		4.99
Amdhd2	3.14		3.465
Amer1	4.35		3.59
Amer2	4.88		4.515
Amer3	5.58		5.6
Amfr	8.61		8.13
Amigo1	7.2		7.195
Amigo2	6.76		7.69
Ammecr1	3.4		4.39
Ammecr1l	5.87		5.515
Amn1	4.37		4.705
Amotl1	8.22		8.365
Amotl2	4.7		4.03
Ampd2	7.28		7.52
Ampd3	4.97		4.37
Amph	7.71		7.665
Amt	4.2		3.95
Amz1	4.62		4.155
Anapc1	7.65		7.285
Anapc10	2.73		3.19
Anapc11	4.95		5.225
Anapc13	2.31		2.575
Anapc15	2.21		1.87
Anapc16	5.24		4.925
Anapc2	6.5		6.695
Anapc4	6		6.09
Anapc5	7.4		7.695
Anapc7	5.45		5.67
Angel1	3.69		3.36
Angel2	5.6		5.245
Angptl6	4.97		5.645
Ank	7.89		7.43
Ank1	6.66		6.37
Ank2	7.56		7.26
Ank2	8.36		8.06
Ank3	7.97		7.94
Ankdd1b	2.57		2.615
Ankfn1	3.81		3.26
Ankfy1	7.24		7.005
Ankhd1	6.06		5.495
Ankib1	7.99		7.375
Ankle2	5.94		5.955
Ankmy2	5.82		5.78
Ankra2	5.57		5.6
Ankrd10	5.75		5.815
Ankrd11	7.23		7.38
Ankrd12	6.9		6.275
Ankrd13a	5.48		5.455
Ankrd13b	5.11		4.735
Ankrd13c	6.59		6.295
Ankrd13d	5.46		5.695
Ankrd16	3.5		2.83
Ankrd17	8.43		8.395
Ankrd23	3.77		3.81
Ankrd24	3.9		4.255
Ankrd26	4.35		4.49
Ankrd27	4.97		5.145
Ankrd28	5.84		5.08
Ankrd29	3.8		3.975
Ankrd34a	5.14		5.555
Ankrd34b	6.22		7.02
Ankrd34c	3.77		3.165
Ankrd35	3.32		3.2
Ankrd40	7.14		6.18
Ankrd42	3.06		3.375
Ankrd42	4.17		4.18
Ankrd44	4.83		4.41
Ankrd45	5.37		5.775
Ankrd46	7.77		7.355
Ankrd49	2.54		1.92
Ankrd50	7.55		7.55
Ankrd52	7.13		7.405
Ankrd54	4.43		4.515
Ankrd55	4.3		4.49
Ankrd6	7		7.43
Ankrd9	3.71		3.385
Anks1	5.72		5.405
Anks1b	7.48		7.045
Anks3	4.38		4.69
Anks6	2.74		2.215
Ankzf1	3.69		3.445
Ano10	5.33		5.66
Ano3	4.69		3.925
Ano5	2.96		2.935
Ano6	5.09		5.355
Ano8	5.39		5.29
Anp32a	5.53		5.53
Anp32b	3.96		4.08
Anp32e	6.49		6.325
Antxr1	5.75		5.17
Anxa2	3.29		2.465
Anxa5	6.23		6.32
Anxa6	6.02		6.975
Anxa7	6.11		6.705
Ap1ar	6.25		5.98
Ap1b1	8.23		8.045
Ap1g1	7.59		7.535
Ap1m1	5.52		5.885
Ap1s1	6.12		6.4
Ap1s2	6.56		7.555
Ap2a1	8.34		8.435
Ap2a2	8.67		8.8
Ap2b1	9.13		9.195
Ap2m1	7.67		7.39
Ap2s1	6.72		7.2
Ap3b1	5.19		5.61
Ap3b2	7.88		7.985
Ap3d1	7.93		8.11
Ap3m1	5.45		5.43
Ap3m2	7.24		7.07
Ap3s1	4.53		4.255
Ap3s2	6.81		6.86
Ap4b1	4.88		4.53
Ap4e1	4.32		3.705
Ap4m1	3.7		3.63
Ap4s1	4.81		4.82
Ap5b1	3.14		2.615
Ap5m1	6.78		6.65
Ap5s1	3.52		3.825
Ap5z1	4.29		3.685
Apaf1	4.6		4.235
Apba1	8.55		8.235
Apba2	7.26		6.89
Apbb1	8.15		8.25
Apbb2	6.58		6.945
Apbb3	3.1		3.385
Apc	8.51		8.12
Apc2	8.4		8.595
Apcdd1	4.66		3.88
Apeh	5.26		5.84
Apex1	5.29		5.57
Apex2	3.25		3.835
Aph1a	2.63		2.095
Aph1b	5.55		5.765
Aph1c	3.31		3.295
Api5	6.88		6.97
Apip	2.09		2.645
Apln	4.3		3.38
Aplp1	10.14		10.2
Aplp2	9.11		8.535
Apmap	5.94		6.045
Apoa1bp	4.65		5.105
Apoo	4.13		3.875
Apool	1.85		2.095
Apopt1	3.87		3.935
App	10.15		10.06
Appbp2	6.34		6.505
Appl1	7.42		7.325
Aprt	3.75		4.61
Aptx	4.93		5.155
Aqp11	2.8		2.19
Aqr	5.78		5.89
Ar	7.07		6.905
Araf	8.13		8.575
Arap1	4.7		4.465
Arc	3.61		2.96
Arcn1	6.87		7.335
Arel1	6.85		6.375
Arf1	7.61		7.9
Arf2	5.93		5.955
Arf3	9.79		9.52
Arf4	7.36		7.53
Arf5	6.71		6.725
Arf6	5.81		5.89
Arfgap1	6.11		6.105
Arfgap3	4.66		5.51
Arfgef1	7.72		7.485
Arfgef2	7.64		7.19
Arfgef3	8.72		8.79
Arfip1	5.23		5.405
Arfip2	6.07		6.435
Arg2	6.15		6.31
Arglu1	3.78		3.765
Arhgap1	6.17		6.62
Arhgap10	1.84		2.435
Arhgap12	6.68		6.79
Arhgap17	2.85		2.685
Arhgap18	3.36		3.325
Arhgap19	2.11		2.445
Arhgap20	6.89		7.035
Arhgap21	7.12		6.545
Arhgap23	6.74		6.105
Arhgap24	4.91		5.075
Arhgap26	7.87		7.965
Arhgap27	4		4.625
Arhgap29	3.98		3.425
Arhgap31	5.21		4.215
Arhgap32	8.37		7.885
Arhgap33	5.42		5.28
Arhgap35	9.13		9.305
Arhgap39	5.63		5.57
Arhgap42	4.13		3.28
Arhgap44	7.34		7.615
Arhgap5	8.37		7.545
Arhgdia	7.84		8.065
Arhgdig	6.75		6.68
Arhgef1	4.14		4.09
Arhgef10l	6.42		6.375
Arhgef11	6.99		6.995
Arhgef12	8.83		8.75
Arhgef15	4.18		4.44
Arhgef17	8.31		8.72
Arhgef18	6.1		6.32
Arhgef2	5.51		5.2
Arhgef25	5.47		5.715
Arhgef4	7.91		7.65
Arhgef40	5.59		5.305
Arhgef6	3.9		3.53
Arhgef7	7.75		7.85
Arhgef9	8.62		9
Arid1a	7.5		7.475
Arid1b	6.71		6.655
Arid2	6.67		6.475
Arid3a	2.87		2.48
Arid4a	4.69		4.63
Arid4b	6.12		6.405
Arid5a	3.17		2.585
Arid5b	6.16		6.455
Arih1	7.59		7.085
Arih2	6.09		6.18
Arl1	5.23		5.32
Arl10	5.29		6.22
Arl13b	3.18		2.735
Arl14ep	5.9		5.795
Arl15	4.23		4.35
Arl16	4.51		5.005
Arl2	5.54		6.195
Arl2bp	7.88		7.605
Arl3	2.91		3.66
Arl4a	5.01		5.53
Arl4c	6.78		6.52
Arl5a	7.92		7.71
Arl5b	4.89		4.105
Arl6	5.4		5.35
Arl6ip1	8.99		8.8
Arl6ip4	3.01		3.475
Arl6ip5	6.56		7.14
Arl6ip6	4.23		4.32
Arl8a	6.71		6.895
Arl8b	8.09		7.975
Armc1	6.72		6.755
Armc10	4.2		4.64
Armc2	2.67		2.19
Armc5	4.68		4.51
Armc7	2.15		2.84
Armc8	6.73		6.99
Armc9	5.8		5.895
Armcx1	5.69		6.13
Armcx2	7.2		7.23
Armcx3	3.6		3.515
Armcx4	6.99		6.93
Armcx6	2.78		2.805
Armt1	4.49		4.02
Arnt	4.5		4.125
Arnt2	8.78		8.645
Arntl	4.51		4.08
Arntl2	1.9		2.625
Arpc1a	7.28		7.41
Arpc2	6.91		7.02
Arpc3	4.2		5.05
Arpc5	6.05		6.665
Arpc5l	5.44		5.86
Arpin	4.65		5.045
Arpp19	6.97		7.085
Arpp21	5.24		4.51
Arrb1	8.81		7.9
Arrb2	4.06		4.49
Arrdc1	2.92		3.635
Arrdc4	3.1		2.795
Arsa	5.52		5.8
Arsb	6.79		6.935
Arsk	3.94		2.99
Arv1	2.26		2.14
Arvcf	5.49		5.6
Arx	2.7		2.145
Arxes1	3.85		3.7
Arxes2	7.13		6.57
As3mt	4.93		5.905
Asah1	6.01		5.985
Asah2	5.09		5.11
Asap1	6.26		6.77
Asap2	6.25		6.05
Asap3	2.98		2.89
Asb1	7.17		6.93
Asb13	5.87		5.655
Asb3	5.23		5.32
Asb6	4.25		4.33
Asb7	5.29		5.59
Asb8	5.79		5.935
Ascc1	4		4.545
Ascc2	4		4.085
Ascc3	5.81		5.73
Ash1l	8.26		8.195
Ash2l	6.11		6.295
Asic1	6.85		6.53
Asic2	6.1		6.38
Asl	4.11		4.575
Asna1	5.73		5.895
Asns	6.78		6.775
Asph	7.36		7.42
Asphd1	3.69		4.04
Asphd2	6.33		5.98
Aspscr1	5.23		5.525
Asrgl1	6.83		6.015
Ass1	6.18		6.87
Aste1	2.18		1.64
Astn1	9.51		9.705
Astn2	7.27		6.835
Asun	3.48		4.045
Asxl1	6.38		6.185
Asxl2	5.98		5.81
Atad1	7.67		7.8
Atad2	2.51		2.77
Atad3a	3.88		4.255
Atad5	2.96		2.875
Atcay	8.41		8.565
Ate1	8.12		8.21
Atf1	3.3		3.655
Atf2	8.14		8.215
Atf4	5.94		5.695
Atf5	3.71		3.95
Atf6	5.64		5.745
Atf6b	4.67		4.265
Atf7	4.77		4.135
Atf7ip	6.17		5.3
Atg10	3.38		3.795
Atg101	3.93		3.81
Atg12	6.34		6.37
Atg13	6.9		7.04
Atg14	4.75		4.91
Atg16l1	5.5		5.655
Atg16l2	2		2.055
Atg2a	6.05		5.62
Atg2b	7.7		7.555
Atg3	4.28		4.295
Atg4b	6.47		6.56
Atg4c	5.82		5.255
Atg5	5.12		5.225
Atg7	4.74		4.625
Atg9a	6.84		6.895
Atl1	7.32		7.16
Atl2	6.78		6.635
Atl3	6.25		6.12
Atm	5.51		4.84
Atmin	7.74		7.79
Atn1	6.91		7.185
Atox1	4.07		4.07
Atp10a	4.55		4.96
Atp11a	7.37		7.415
Atp11b	5.71		5.225
Atp11c	4.88		4.585
Atp13a1	5.93		5.875
Atp13a2	7.76		7.38
Atp13a3	7.58		7.33
Atp1a1	8.86		9.855
Atp1a3	11.26		10.895
Atp1b2	8.44		7.765
Atp1b3	6.83		6.39
Atp2a1	2.14		2.115
Atp2a2	10.01		9.425
Atp2a3	2.99		2.925
Atp2b1	8.05		7.765
Atp2b2	9.17		8.485
Atp2b3	7.83		7.51
Atp2b4	8.35		7.79
Atp2c1	7.56		7.23
Atp5a1	9.54		9.745
Atp5b	9.76		9.77
Atp5c1	6.19		6.815
Atp5d	6.48		6.84
Atp5e	4.01		3.98
Atp5g1	5.03		5.16
Atp5g3	7.36		7.34
Atp5h	5.55		5.465
Atp5l	2.83		2.705
Atp5o	6.6		6.61
Atp5s	4.72		4.84
Atp5sl	4.77		5.09
Atp6ap1	8.65		8.665
Atp6ap2	8.65		8.49
Atp6v0a1	8.9		9.245
Atp6v0a2	6.89		6.545
Atp6v0b	7.21		7.52
Atp6v0c	7.14		7.1
Atp6v0d1	8.43		8.85
Atp6v0e	4.22		3.39
Atp6v0e2	8.26		8.28
Atp6v1a	9.56		9.34
Atp6v1b2	9.82		10.11
Atp6v1c1	8.1		8.04
Atp6v1d	6.76		7.135
Atp6v1e1	7.47		7.545
Atp6v1f	5.06		5.75
Atp6v1g1	4.66		5
Atp6v1g2	6.53		6.875
Atp6v1h	7.76		7.63
Atp8a1	9.54		9.43
Atp8a2	6.7		6.35
Atp8b2	7.19		7.13
Atp9a	9.64		9.66
Atp9b	6.62		6.535
Atpaf1	3.6		3.77
Atpaf2	4.18		4.425
Atraid	5.46		5.91
Atrip	4.93		4.95
Atrn	8.8		8.315
Atrx	7.02		6.815
Atxn1	7.51		7.055
Atxn10	8.72		8.69
Atxn1l	6.36		6.315
Atxn2	6.79		7.09
Atxn2l	5.78		6.355
Atxn3	5.21		4.63
Atxn7	5.02		4.455
Atxn7l1	3.48		4.19
Atxn7l1	2.59		3.295
Atxn7l2	2.16		2.345
Atxn7l3	7.61		7.155
Atxn7l3b	8.16		7.495
AU019823	3.65		3.335
AU022252	4.15		3.8
AU040320	4.39		4.315
AU041133	3.6		3.36
Auh	5.48		5.61
Aurkaip1	4.7		5.225
Auts2	5.33		5.16
Aven	2.55		2.545
Avl9	7.68		7.695
Avp	7.76		7.285
Avpi1	2.49		2.625
Avpr1a	3.17		3.52
AW146154	2.48		1.79
AW209491	4.04		4.705
AW549877	6.86		6.5
AW551984	8.35		8.945
AW554918	4.86		5.005
Axin1	5.38		5.49
Axin2	4.86		4.02
Azi2	6.77		6.92
Azin1	7.69		7.08
Azin2	4.5		4.35
B230118H07Rik	3.76		3.875
B230209E15Rik	5.83		6.32
B230216N24Rik	2.44		2.355
B230217C12Rik	4.28		4.25
B230217O12Rik	2.67		3.205
B230219D22Rik	7.92		7.85
B230323A14Rik	3.48		2.855
B230354K17Rik	5.07		4.815
B2m	4.83		5.55
B3galnt1	6.75		7.475
B3galnt2	4.61		4.435
B3galt1	6.11		6.69
B3galt2	5.48		4.495
B3galt5	6.87		6.74
B3galt6	5.55		5.455
B3gat1	6.96		6.93
B3gat2	6.93		7.385
B3gat3	6.19		6.26
B3glct	4.07		4.04
B3gnt2	5.18		5.9
B3gnt7	1.54		2.43
B4galnt1	5.59		5.945
B4galnt4	6.09		6.285
B4galt1	3.07		2.625
B4galt3	5.45		6
B4galt4	4.44		4.285
B4galt5	6.55		7.06
B4galt6	8.52		8.725
B4galt7	4.49		4.26
B4gat1	7.06		6.91
B630005N14Rik	6.2		5.925
B630019K06Rik	7.53		8.31
B930025P03Rik	3		3.305
B930041F14Rik	4.73		4.925
B9d1	2.86		3.16
B9d2	3.26		3.78
Baalc	7.34		7.165
Babam1	5.31		5.645
Bace1	7.77		7.595
Bace2	2.57		1.99
Bach1	5.29		4.77
Bach2	3.98		3.32
Bag1	5.28		5.685
Bag2	3.71		4.45
Bag3	2.61		3.365
Bag4	7.12		7.48
Bag5	5.36		5.635
Bag6	7.74		7.89
Bahcc1	5.11		4.36
Bahd1	5.2		5.465
Baiap2	5.94		5.44
Baiap3	9.5		10.085
Bak1	2.03		2.575
Bambi	3.31		4.17
Banf1	4.9		5.065
Banp	4.44		4.425
Bap1	7.37		7.255
Basp1	7.08		7.52
Bax	3.25		3.105
Baz1b	6.56		7.035
Baz2a	6.19		6.23
Baz2b	5.58		5.66
Bbs1	6.05		6.035
Bbs10	3.14		3.24
Bbs12	3.15		2.605
Bbs2	4.75		5.25
Bbs4	6.17		6.465
Bbs5	2.74		3.285
Bbs7	4.42		4.535
Bbs9	5.77		5.565
Bbx	6.48		7.51
BC003331	5.23		5.68
BC003348	7.48		7.445
BC003965	4.63		4.61
BC004004	5.57		5.935
BC005537	6.86		6.54
BC005561	4.02		3.585
BC005624	3.81		4.405
BC017643	4.81		4.575
BC022687	3.44		3.885
BC023829	6.32		6.465
BC024978	3.88		4.13
BC025055	4.05		4.295
BC025195	2.99		2.48
BC026208	6.03		6.275
BC029214	3.9		3.835
BC030336	7.16		6.7
BC030500	2.82		2.92
BC031181	6.24		6.06
BC031361	2.13		2.11
BC035947	3.43		3.145
BC037032	8.03		7.87
BC037034	5.18		5.36
BC038063	3.7		3.7
BC040266	5.51		5.535
BC040690	3.7		3.175
BC042783	6.21		6.78
BC048403	2.84		3.495
BC049715	2.97		1.96
BC052040	3.35		3.295
BC062895	3.91		3.415
BC064032	4.5		4.29
BC067074	2.47		3.23
BC068281	3.5		3.795
BC075671	1.85		2.025
BC094334	4.38		4.735
BC095938	1.72		2.435
BC096037	2.84		2.88
Bcap29	5.91		5.78
Bcap31	6.14		6.135
Bcar1	5.94		5.995
Bcas2	5.17		5.745
Bcas3	5.71		5.715
Bcat1	7.68		7.945
Bcat2	2.69		2.655
Bcdin3d	2.65		2.88
Bckdha	5.19		5.405
Bckdhb	4.64		3.975
Bckdk	5.31		5.46
Bcl10	4.18		4.14
Bcl11a	4.4		3.745
Bcl11b	4.83		3.84
Bcl2	6.24		5.675
Bcl2l1	6.48		6.73
Bcl2l13	6.48		6.43
Bcl2l2	6.74		6.31
Bcl6	4.52		4.665
Bcl7a	4.79		4.635
Bcl7b	4.8		5.48
Bcl7c	4.26		3.535
Bcl9	5.84		5.635
Bcl9l	5.2		4.525
Bclaf1	7.53		7.995
Bcor	4.73		3.825
Bcorl1	4.59		3.77
Bcr	7.91		8.23
Bcs1l	3.8		4.19
Bdh1	5.34		5.125
Bdnf	4.55		3.705
Bdp1	5.83		5.73
Bean1	3.74		3.625
Becn1	6.39		6.4
Begain	6.76		6.475
Bend3	3.68		3.605
Bend4	5.7		5.27
Bend5	2.76		2.96
Bend6	7.47		7.23
Bend7	3.66		4.2
Bet1	4.02		3.955
Bet1l	4.29		4.14
Bex1	5.05		5.755
Bex4	1.74		2.32
Bfar	5.58		5.58
Bgn	2.59		1.845
Bhlhb9	7.8		8.17
Bhlhe22	2.63		1.97
Bhlhe40	5.45		5.665
Bhlhe41	5.87		5.35
Bicd1	7.16		7.115
Bicd2	6.56		6.645
Bid	3.92		4.54
Bin1	6.9		6.745
Bin3	1.8		1.88
Birc2	5.63		5.8
Birc6	8.67		7.98
Bivm	5.17		4.78
Blcap	7.61		7.65
Blmh	6.16		6.36
Bloc1s1	2.62		2.6
Bloc1s2	2.82		2.85
Bloc1s3	3.48		3.66
Bloc1s4	2.78		2.705
Bloc1s5	4.85		4.725
Bloc1s6	5.17		5.505
Blvra	3.18		3.21
Blzf1	4.36		4.385
Bmf	2.23		1.945
Bmi1	5.51		4.665
Bmp1	3.87		3.08
Bmp2	3.06		2.355
Bmp3	3.81		4.66
Bmper	4.47		4.12
Bmpr1a	7.51		7.14
Bmpr2	9.34		9.31
Bms1	3.56		3.81
Bnip1	3.63		3.885
Bnip2	4.76		5.3
Bnip3	5.73		6.19
Bnip3l	6.75		6.89
Bod1	5.82		6.08
Bod1l	6.32		5.905
Bok	4.14		3.27
Bola2	2.28		2.57
Bola3	2.24		2.185
Borcs5	4.82		4.91
Borcs6	4.75		4.95
Borcs7	4.17		4.62
Borcs8	3.85		4.09
Bpgm	5.02		4.84
Bphl	4.44		4.14
Bpnt1	5.66		5.905
Bptf	7.69		7.67
Braf	8.18		8.12
Brap	6.11		6.345
Brat1	4.28		3.975
Brcc3	5.48		5.48
Brd1	5.86		6.135
Brd2	7.16		7.235
Brd3	6.22		6.245
Brd4	6.03		6.76
Brd7	4.21		4.425
Brd8	5.95		5.99
Brd9	4.86		5.395
Brdt	3.77		3.965
Bre	4.47		4.965
Brf1	4.82		4.685
Brf2	3.43		3.46
Bri3	3.41		3.05
Bri3bp	7.93		7.35
Brinp1	7.12		7.745
Brinp2	6.27		5.53
Brinp3	5.76		4.925
Brip1os	4.32		3.94
Brix1	4.84		5.1
Brk1	5.78		6.135
Brms1l	5.9		6.07
Brox	6.73		6.935
Brpf1	4.89		4.79
Brpf3	5.07		5.395
Brs3	3.03		2.465
Brsk1	6.98		6.625
Brsk2	7.3		7.03
Brwd1	7.55		7.375
Brwd3	4.28		4.055
Bscl2	7.46		7.925
Bsdc1	5.92		6.76
Bsg	8.5		8.65
Btaf1	5.93		5.325
Btbd1	6.76		6.78
Btbd10	5.61		5.8
Btbd11	7.36		6.715
Btbd17	4.15		3.295
Btbd19	2.57		2.595
Btbd2	6.54		6.745
Btbd3	7.68		7.235
Btbd6	5.3		5.44
Btbd7	5.44		4.895
Btbd9	7.23		6.645
Btd	3.18		2.875
Btf3	5.09		5.13
Btf3l4	4.51		4.6
Btg1	4.57		5.285
Btg2	3.68		4.73
Btrc	8.05		7.92
Bub3	6.66		6.82
Bud13	3.18		3.91
Bud31	1.73		2.6
Bzrap1	6.85		6.395
Bzw1	7.17		6.785
Bzw2	4.28		4.08
C030039L03Rik	4.12		3.855
C130021I20Rik	3.51		2.64
C130030K03Rik	4.08		3.685
C130046K22Rik	2.92		3.365
C130074G19Rik	1.86		2.22
C1d	5.82		6.09
C1galt1	3.83		3.415
C1galt1c1	5.2		5.3
C1ql2	3.68		2.94
C1qtnf4	5.19		5.17
C1qtnf5	3.58		2.685
C230004F18Rik	3.52		3.425
C230091D08Rik	6.47		6.685
C2cd2	4.48		4.15
C2cd2l	7.02		7.03
C2cd3	6.14		6.27
C2cd4c	5.12		5.73
C2cd5	6.13		6.32
C330006A16Rik	5.9		6.025
C330007P06Rik	5.24		4.37
C330018D20Rik	3.96		3.42
C330021F23Rik	3.26		3.355
C530005A16Rik	6.13		6.175
C530008M17Rik	7.54		7.365
C630043F03Rik	2.69		2.125
C77080	4.08		3.92
C77370	7.8		8.28
C87436	5.12		4.95
Caap1	3.43		3.645
Cab39	8.11		7.855
Cab39l	5.98		5.795
Cabin1	6.53		6.17
Cables2	4.25		4.63
Cabp1	3.33		2.695
Cacfd1	6.16		5.885
Cacna1a	6.9		6.57
Cacna1b	8.27		8.235
Cacna1c	7.18		6.67
Cacna1d	5.88		6.2
Cacna1e	8.86		8.63
Cacna1h	6.73		6.77
Cacna2d1	9.23		8.26
Cacna2d2	7.44		7.775
Cacna2d3	6.21		5.81
Cacnb1	6.19		6.525
Cacnb2	6.22		6.48
Cacnb3	6.58		6.855
Cacnb4	7.69		7.67
Cacng2	5.6		5.62
Cacng3	3.47		3.075
Cacng4	4.88		4.94
Cacng7	5.13		5.77
Cacng8	5.1		5.175
Cactin	3.76		4.255
Cacul1	7.5		8.04
Cacybp	6.87		7.355
Cad	5.43		5.04
Cadm1	8.07		8.01
Cadm2	8.08		7.345
Cadm3	8.93		8.715
Cadm4	6.97		6.885
Cadps	8.87		8.88
Cadps2	7.13		6.585
Cage1	2.83		2.945
Calb1	8.25		7.32
Calb2	7.74		7.335
Cald1	4.16		3.91
Calm1	11.34		10.88
Calm2	8.55		8.535
Calm3	9.89		9.665
Caln1	5.11		4.825
Calr	7.62		7.785
Calu	6.46		5.93
Caly	7.1		7.675
Camk1d	6.21		5.9
Camk2a	8.64		8.505
Camk2b	8.78		8.885
Camk2b	5.81		5.92
Camk2d	7.62		7.485
Camk2g	8.25		7.79
Camk2n1	7.99		7.08
Camk2n2	5.22		5.225
Camk4	6.79		7.51
Camkk1	6.69		6.255
Camkk2	6.05		5.4
Camkmt	3.31		3.615
Camkv	8.21		7.715
Caml	4.51		4.75
Camsap1	7.24		7.515
Camsap2	8.56		8.55
Camsap3	5.02		5.03
Camta1	9.15		9.125
Camta2	6.72		6.885
Cand1	9.03		8.79
Cand2	4.01		4.83
Cant1	6.34		6.28
Canx	9.84		9.745
Cap1	7.01		7.245
Cap2	6.63		6.56
Capn1	3.36		2.715
Capn10	5.11		5.09
Capn15	5.56		5.15
Capn2	6.38		6.065
Capn5	6.19		5.755
Capn7	6.26		6.585
Capns1	7.09		7.96
Caprin1	8.37		8.705
Caprin2	3.42		3.52
Capza1	4.53		4.44
Capza2	7.7		7.665
Capzb	6.76		7.16
Car10	6.71		7.05
Car11	4.25		3.88
Car12	1.8		1.76
Car14	3.7		2.86
Car4	2.63		2.145
Car8	5.3		6.315
Card10	2.77		2.15
Card14	4.5		4.71
Carf	5.33		5.035
Carhsp1	6.01		5.05
Carkd	4.74		4.61
Carm1	6.46		6.95
Carns1	3.29		3.21
Cars	4.96		4.99
Cars2	3.62		3.255
Cartpt	5.19		5.33
Casc3	6.15		6.52
Casc4	7.71		7.88
Casd1	7.49		7.595
Cask	7.56		6.965
Caskin1	7.88		7.925
Casp2	3.98		3.63
Casp3	3.85		3.225
Casp8ap2	4.77		4.515
Casp9	4.18		3.695
Casr	2.21		1.69
Cast	3.08		2.94
Casz1	4.01		3.38
Cat	5.03		4.05
Cav1	2.92		3.01
Cav2	5.44		5.045
Cbfa2t2	6.61		6.68
Cbfa2t3	3.39		2.96
Cbfb	5.6		5.38
Cbl	6.78		6.675
Cblb	5.23		5.695
Cbll1	5.04		5.065
Cbln1	6.55		5.585
Cbln2	5.73		5.03
Cbln4	6.19		5.8
Cbr1	4.24		4.89
Cbr4	2.34		2.43
Cbwd1	3.03		3.115
Cbx1	2.11		2.385
Cbx3	3.39		3.32
Cbx4	5.4		5.05
Cbx5	9.7		9.75
Cbx6	8.42		8.08
Cbx7	5.3		5.13
Cbx8	2.36		2.575
Cby1	3.43		3.845
Cc2d1a	5.68		6.1
Cc2d1b	4.72		5.315
Cc2d2a	4.5		4.35
Ccar1	5.03		5.335
Ccar2	6.71		6.895
Ccbl1	3.24		3.12
Ccdc106	4.17		4.405
Ccdc107	2.98		3.5
Ccdc109b	1.41		2.045
Ccdc112	3.05		3.205
Ccdc115	2.8		3.365
Ccdc117	4.71		4.705
Ccdc12	2.92		2.975
Ccdc120	3.09		3.115
Ccdc124	2.22		3.23
Ccdc126	3.59		3.32
Ccdc127	7.17		7.105
Ccdc130	2.22		2.59
Ccdc134	2.31		2.045
Ccdc136	5.53		6.065
Ccdc137	4.74		5.385
Ccdc14	2.22		2.595
Ccdc141	4.53		3.665
Ccdc142	3.58		3.93
Ccdc144b	1.75		1.89
Ccdc148	4.72		4.12
Ccdc149	5.86		5.59
Ccdc15	2.42		2.29
Ccdc157	6.15		5.795
Ccdc159	1.96		2.36
Ccdc166	3.29		3.49
Ccdc174	2.89		3.215
Ccdc175	5.95		6.16
Ccdc181	3.31		3.835
Ccdc184	5.52		5.335
Ccdc186	5.05		5.245
Ccdc24	7.55		6.685
Ccdc25	4.66		4.845
Ccdc28a	4.64		5.09
Ccdc30	3.25		3.22
Ccdc32	5.1		5.32
Ccdc34	2.21		1.785
Ccdc38	2.37		2.425
Ccdc39	5.57		5.125
Ccdc40	2.97		2.94
Ccdc43	4.26		4.41
Ccdc47	6.51		6.42
Ccdc50	7.48		7.115
Ccdc51	1.89		2.365
Ccdc53	2.96		3.63
Ccdc59	1.8		2.345
Ccdc6	7.22		7.46
Ccdc64	3.23		2.685
Ccdc64	3.78		3.455
Ccdc65	2.53		2.93
Ccdc71	4.9		5.235
Ccdc71l	4.79		5.335
Ccdc73	4.19		3.83
Ccdc74a	3.18		2.73
Ccdc78	4.6		4.795
Ccdc82	5.49		5.39
Ccdc85a	6.9		6.705
Ccdc85c	4.74		4.375
Ccdc86	2.13		2.55
Ccdc88a	6.6		5.97
Ccdc9	3.09		2.865
Ccdc91	5.43		5.69
Ccdc92	6.2		6.615
Ccdc92b	5.21		5.845
Ccdc93	5.42		5.52
Ccdc97	5.35		6.285
Cck	2.61		1.99
Cckbr	3.87		3.26
Ccl28	2.06		1.815
Ccm2	5.45		5.035
Ccnc	5.78		5.68
Ccnc	2.52		2.86
Ccnd1	5.53		5.3
Ccnd2	5.43		5.26
Ccnd3	5.09		5.565
Ccndbp1	5.62		5.925
Ccne1	3.01		2.83
Ccng1	6.69		6.58
Ccng2	4.46		4.43
Ccnh	5.43		5.27
Ccni	7.53		7.01
Ccnj	3.98		3.05
Ccnk	4.7		5.355
Ccnl1	4.79		4.965
Ccnl2	4.53		4.265
Ccnt1	5.11		5.2
Ccnt2	5.66		4.69
Ccny	6.95		6.58
Ccnyl1	2.8		2.455
Ccp110	6.07		5.595
Ccpg1	3.47		3.77
Ccs	2.57		2.47
Ccsap	3.72		3.725
Ccser1	5.18		4.815
Ccser2	7.97		7.65
Cct2	7.26		7.71
Cct3	6.96		7.335
Cct4	7.36		7.45
Cct5	7.09		7.61
Cct6a	7.54		7.735
Cct7	7.9		8.23
Ccz1	4.11		4.495
Cd151	5.27		5.515
Cd164	7.16		7.145
Cd200	7.89		8.11
Cd24a	4.09		4.66
Cd274	3.32		3.99
Cd276	2.68		2.97
Cd2ap	4.67		5.52
Cd2bp2	5.87		6.19
Cd302	3.1		3.055
Cd320	4.58		4.705
Cd34	3.55		3.47
Cd44	3.77		3.29
Cd47	7.53		7.82
Cd55	2.25		2.345
Cd59a	1.97		2.69
Cd63	5.17		5.12
Cd81	9.22		8.395
Cd83	6.9		6.59
Cd93	2.86		3.555
Cd99l2	8.03		8.075
Cda	1.74		2.575
Cdadc1	5.76		6.195
Cdan1	3.28		2.89
Cdc123	5.62		5.775
Cdc14a	2.88		2.32
Cdc14b	5.81		5.74
Cdc16	5.97		6.26
Cdc25a	4.07		4.985
Cdc26	2.86		3.43
Cdc27	7.07		7.165
Cdc34	4.17		4.315
Cdc37	5.84		6.385
Cdc37l1	7.36		7.435
Cdc40	4.5		4.52
Cdc42	8.17		8.225
Cdc42bpa	8.67		8.61
Cdc42bpb	7.81		7.965
Cdc42ep2	3.04		2.155
Cdc42ep3	2.84		2.54
Cdc42ep4	5.72		5.565
Cdc42se1	7.38		7.545
Cdc42se2	7.28		7.51
Cdc5l	4.45		4.705
Cdc7	3.4		2.99
Cdc73	6.75		6.785
Cdca4	3.37		2.925
Cdh10	5.56		4.795
Cdh11	6.19		5.28
Cdh12	4.76		4.515
Cdh13	7		6.28
Cdh15	2.21		2.315
Cdh18	6.44		6.785
Cdh2	7.17		7.2
Cdh22	6.61		6.08
Cdh24	4.48		4.245
Cdh4	6.23		5.745
Cdh5	2.08		2.825
Cdh6	5.46		4.975
Cdh9	3.09		2.55
Cdhr1	2.39		2.825
Cdhr2	2.74		3.23
Cdk10	4.75		4.77
Cdk11b	4.52		4.745
Cdk12	5.72		5.88
Cdk13	6.71		6.845
Cdk14	8.04		7.415
Cdk16	6.76		6.45
Cdk17	7		6.85
Cdk18	6.23		6.595
Cdk20	2.83		2.885
Cdk2ap1	2.57		1.825
Cdk2ap2	2.54		2.86
Cdk4	5.12		5.455
Cdk5	6.39		6.775
Cdk5r1	7.95		7.46
Cdk5r2	5.16		5.59
Cdk5rap1	2.71		3.185
Cdk5rap2	4.77		3.86
Cdk5rap3	3.93		4.27
Cdk7	7.14		6.96
Cdk8	4.7		4.185
Cdk9	5.56		5.52
Cdkal1	3.65		3.69
Cdkl1	4.48		4.515
Cdkl2	6.29		6.405
Cdkl3	3.42		3.185
Cdkl4	3.51		3.29
Cdkl5	5.1		4.785
Cdkn1a	4.47		4.28
Cdkn1b	5.86		6.01
Cdkn2aip	4.42		4.435
Cdkn2aipnl	5.33		4.945
[truncated: 9,526 more rows]

## Sheet: Figure S1c
	POMC CPM	AgRP Neuron CPM (Enriched)	AgRP Neuron CPM (Neutral)	AgRP Neuron CPM (De-enriched)
Hsd11b2	-1.805	6.17333
Agrp	2.95	8.57
Npy	3.83	9.17667
Corin	1.53	6.22
Gm8773	-0.28	4.21
Serpina3c	-0.7	3.85
Aknad1	-1.075	2.58667
Tgfbi	1.58	5.29667
Adrb2	-0.145	3.28667
Vipr1	-0.335	3.18333
Fgfr4	-1.275	1.92333
Fam83g	-0.71	2.64
C1qtnf7	-1.07	2.07333
Acvr1c	6.085	9.15333
Il2rg	-1.405	1.43667
Otp	3.17	6.19667
Tll1	0.845	3.77
Eprs	6.015	8.37333
Klf14	0.725	3.44
Acan	0.57	3.16333
Ghsr	4.88	7.55667
Zar1	0.54	3.05
Bdkrb2	-0.335	1.98333
Gnas	4.46	6.88667
4732456N10Rik	3.44	5.85667
Serpina3i	0.835	3.20667
Rspo4	0.775	3.13333
Pgr15l	5.66	8.05
Foxq1	1.11	3.41
Rbp4	1.755	4.07
Foxo4	3.57	5.82667
Npffr2	1.945	4.22333
Thbs1	2.3	4.5
Tmc5	-0.815	1.31333
Arhgef3	4.57	6.78667
Crhr1	2.67	4.86
Pcdh20	6.21	8.37667
Arhgap36	7.16	9.32333
Ghr	5.93	8.01667
Ptprk	5.85	7.89667
St8sia4	6.035	8.07667
Angpt1	3.225	5.25333
Igsf1	6.39	8.37
Tnfaip8l3	2.57	4.55667
Nmbr	0.26	2.13333
Rasl11b	3.33	5.27333
Rgs2	6.415	8.34
Gnb3	0.88	2.8
Calcr	5.84	7.78
Trpc6	2.83	4.68667
Serpina3g	0.16	1.97
Kcnk9	5.615	7.52
Csgalnact1	3.645	5.48333
Gimap6	0.39	2.16667
KJ542623	-0.55	1.18333
Ripk4	-0.59	1.11667
Btg2	2.885	4.62333
Nr0b1	0.365	2.05
Bard1	2.38	4.09
Ccdc160	2.07	3.72333
Morc4	3.275	4.91667
Syne3	0.925	2.54333
Filip1	2.825	4.51
Hs3st1	3.5	5.15667
Slc6a19	-0.065	1.49333
Atp7a	5.995	7.64667
Lrrc1	3.855	5.5
Vwa5a	5.76	7.39333
AK041628	1.215	2.83667
Klkb1	2.01	3.53
Slc18a3	0.995	2.58333
Flrt3	5.305	6.91333
Rai2	4.035	5.63667
Pdlim5	4.415	6.02333
Gcnt1	0.975	2.55
Fam107b	4.235	5.82
Trpc4	4.95	6.51
Olfml2b	2.075	3.62333
Arhgap6	6.525	8.04333
Arhgef28	5.745	7.24333
Ada	-0.13	1.29
Pdgfd	0.975	2.46
Gpc4	5.69	7.18
4933412E12Rik	0.87	2.33667
Cldn2	-0.1	1.35
Sorcs3	5.95	7.43667
Hpgd	0.31	1.75333
Slc12a7	3.775	5.22667
Cldn12	6.05	7.5
Stk26	3.595	5.01333
Agtr1a	1.695	3.06667
Npy2r	6.67	8.1
Foxo1	5.865	7.29667
AK086914	3.305	4.69
Kcnj5	4.6	5.96333
Ap1s3	1.025	2.38667
Bsx	2.37	3.72667
Bambi	2.87	4.17
Rrad	4.205	5.51333
L3mbtl4	0.775	2.16667
Nodal	0.03	1.23667
Slc17a7	0.97	2.1
Cela1	0.435	1.70667
Fli1	1.495	2.75
Tex16	1.745	3.11
Kcnf1	6.43	7.67333
3930402G23Rik	-0.015	1.16667
Naprt	0.575	1.74667
Ociad2	5.315	6.54
Chrm4	1.745	2.96
Jph1	1.235	2.46333
Bub1b	0.11	1.35
Cpxm1	1.59	2.78
AK048886	0.16	1.3
Fgl2	2.635	3.79333
Gabre	5.815	6.99333
Phf6	5.925	7.09
Pawr	0.415	1.65333
Klhl1	4.34	5.49667
Ccdc71l	4	5.13667
Rps6ka6	5.135	6.28667
Cited1	6.16	7.33667
Emilin1	0.58	1.67333
Ucp2	6.62	7.79333
Lrrn3	6.9	8.02333
Sst	5.1	6.19333
Trf	4.7	5.82333
Rasgrp1	7.185	8.32
Adgrg6	2.5	3.54667
Gpr179	3.76	4.86
Gfra2	6.225	7.34
Ciart	2.215	3.33667
Crispld1	1.98	3.21333
Ptchd1	6.095	7.21667
Rps21	3.195	4.27333
Ltbr	3.15	4.23333
Adamtsl3	1.14	2.18667
Socs3	2.145	3.15333
Evi5	6.575	7.64667
Psmb8	0.73	1.79333
Gbp9	0.81	1.86
Fosl2	5.87	6.94333
Errfi1	4.99	6.04333
Sec14l3	2.63	3.57333
Slc35f4	2.86	3.87333
Nampt	6.145	7.17333
Nr5a2	4.115	5.15333
Vit	1.335	2.35333
Arhgap10	1.29	2.27667
F5	1.215	2.22
Usp51	4.86	5.86667
Smc6	5.675	6.65667
Sertad1	1.36	2.35667
6430573F11Rik	2.98	3.95
Wls	3.23	4.19333
Usp27x	5.33	6.30667
Nr3c1	7.605	8.57333
Cpa4	1.36	2.31
Fam150b	5	5.96667
2010300C02Rik	4.745	5.70333
Clic1	1.165	2.1
Cd302	1.975	2.91667
Rab3ip	4.785	5.71
Car8	5.26	6.19333
Rps6ka5	4.835	5.77333
Crb1	3.825	4.75667
Abhd15	1.815	2.75
Avpr1a	2.525	3.44
Kl	4.315	5.22
Prkar2b	6.325	7.24667
Susd5	2.045	2.96667
Serpina3n	8.22	9.16667
Nfxl1	3.715	4.59667
Kcnk2	6.745	7.64667
Gstm7	5.18	6.07
Serpine1	2.75	3.68333
BC034090	3.205	4.09667
B930025P03Rik	2.33	3.22
Tiparp	4.355	5.22667
Csrnp1	2.435	3.27333
Blvrb	1.1	1.96333
Tmem176b	6.065	6.94667
Tmem132c	5.125	5.99667
Amigo2	6.71	7.57667
Naa16	2.475	3.32333
Fam46a	5.675	6.53667
Rnf122	1.545	2.39667
Insm1	3.265	4.12333
Rhobtb1	1.875	2.74
Per1	5.935	6.83333
Pde1c	4.165	5.09333
Bcam	6.03	6.84
Best1	2.27	3.08
Fos	3.32	4.09333
Stat6	2.39	3.18
Samhd1	4.77	5.56667
Gm14204	3.445	4.28333
Nr1d2	7.03	7.83333
Inpp4b	4.43	5.26333
Zdhhc14	4.765	5.56333
Fam196a	5.01	5.81333
Igsf5	2.855	3.63667
Atp6v0d1	7.97	8.75
Fam174a	5.23	5.99667
Sh3yl1	3.17	3.95667
Dgka	4.03	4.78667
Tmem176a	5.505	6.29667
Anxa6	6.08	6.86
Epb41l4a	4.125	4.89667
Il4ra	3.515	4.27667
Park2	3.08	3.83333
Msantd1	2.665	3.44667
Steap2	5.945	6.69667
Glra2	5.265	6.01333
Nab2	3.715	4.43667
Sbno2	3.71	4.42
Sema3a	4.7	5.42333
Nav3	5.305	6.03
Slc41a3	3.855	4.57
Coch	3.77	4.47
Lypd6	4.55	5.27333
Dusp16	4.575	5.28
Dchs1	6.09	6.8
Rab34	3.48	4.17
Mpp3	4.705	5.38333
Crem	4.43	5.12
2010315B03Rik	3.555	4.23
Cacna1d	5.425	6.1
Tbc1d4	4.97	5.63
Gstm6	4.94	5.6
Myrip	5.94	6.6
Lrrtm3	5.655	6.30667
Vwc2l	6.27	6.92
Dyrk2	4.42	5.05667
Mapkapk2	4.93	5.53333
Coq10b	4.85	5.45333
B2m	4.87	5.46333
AK217854	0.465		1.57667
Rps27.2	0.2		1.53333
4930429F24Rik	0.9		2.2
Fyb	1.37		1.89667
Hist1h4m	0.24		1.42667
AK138667	0.77		1.78667
Mars	5.305		6.25
Pnp2	0.125		1.18
Lepr	5.22		6.17333
AK044480	1.575		2.40667
Hist1h4c	2.655		3.72667
Cidea	0.695		1.61333
Has3	0.96		1.93
BC116202	2.04		3.19333
A2m	2.315		3.17
Kctd11	1.335		2.19333
Cyp24a1	1.865		2.65667
Gar1	0.72		1.53667
Hmcn2	0.43		1.21
Btg3.2	0.96		1.64333
Trim21	1.48		2.30667
Marveld2	1.05		1.85667
Cd164l2	0.33		1.08
Ifit1	0.465		1.27667
Ubc	5.475		6.01333
Tspo	1.25		2.03333
Egr1	4.45		5.15333
Irgm2	1.945		2.77667
Mdm1	2.305		3.05
Slc18a1	0.63		1.41667
Spata24	0.51		1.29667
Fam114a1	1.735		2.52333
Chst14	0.78		1.54667
Gbp7	1.745		2.58333
Nfkbiz	1.415		2.23
Snhg4	1.695		2.44667
Anapc13	1.7		2.45667
Neil1	0.72		1.49333
1700010I14Rik	1.03		1.77
Rspo3	1.415		2.18333
Slc38a11	2.14		2.88
1700040L02Rik	0.425		1.15667
Mia3	6.26		6.94667
4930593A02Rik	0.58		1.27333
Per2	4.69		5.38333
C330021F23Rik	2.34		3.05667
Abca5	6.995		7.72667
Hypk	1.07		1.81
H2-Eb1	0.805		1.41333
Fam183b	2.155		2.86
C3	0.945		1.65667
4933403O08Rik	3.88		4.71333
AK161964	3.265		4
Ly75	1.645		2.37
Shfm1	2.935		3.63333
Eppk1	0.77		1.43
C630043F03Rik	1.285		2.07
Umodl1	2.39		3.10667
Cdhr3	0.63		1.28667
Gpr63	1.255		1.94
Sbspon	1.83		2.62667
Adamts17	2.185		2.91667
Elmo1	6.76		7.51
Plag1	0.595		1.28333
Hmgn5	0.475		1.12667
Dgkk	8.145		8.86
Ccdc38	1.64		2.30333
Ppp1r32	0.445		1.11
Nradd	0.94		1.62
March3	1.72		2.41667
Krtcap3	1.615		2.29333
N4bp2l1	6.84		7.51333
Gemin6	0.465		1.13
Clk1	2.835		3.51
Ccdc51	1.495		2.12333
Myc	0.795		1.46
Tnfaip3	1.2		1.87667
Tmsb15l	0.47		1.13333
Efcab10	1.45		2.09
D16Ertd472e	2.965		3.67
Ift43	1.23		1.90333
Esrrb	0.925		1.60667
Olfm1	7.58		8.25667
Dmd	6.73		7.43
Plekho1	2.13		2.79667
Irf1	2.635		3.28667
Dusp1	3.1		3.76
Pde5a	2.1		2.78667
Plch1	5.23		5.89667
Shroom4	2.125		2.83667
Slc38a4	1.34		1.94
Spock3	7.07		7.72667
Pappa	2.34		3.12
Ezr	5.045		5.70333
Efhc1	0.84		1.47
Cetn3	3.525		4.16
Rnf138	3.45		4.08333
Spata2l	2.805		3.44333
Cdca4	2.21		2.85667
Slc32a1	7.415		8.05333
Adamts1	3.85		4.46333
Ptger2	1.195		1.77667
Ephx4	1.505		2.14667
Tarsl2	4.625		5.20667
Dcps	3.37		4
Mroh7	3.365		4.00333
Mei4	0.4		1.04333
Tgfbr3	5.75		6.38
Tap2	3.37		4.00667
Ddit3	3.41		3.99333
Rnf138rt1	2.01		2.62667
Oxr1	7.45		8.08667
Bcl6	4.09		4.74667
C1qtnf5	1.905		2.50333
Fsip1	0.565		1.18667
Trib1	3.605		4.25333
Esyt3	6.455		7.10667
Gas5	1.815		2.44
Hrh3	5.905		6.53333
Ltv1	2.985		3.61
Tha1	1.095		1.67
Rpl30	2.6		3.2
Irf9	3.885		4.52333
Gapdh	3.665		4.1
Oxld1	1.415		2.03
Acy1	1.745		2.36
Poc1a	0.865		1.47333
Nsrp1	2.065		2.64667
Nudt14	2.375		2.98333
Cd1d1	0.79		1.38333
Ndufa3	3.33		3.89333
Drd1	3.07		3.66667
Irs4	10.055		10.6967
3110056K07Rik	1.345		1.95333
Zfp7	2.61		3.21333
Zfp184	2.225		2.82333
Cep57l1	0.78		1.37667
Col19a1	0.6		1.20333
Rfc3	2.98		3.59
Bag3	2.705		3.30333
Gmpr	4.76		5.35667
Camk1g	6.73		7.32667
Rps24	3.16		3.77
Mthfd2	3.76		4.36667
Calca	0.825		1.39333
Scarf2	3.005		3.62
Mir22hg	2.73		3.33
Trim56	1.78		2.36
Jun	5.46		6.06
Rpl29.3	1.42		2.01
Gpc5	4.295		4.89667
Rtl1	4.77		5.37333
Mageh1	4.35		4.93333
Mrps15	2.555		3.11333
Snrpg	0.46		1.05
Sfrp4	1.23		1.81333
Rph3al	2.71		3.32
BC096391	0.635		1.28333
Stat3	7.345		7.94333
Stra13	1.64		2.22
A830080D01Rik	3.415		3.97333
AA414768	4.21		4.8
Fgd5	4.125		4.71667
Tmem200c	3.505		4.10667
Fignl2	0.785		1.38667
Vwce	0.47		1.02667
Adssl1	4.03		4.61667
Tctn2	4.845		5.41667
1500026H17Rik	0.965		1.54
Spats2	3.71		4.29333
Acvr1	4.815		5.40333
Zfp626	3.105		3.68667
Rsph9	4.02		4.59
Mcee	2.485		3.05667
Kndc1	7.1		7.68667
Mmp2	0.45		1.00333
Cntnap5c	4.085		4.71333
Acyp2	2.57		3.1
Maff	1.735		2.30667
Sgk1	5.385		5.96667
Tle1	5.46		6.03333
Prps1	6.105		6.68333
Kremen1	4.275		4.85
Tmem255a	8.855		9.43
Hopx	2.22		2.77333
Btg1	4.52		5.10333
Rps12	2.96		3.49
Sord	3.695		4.27
Ngb	6.715		7.26667
Foxr2	1.88		2.43333
Trim14	0.595		1.15
Entpd3	5.38		5.94667
Me3	3.525		4.12333
Clhc1	2.14		2.35
Ppfibp2	2.54		3.1
Ddx3y	6.725		7.27667
Tnfrsf12a	2.365		2.93333
Fank1	2.48		3.03333
Tmem108	4.615		5.18667
Tesc	2.555		3.12
Tgds	1.565		2.10667
Nr4a1	2.445		2.96
Smap1	1.665		2.22
Smpdl3b	1.805		2.37667
Rap1b	5.945		6.50333
Bhlhe40	5.13		5.69667
Nfil3	3.1		3.66333
Xrcc4	1.835		2.37
Acta2	0.555		1.08
Aldh1a1	3.51		4.07667
Pgf	1.675		2.21333
Man2a1	4.83		5.39333
2900055J20Rik	2.205		2.81667
Ace	5.685		6.24
Pcdh9	7.66		8.24
Mast4	6.89		7.43
Bach1	4.125		4.68333
Rab27a	4.82		5.37333
Magoh	2.96		3.48667
Tm4sf5	0.76		1.29333
Rapgef4	6.995		7.54
Larp7	2.745		3.29
Fkbp11	1.26		1.77
AK083547	5.245		5.81333
Mir6236	1.22		1.53333
P2rx4	3.16		3.69667
Fam105a	2.92		3.46667
Esf1	3.245		3.77333
Tekt1	1.2		1.74667
Fdx1	2.545		3.06333
Gm6548	2.215		2.64
Scn3a	7.29		7.84333
Nup155	5.625		6.16667
Zfp830	2.645		3.17
Dnajc19	0.875		1.40333
D930016D06Rik	2.6		3.12667
Trim25	4.42		4.94333
Pcsk4	2.125		2.66333
Magel2	6.69		7.22333
Sub1	8.015		8.55
Adamts6	2.41		2.95667
Chrac1	1.91		2.44667
Stxbp2	1.265		1.79333
Rbm24	3.58		4.12667
Plppr4	6.975		7.50333
Dffb	0.685		1.18
Macrod1	2.85		3.37
Scgn	1.57		2.09333
Lipg	0.88		1.35667
Sdk2	6.2		6.73333
Evpl	4.175		4.73
Rgs4	7.35		7.87667
Pls1	1.33		1.91333
Taf5	2.14		2.67333
Gem	2.355		2.89333
Ankrd9	2.86		3.39667
Dapk1	6.96		7.49
Lrguk	2.465		3.00333
Dgkb	7.545		8.12
Twistnb	3.84		4.36667
Spint2	6.66		7.17
Lmnb1	3.095		3.62
Timm21	1.43		1.94333
Serpinb1b	1.145		1.69667
Mst1r	1.085		1.57
Ybx1	2.755		3.27333
Abhd14a	3.24		3.76667
Fstl1	5.495		6.02333
Smim8	2.285		2.79667
Slc9a2	2.32		2.83667
Tex30	2.21		2.71667
Gm13375	1.185		1.71667
Lrrc2	0.95		1.46
Vkorc1	3.955		4.45667
Nrl	0.91		1.42
Plekhg4	0.86		1.36667
Dnah1	6.53		7.04
Arid4b	5.66		6.16
Eif2ak2	3.31		3.81333
Aspa	0.96		1.49
Arglu1	3.14		3.64333
Cntn5	3.58		4.13
Dclk3	4.535		5.04333
Nr4a3	4.33		4.76667
Rps5	7.535		8.03333
Rnasel	2.645		3.15667
Parp12	2.765		3.25667
Tbc1d15	5.13		5.61333
Gria4	7.21		7.72333
Ap3b1	4.995		5.5
Dnah5	2.78		3.29
Grid2ip	1.305		1.79333
Fam120aos	2.15		2.66
Pvrl3	5.35		5.88
Aimp1	3.775		4.23333
AI467606	3.635		4.13667
Wee1	4.625		5.11667
Atad2	2.125		2.61333
Taf7	3.715		4.21
Pml	3.275		3.78333
2310030G06Rik	0.95		1.42333
Hist2h4	2.155		2.68
Rnd3	4.9		5.40333
Necab2	5.11		5.61333
Brca2	5.11		5.61667
AK140147	1.69		2.19667
Mmgt2	3.535		4.03667
Sowahc	4.865		5.36
Rasd2	6.48		6.98
Rec8	3.65		4.17667
Lcp2	1.66		2.13
2500004C02Rik	1.86		2.35667
Fbxw7	6.03		6.52667
Arntl2	2.115		2.62
Pfdn2	2.95		3.44667
Dnajb5	5.225		5.72333
Greb1l	3.745		4.23
Snrpd3	3.87		4.35667
Stab2	0.565		1.04667
Snapc5	1.39		1.81667
Hk3	1.305		1.84
Dgat2	5.19		5.67667
Nucb2	3.715		4.19667
Aga	2.55		3.01
Micu2	4.685		5.17333
Nr3c2	4.4		4.91
Npepl1	3.575		4.07333
Map7	5.635		6.13333
2700029M09Rik	3.215		3.69667
Atf3	1.8		2.34667
Ephb6	5.55		6.04
Stx4a	2.65		3.12
Med12	7.7		8.2
Sqrdl	1.8		2.27667
Hmgcll1	4.555		5.05
Ttc22	1.31		1.79
Mc3r	5.39		5.87667
Tcn2	2.86		3.33667
Ndufa5	2.825		3.29333
Zfp92	6.37		6.86667
Dnah9	2.975		3.46333
Noct	5.63		6.11
Atf1	2.975		3.46
Zfp804a	4.22		4.72
Csad	4.465		4.94
Gnb4	5.5		5.98333
Tipin	2.02		2.48333
Ndufaf2	1.16		1.61333
Arpc5	6		6.48333
Aifm3	4.355		4.83
Rn45s	8.405		8.60667
Tspan33	5.345		5.83
Mrps18c	2.72		3.19667
Zfand5	6.515		6.99333
Asun	3.5		3.98667
Hfe	1.625		2.1
Nln	4.96		5.43
Cetn4	1.925		2.39333
Eif2a	4.815		5.28333
Zcrb1	2.47		2.91
Cyp4f17	2.095		2.55667
Sh2d3c	4.69		5.15
AK140221	1.935		2.38667
Zc3h12c	6.07		6.55
Neto2	6.525		7.00667
Actr5	2.89		3.35667
Tnip2	2.305		2.76333
Mt2	2.18		2.70333
Fndc9	6.035		6.50667
Hmg20b	0.81		1.27
Ndufb3	3.19		3.66
Nudt22	1.755		2.18
Tbca	4.5		4.97333
Ifitm3	0.675		1.14
Ano10	5.09		5.55333
Atic	6.805		7.27
Pfdn5	4.49		4.93667
Fam76b	2.65		3.09
Scml4	4.99		5.45667
Atp10a	4.42		4.88
Pcdh7	7.975		8.45
Ccdc187	1.065		1.51
Ctnna2	6.71		7.17333
Pole3	2.09		2.55
Hook2	2.165		2.62333
Fam19a1	4.665		5.17
Mrpl47	2.8		3.26
Ndufs8	4.975		5.44
Nrros	1.38		1.83333
Sde2	4.81		5.27333
Gng10	4.74		5.19667
Ccng2	3.85		4.31667
Hr	4.965		5.45333
Lekr1	1.42		1.89
Nabp1	3.15		3.60333
Psme2	4.045		4.45667
Lrrc18	1		1.41333
Rbp1	0.6		1.04
Gm16701	1.045		1.49667
Cpq	4.44		4.89
Kcng4	1.395		1.86
Hmgn2	1.725		2.17333
Ctsl	6.38		6.83333
Lrp11	7.945		8.41667
Ginm1	4.61		5.06667
Galk1	2.535		2.98667
AK080222	2.14		2.57333
Fkbp5	6.34		6.77
Socs1	0.86		1.3
Aebp2	5.985		6.44333
Hirip3	2.44		2.88667
Efnb2	6.12		6.57667
Ift122	4.75		5.20333
Crim1	7.39		7.85
Myt1	5.13		5.59333
Gnpnat1	3.08		3.53333
Cacna1s	1.595		2.04
Hnrnpa2b1	5.995		6.45
Lancl3	6.28		6.76
Mrpl32	1.83		2.26333
Nmral1	2.46		2.90667
Ndufa2	4.175		4.61333
Fibcd1	3.56		4.00333
Cul5	6.48		6.93
Mylk	3.345		3.85333
Lrrc56	1.2		1.62333
Dnajc4	2.31		2.75333
Cep89	2.875		3.32667
Unc5d	9.02		9.49
Fam43a	4.44		4.9
Atp2c2	0.785		1.25
Ankrd34b	6.495		6.94333
Cables2	4.075		4.52333
Mrpl33	2.94		3.4
Nol4	6.725		7.17333
1700086L19Rik	5.86		6.30667
Fn3k	3.67		4.12
Lpo	0.695		1.11333
Vasn	3.705		4.15333
Dpp10	7.33		7.78333
Ppp3cc	3.195		3.62333
Irak1bp1	3.67		4.11
Kcnv1	4.49		4.94667
Col9a2	1.785		2.21333
Magee2	5.135		5.58333
Mical1	3.96		4.40667
Hmcn1	2.03		2.44667
Fahd2a	3.405		3.84333
Tma7	2.9		3.32333
Wdr43	4.62		5.05667
Snrnp48	1.375		1.81333
Erap1	4.48		4.92
Lsm8	1.96		2.37667
Gin1	1.995		2.44
Slc29a1	4.245		4.67667
2410006H16Rik	1.855		2.27333
Ice1	7.225		7.63
Rhoc	2.68		3.13
Rpp25	2.645		3.08333
Prpf38a	3.18		3.61667
Sorbs2.2	1.82		2.24333
Lars2	5.27		5.6
Pno1	3.345		3.77333
Il1r1	2.735		3.15667
Mrpl54	2.795		3.23
Dhrs4	1.61		2.01
BC095938	1.94		2.33
Zc3hav1	2.235		2.67667
Eva1c	1.34		1.77
Rrp15	0.97		1.39
Rplp2	4.71		5.13333
2310033P09Rik	2.94		3.37
Ndufa13	4.085		4.48667
Msln	1.295		1.74667
St18	3.785		4.23
Ndnl2	4.085		4.51333
1700028K03Rik	6.69		7.12333
Cfap69	2.84		3.27
Lca5l	1.19		1.62667
Etfb	3.92		4.33
Ccdc112	2.54		2.94
Ncoa2	7.985		8.42667
Osbpl3	3.645		4.07
Mks1	1.48		1.90667
Hist1h2bg	0.61		1.03667
1500009L16Rik	5.245		5.64667
Rars	5.335		5.73
AK084920	5.16		5.59
Arl13b	2.22		2.64
Gldc	2.42		2.86
Enpp2	5.49		5.92333
Pkdrej	0.825		1.24667
Calcoco1	5.735		6.17
Pigw	1.105		1.50667
Rab10os	3.69		4.11667
Prox1	6.075		6.51
Ndufb10	3.955		4.38
Tmem53	2.545		2.96333
A230103J11Rik	3.315		3.74
Skap2	2.335		2.75333
Gdap2	5.725		6.14333
Shmt2	3.15		3.56667
Oplah	3.955		4.38667
Hat1	3.365		3.77333
Lmx1a	1.2		1.7
Fryl	5.555		5.99333
Dbpht2	6.37		6.80333
Fkbp2	2.295		2.68667
Fam167a	4.54		4.95333
Lrrk1	1.69		2.09333
AK140580	2.31		2.72667
DQ693239.2	1.17		1.58667
4931406P16Rik	5.375		5.8
Ankrd42	2.97		3.37
Polr2d	3.565		3.98667
Hacl1	2.42		2.84
Trafd1	4.59		5.00667
Slirp	3.29		3.71
Vbp1	6.055		6.47667
Nsmce1	3.09		3.50333
Bnip2	4.68		5.09333
Rit2	8.005		8.41333
Armcx4	6.385		6.80667
Adgra3	5.42		5.84333
Slc25a33	5.41		5.81333
Tceal5	2.15		2.56
Ccdc53	3.105		3.54
Mospd2	3.66		4.08
Med6	2.865		3.27
Pnpla7	3.04		3.45
Kcng1	2.7		3.11
Ttc25	0.77		1.14
Snhg17	1.345		1.76667
9530077C05Rik	3.385		3.84
Racgap1	3.805		4.21
AK082064	4.48		4.87
Ccnl1	4.465		4.87667
Pfdn6	2.635		3.03
Klf11	3.54		3.95
Rpl14	5.24		5.58
Swi5	4.855		5.25333
Katna1	2.595		3.00667
Pvt1	4.13		4.54667
Zfp367	3.435		3.83
Mag	4.055		4.47667
Ift88	4.215		4.62667
Ivns1abp	6.345		6.74333
Cope	6.37		6.77667
Slc44a5	4.28		4.69333
Nadsyn1	1.015		1.37667
Kptn	3.79		4.19333
Zcchc10	2.155		2.55333
Dnaja4	5.285		5.7
Pus7	3.285		3.69667
Ryr1	1.53		1.92667
Gnl3	3.775		4.17333
Nlrp5-ps	0.71		1.17333
Vill	1.375		1.78
Ccdc59	1.85		2.23667
C330027C09Rik	1.235		1.62333
Zcchc11	5.655		6.06667
Arid1b	6.19		6.6
Dtx3l	3.63		4.03333
Cep112	1.47		1.86667
Lgals3bp	4.775		5.18333
Ythdf3	5.995		6.39667
Ubr3	8.17		8.54333
Hccs	4.99		5.39667
Slc12a2	6.24		6.64333
Golga5	4.34		4.71333
Gcdh	3.925		4.32333
Cfdp1	4.315		4.71
Xpa	2.15		2.54333
Tmsb4x	7.195		7.57667
B3galnt1	6.83		7.23333
Urb1	3.68		4.07667
Dera	0.685		1.06
AK144265	1.625		1.77333
Mrpl2	3.44		3.84
Arfip1	4.84		5.23333
Appl2	4.055		4.45333
Pnck	7.625		8.01
Nyap2	5.875		6.31
Bbs2	4.705		5.11
Zfp747	1.445		1.82667
Chn1	8.465		8.86
Fsbp	0.935		1.33
Tmc7	3.715		4.11333
Pir	1.005		1.40667
AK039878	2.6		2.99333
Satb1	5.755		6.21333
Erich1	2.42		2.77333
Mafk	3.885		4.27667
Hsdl2	4.125		4.51
Sptssa	4.615		5.00667
Tmem243	0.83		1.30333
Leprot	4.105		4.49333
N6amt1	3.985		4.37333
Hist1h4d	3.215		3.63
Nat14	5.62		6.00667
Leo1	3.3		3.67667
Bmf	1.35		1.68
Sirt1	4.24		4.64
Hectd2	4.62		4.99
Rsrc2	4.27		4.66
Mapkapk3	1.21		1.6
Gm15706	0.95		1.35333
Pecr	1.43		1.77
Rnls	0.8		1.15667
Cox17	2.7		3.06333
Zfp330	3.41		3.78667
AI413582	3.885		4.26333
Nedd1	1.295		1.66333
Serbp1	6.82		7.21333
Ankrd6	6.975		7.37
Paip2	6.93		7.31667
Zfp712	3.06		3.42667
Ankrd10	5.32		5.71
Sstr5	2.215		2.58
Adgrg2	3.285		3.63667
Arpc1b	1.14		1.51667
Plxnb3	1.355		1.76667
Gbp5	0.67		1.08
Qars	5.085		5.43333
Rapgef5	5.71		6.09667
Sart1	4.275		4.66333
Dnajc28	3.25		3.62333
Hrk	4.1		4.48
Rps14	6.03		6.39333
2010107E04Rik	3.28		3.65667
Rpl39	2.14		2.53
2410015M20Rik	4.225		4.59667
Ubqln2	8.3		8.68
2010204K13Rik	5.09		5.47
Dnttip2	3.65		4.02333
Sh3bp2	2.035		2.39667
Ercc1	3.85		4.22
Rfc1	4.89		5.27
Tial1	6.43		6.81333
BC037032	7.32		7.70333
Il18	1.825		2.20667
Grtp1	2.21		2.58333
Nacad	5.69		6.06333
Rrbp1	2.8		3.18667
Lin7c	6.87		7.25
Mbtps2.2	4.79		5.16333
Zfp281	5.26		5.64
AW551984	8.465		8.84333
Terf1	2.16		2.54
Ddx55	3.58		3.95667
Ufc1	4.81		5.18
Jam3	4.385		4.77333
Nudt10	5.355		5.73
Rpl38	2.16		2.38667
Rad54l2	5.365		5.72667
Dhx40	5.855		6.23
Snd1	7.145		7.52
Fam171b	8.265		8.64333
Rps3	6.815		7.17
Jhy	0.855		1.23667
B9d2	3.3		3.66667
Wnt2b	4.34		4.81
Gab1	4.505		4.89333
Nphp1	4.14		4.52
Gch1	4.99		5.43667
Idnk	4.14		4.50667
Rpl27a	4.675		4.97667
Tceanc	1.82		2.19333
Kcnip4	6.065		6.44667
Klhl38	0.67		1.02333
Tacc3	1.335		1.67333
Il11ra1	2.425		2.76333
Eef1b2	5.08		5.44
Atxn7	4.09		4.46667
Kif9	1.695		2.07
Mex3c	5.31		5.67667
Ddx21	4.11		4.47667
Efna5	7.2		7.61
Zrsr2	5.17		5.53333
Rcan2	7.815		8.19333
Spata5l1	0.845		1.16667
Mcm5	0.67		1.00333
Glyctk	1.16		1.52333
BC005561	3.12		3.48667
Psmg4	1.04		1.40667
Dock11	6.03		6.4
Eif1a	6.475		6.84
Papln	2.53		2.90333
Ssbp4	5.315		5.68333
Tnfsf13b	1.7		2.06667
Elavl2	6.15		6.52
Kcnu1	1.025		1.33667
Rps23	1.11		1.34667
Rasgrf1	9.53		9.88667
Cdr2	4.665		5.04
N4bp2l2	5.79		6.16667
Fhad1	2.37		2.74667
Zkscan6	2.62		2.95333
Ift27	2.875		3.23
Bdp1	5.295		5.66333
Ppwd1	2.1		2.43667
Sec13	5.125		5.48333
Cdk5rap3	3.82		4.17667
Haus7	2.075		2.42333
Rwdd2a	5.905		6.26
Fam149b	1.145		1.49333
Thap7	3.02		3.38667
Zfp956	5.615		5.98333
Dph3	4.9		5.26
Cog7	5.905		6.27
Nudt11	6.53		6.89
Rab3gap1	7.54		7.90333
Esrrg	4.3		4.72667
Spag6	3.285		3.65333
Cinp	4.255		4.61667
Dyrk3	3.595		3.95667
Rom1	2.51		2.84333
Gpr3	1.93		2.28
Rad21	6.69		7.05333
Oxsr1	5.22		5.58
Trpc1	5.215		5.56
Mtf2	4.675		5.02333
Nsmce4a	4.92		5.26333
Kctd16	4.825		5.28667
Pmm1	5.875		6.21667
Nsun4	4.23		4.6
Rap1a	4.215		4.57333
Zfp82	2.615		2.96333
Dcp1a	5.03		5.38667
Btaf1	5.015		5.37
Mgst1	1.595		1.95667
Atg10	3.375		3.72667
Zfp119a	1.635		1.97333
C1d	5.58		5.93333
Tmed5	4.765		5.11333
Tln1	5.885		6.23667
Nudcd2	3.02		3.36667
Sdhaf4	3.835		4.19667
BC049715	1.75		2.10667
Pak6	5.98		6.33667
Gemin8	2.05		2.4
Fmnl2	5.425		5.81
Tnks2	7.925		8.27333
Zranb3	3.215		3.57
Chd1	4.49		4.84667
Fdxr	2.565		2.90667
Ik	5.615		5.96
Fnbp4	4.605		4.95667
Smc3	5.235		5.59
Smad1	5.35		5.70667
Mtm1	3.455		3.80333
Palld	3.425		3.78
Med31	3.455		3.82
Ccdc107	3.015		3.36
Zfat	2.885		3.23333
Gm15772	4.4		4.73
Smc4	1.975		2.31333
Pigc	2.305		2.67667
Coq7	2.975		3.32
Zfp273	1.865		2.20333
Ndufs6	3.72		4.08
Mettl6	2.655		3
Zscan21	3.51		3.85
Prss36	1.4		1.73667
Ccdc85a	6.25		6.61333
Rnaset2b	1.405		1.6
Gxylt1	3.49		3.83
Unk	4.45		4.79667
Spice1	3.145		3.49667
Phf21a	5.615		5.97667
Cep97	4.245		4.59333
Haus8	3.055		3.38667
Klf2	1.93		2.27333
Ppm1b	5.11		5.46
AK086736	0.98		1.32667
Adgra1	7.13		7.48667
4933427G17Rik	1.395		1.73
Smoc1	5.415		5.76667
Rpia	2.075		2.41667
Spg7	4.755		5.1
Spry1	2.87		3.20667
2610306M01Rik	1.365		1.71667
Htr2a	4.095		4.44333
1810043H04Rik	1.51		1.84333
Tep1	5.035		5.38667
Has1	0.845		1.18667
Smarca1	6		6.34
Ssr2	5.87		6.22333
Timm8b	4.635		4.98333
Sec22c	6.475		6.82333
Fam124a	3.57		3.91
Zfp141	3.825		4.17333
Kank4	3.66		4.01
Rps27l	2.55		2.91
Ccdc65	2.49		2.83
Zfp692	2.455		2.82333
Rps19	4.105		4.43667
Adamts4	1.52		1.94667
Uqcc2	4.4		4.73
Tnip1	4.135		4.48667
9530052E02Rik	7.15		7.5
Phyh	6.115		6.45333
Cetn2	5.18		5.52667
Hbegf	2.91		3.24333
Tmem57	6.015		6.35333
Ifitm10	3.525		3.86667
Zfp869	4.99		5.33
Myadml2	2.25		2.59333
Mybl1	2.375		2.75333
Rps28	2.63		2.87333
Pld6	1.66		2.01333
Gtf3c1	7.715		8.05667
Faim	2.48		2.78667
M31	1.745		2.07667
Fbxo4	3.225		3.56667
Prune2	9.2		9.55333
Smim15	4.03		4.37
Tmem51	0.98		1.29667
Actr6	3.98		4.32
Slc35g1	1.765		2.19
Stk32b	4.365		4.80333
Lysmd3	2.84		3.18
Ppox	2.505		2.84
Spag7	4.4		4.74333
Metap1	5.875		6.21
Sec11a	4.1		4.42333
Pnn	3.13		3.43
Cwc15	3.46		3.78667
Rpl13	2.92		2.98333
Lactb2	2.415		2.75
Abhd10	5.385		5.72333
Trit1	2.795		3.13
5530601H04Rik	3.065		3.39
Kdm1b	5.08		5.41333
Hnrnph2	4.325		4.66667
Med11	2.215		2.56667
Mrc2	2.54		2.87333
Cc2d1b	4.935		5.27667
Urod	4.635		4.96667
Pola2	1.42		1.76333
Csgalnact2	3.8		4.12
Stat5a	2.95		3.27667
Zfp773	0.77		1.00667
Fuca1	5.125		5.47
Sars2	3.09		3.42667
Mmp23	0.78		1.17667
Megf6	3.76		4.1
Tcp11l2	4.68		5.02
Khnyn	4.74		5.06667
Polr2f	4.07		4.39667
0610011F06Rik	5.25		5.57333
Tnrc6a	7.335		7.67
Tns2	4.255		4.6
Prss35	1.84		2.16667
Banf1	4.55		4.87333
Fam162a	3.615		3.94333
Ostc	5.86		6.20667
Syt17	5.185		5.51
Myo1d	3.225		3.58333
Prdx4	3.48		3.81
Kat6b	5.505		5.84
Sipa1	2.91		3.25
Pnoc	2.495		2.86
Vegfc	0.935		1.27667
Zfp810	3.6		3.93333
Gclc	5.935		6.27333
Ptpn2	3.205		3.53667
Stard4	5.565		5.89667
Uimc1	2.995		3.32
Grp	1.01		1.34667
Cwc27	2		2.32333
Map3k3	4.29		4.61
Ebp	3.725		4.04
Ggh	4.195		4.53
2810029C07Rik	1.6		1.91
Ip6k2	5.825		6.15333
Tmem106a	2.08		2.40667
Rpgr	4.26		4.59
Lbr	3.75		4.06667
Ndufb9	4.77		5.09
9030617O03Rik	3.54		3.87333
Mfsd8	3.07		3.39667
Slc4a7	4.045		4.39
Tnrc6c	6.33		6.65333
R74862	3.46		3.79
Reck	3.185		3.50667
Hspa14	4.64		4.97
Zfp62	5.08		5.40333
Fundc2	6.185		6.52
Mad2l1bp	2.565		2.9
Pde8a	2.83		3.16
Eif2b4	3.955		4.26667
Ern1	4.835		5.16667
Hook1	5.145		5.47333
Nkd1	2.07		2.40333
Zc3h6	4.655		4.98333
Uqcrh	4.89		5.21333
Rpl32	4.755		5.07667
Srp14	5.855		6.17667
D430036J16Rik	4.465		4.88
Cnpy2	4.97		5.30667
Ctxn3	1.09		1.49333
Rack1	7.295		7.61333
Mrps5	3.32		3.64667
Shisa5	5.165		5.50333
Pars2	2.04		2.34
Cited2	4.175		4.49333
Smarcad1	5.155		5.48333
Gm5595	1.46		1.77
Taf8	3.81		4.13667
Dbr1	3.655		3.97
Topors	5.31		5.63667
Rasl10a	0.74		1.06
Churc1	4.32		4.65
Rnf2	4.99		5.30667
Hexim2	4.315		4.63667
Zfand6	4.645		4.96667
Nhlrc2	3.73		4.05667
Pdp1	6.67		6.99667
Taf15	3.76		4.06333
Zfr2	5.765		6.08333
Peli1	5.22		5.54333
Thumpd1	5.33		5.65
Cngb1	5.68		6.00667
LOC106740	3.655		3.97333
AB347309	2.015		2.24667
Tvp23b	4.79		5.11
Fam221b	1.285		1.59333
Eva1a	1.595		1.92667
Cib2	5.02		5.34
P4ha2	4.45		4.79667
Zfp51	2.32		2.62
Supt6	7.47		7.78667
Nphp4	3.4		3.72
Medag	3.45		3.76333
Nol7	3.59		3.89333
Dzip3	7.925		8.25
Plcl2	6.225		6.54667
Zcchc17	4.975		5.28333
Ppfia1	4.805		5.12667
H2afv	3.86		4.17333
Dync2li1	4.38		4.7
Elf2	5.045		5.36
Nat8f1	1.8		2.13333
Mov10	3.5		3.82667
Phactr3	5.285		5.59667
Med8	3.305		3.61
Rsl1d1	5.5		5.81
BC096037	2.56		2.87333
Kif17.2	5.125		5.43333
Htr1a	4.815		5.15333
Pnisr	4.135		4.45667
Dnajc21	3.22		3.53
Bag5	5.14		5.44333
Atp5j2	3.03		3.31
Zfp383	4.09		4.40333
D430019H16Rik	8.695		9.01
Aplf	1.71		2.03333
Rps2	4.275		4.55667
Adi1	4.865		5.18333
Parpbp	6.775		7.08333
Eps8	6.085		6.39667
Dnajc12	4.715		5.01667
B3gnt2	5.485		5.80667
Heca	5.69		5.99667
Serp1	4.795		5.10333
AK021280	3.995		4.36333
Ppp1r15a	2.905		3.20667
Hdhd3	1.62		1.87
Cdc42ep2	1.865		2.18
Ska3	0.855		1.22333
Lhfpl5	4.935		5.25
Kin	1.485		1.79667
Luc7l3	3.145		3.45
Zkscan14	2.285		2.55
2810468N07Rik	2.06		2.36667
Zfp948	3.865		4.17667
Fkbpl	2.12		2.41667
Lcorl	4.825		5.14
Cox7a2l	5.065		5.37333
Ankrd45	5.47		5.78333
Mier3	4.865		5.17333
Bnip3l	6.445		6.75667
Cryl1	2.675		2.97
Tst	2.215		2.51667
Sdk1	4.96		5.27333
Caap1	3.175		3.47333
Kcna5	5.79		6.10333
Stoml2	4.61		4.91333
Gpr6	3.525		3.82
Sh3gl3	4.32		4.63333
Add3	6.415		6.72667
Ube2cbp	1.38		1.70667
Cyp4f13	1.005		1.3
Ly6a	3.665		3.96
Rpf2	3.18		3.48333
Mkl2	8.81		9.15
Cstf2t	6.245		6.54667
Zfp93	2.335		2.64333
Lurap1l	4.185		4.49333
Mgst3	3.725		4.01667
Per3	5.185		5.49333
Triqk	4.31		4.61667
Rdh14	4.345		4.63333
Gm5148	1.73		2.04
Mrpl11	3.905		4.20333
Igbp1	4.455		4.75667
Irgm2.2	1.73		2.05
Kcnmb2	1.775		2.08333
Arnt	3.765		4.07333
Fam161a	1.285		1.60333
Lsm4	3.83		4.12667
Aifm2	3.62		3.91333
Odf2l	1.94		2.22
Smim7	5.62		5.91667
Lage3	1.925		2.22333
Usp3	3.335		3.65333
Cenpj	1.145		1.41333
Ccdc57	0.965		1.27
Ybx3	2.535		2.83333
Rpl11	2.89		2.98
Fam103a1	4.13		4.43
Top1mt	3.53		3.84
Rnaseh2c	2.005		2.31333
Rpl34	3.575		3.85333
Ifrd2	1.87		2.17
Cyld	8.04		8.34333
Sik1	5.17		5.42333
5730405O15Rik	1.53		1.81333
Ift81	4.945		5.24333
Tnfaip8l1	1.835		2.13333
Dtd1	5.355		5.65667
Med17	3.75		4.05
Zfp568	2.47		2.76667
Dse	3.25		3.54
Abcc8	3.98		4.27
Nit2	2.79		3.07333
Ank3	7.5		7.80333
Fahd1	3.12		3.41667
Snrnp35	0.955		1.20333
Thg1l	2.49		2.8
Cyth1	4.48		4.78
Dock6	3.39		3.69333
Klf6	5.215		5.51667
Gmeb2	4.51		4.81333
Mitf	0.955		1.30667
Etl4	4.575		4.9
Kdm5a	6.34		6.65
Gabra5	6.845		7.14667
Adhfe1	2.39		2.68333
Mapk6	6.52		6.82333
Tsen54	2.54		2.84667
Loxl1	1.73		2.04
Mettl5	2.91		3.20333
Msh3	4.565		4.86
Ccs	1.995		2.25
Mef2a	6.715		7.02667
Kcnk1	5.41		5.69333
Cdt1	1.14		1.43667
Noc4l	4.09		4.38333
Tasp1	4.705		4.99667
Ak2	3.735		4.04
Fam98b	4.495		4.78333
Chmp2a	4.495		4.78667
Cmbl	4.37		4.67333
Sdc1	1.01		1.30667
Hmgn3	3.61		3.90333
Gpld1	7.315		7.61333
Tia1	3.005		3.3
Ttc5	4.345		4.63667
Rpa3	0.995		1.25
Pqbp1	4.88		5.16667
Mcfd2	7.005		7.30667
Tmem209	5.125		5.42333
Ggct	0.93		1.09
Tmf1	5.31		5.59
Dlk1	9.36		9.67667
Trp53bp2	4.64		4.92667
Kbtbd2	7.02		7.32
Mrps31	3.625		3.91333
Ccz1	4.055		4.35333
Olfml3	1.555		1.87333
Setmar	1.475		1.76667
Thoc6	3.8		4.08
Pex3	4.095		4.39
Clcc1	4.45		4.74
Fau	4.665		4.91667
Lnx1	5.455		5.75333
Pcdhb12	2.435		2.69333
Rbm34	4.025		4.31
Cep290	5.135		5.43
Nipsnap3b	4.315		4.61333
Rpp25l	2.925		3.23667
Rab40b	3.475		3.76667
Otud4	5.875		6.16333
Cdpf1	1.665		1.96333
Rogdi	6.27		6.56
Asl	4.205		4.49333
Lsm14a	6.025		6.31667
1500011K16Rik	2.915		3.2
Josd2	3.14		3.43667
Cyb5r1	4.88		5.18333
Ncoa7	7.155		7.45333
Iqcc	3.55		3.85333
Rps27	3.585		3.61667
Ttc8	4.14		4.42333
Rcor1	4.175		4.47
Prpf40a	5.18		5.47333
Khdrbs2	3.145		3.42333
Arl4a	5.1		5.38667
Efl1	3.975		4.26
Fam126b	7.83		8.14
Cyb561	7.135		7.43
Tmub1	3.405		3.72
Alox5ap	1.64		1.93
Imp3	4.14		4.42333
Sdf2	5.37		5.66667
Lrrc6	1.74		2.02667
Cep63	3.225		3.51667
B630019K06Rik	7.92		8.19667
Kcnip2	5.3		5.59333
Pck2	5.195		5.48667
Pknox1	3.785		4.08
Sf3a3	4.145		4.43333
Pef1	6.215		6.49
Traf3ip2	2.955		3.26
Oard1	2.02		2.28333
Snrnp27	3.535		3.82333
Ccdc174	2.755		3.03667
Agpat4	5.79		6.1
Alkbh8	5.44		5.73
Trappc2l	5.445		5.72333
Asphd1	3.665		3.94667
Trappc13	6.9		7.18667
Phtf2	3.81		4.08667
Xrn2	4.835		5.12
Zbtb6	4.67		4.95667
Use1	4.165		4.45333
Rgs9	5.885		6.17
Wnt3	1.685		1.96333
Thoc2	5.135		5.44
Sprtn	2.795		3.08333
Eml4	5.415		5.70667
Rnf112	6.705		6.99333
Ak5	6.235		6.52
Plekhg5	5.225		5.52
Ccp110	5.215		5.5
Pdcl	3.835		4.12667
Map3k14	1.68		1.98
Esrra	3.795		4.07667
Sec63	5.5		5.79
Slc35b2	4.325		4.60333
Wdr34	5.26		5.54
Zfp26	5.13		5.41667
Slc33a1	5.805		6.08333
Slc45a1	6.115		6.39333
Nin	4.685		4.97
Abhd13	5.615		5.9
Dnajc25	1.03		1.30667
Mpnd	5.545		5.83
H2-T23	2.17		2.45667
Slbp	4.07		4.35667
Pnpt1	3.82		4.09333
Gmip	4.005		4.31
Isl1	5.65		5.95
Gm28042	2.17		2.44667
Lonp1	5.645		5.93
Tcf4	6.525		6.81667
Mvb12a	3.195		3.46333
Rps9	5.335		5.61
Mcm9	1.22		1.47333
Phf8	6.485		6.76667
Lin7b	3.42		3.69
Rem2	2.27		2.58667
Siah2	4.07		4.35333
Snrnp40	4.44		4.72333
Tuft1	2.135		2.42333
Sltm	4.14		4.42
Zfp667	5.175		5.46
Tab1	4.37		4.65667
Hnrnph1	5.87		6.15333
Zfp101	2.135		2.41
Mta2	4.77		5.05333
Dync1i2	7.17		7.45
Creld2	3.185		3.46
Anxa7	6.295		6.57333
Abcc1	4.295		4.57
Abca7	3.565		3.80667
F11r	1.425		1.7
Srxn1	7.155		7.43667
Syf2	3.44		3.71667
Nemf	4.805		5.08
Srsf6	6.72		7
Lpin1	6.485		6.76333
Mterf4	3.295		3.56667
Slc30a6	3.45		3.73333
Neo1	7.51		7.79667
Slc25a1	5.77		6.06667
Zfp131	3.6		3.87
Vash2	2.39		2.67333
Trp53i13	2.685		2.96333
Erp29	6.435		6.70667
Slc26a2	3.245		3.52
Rbpms	1.765		2.03333
Rdh11	3.66		3.93667
Ddx54	5.375		5.65
Psme1	5.61		5.88667
Utp18	4.255		4.53
Ercc6	4.715		4.99333
Ttf1	2.67		2.95
Egfl7	3.935		4.21
Prpf4b	5.435		5.71
Rgag1	2.945		3.26
Nat9	2.18		2.43
Zfp37	5.33		5.60333
Lin9	2.36		2.61667
Sgcb	5.765		6.04333
Acadl	3.845		4.11333
Zc3h10	4.25		4.53667
Cwc22	3.895		4.15667
Wdhd1	2.08		2.35333
Irak2	4.15		4.42667
Iqcb1	4.975		5.23667
4931406C07Rik	2.96		3.24
Chmp5	5.91		6.18667
Plk3	3.685		3.97333
Nkrf	6		6.27667
Araf	8.155		8.42
Rpl9	4.815		4.66333
Mrpl20	3.57		3.83667
Tapbpl	3.415		3.68667
Sdad1	5.3		5.57
2700049A03Rik	2.945		3.21667
Ninj1	3.5		3.76333
Epc2	5.83		6.10333
Zc2hc1c	2.79		3.07333
Zfp874b	3.345		3.61
Ptgis	1.18		1.45333
Csf1	5.275		5.55333
Vamp3	4.6		4.87667
Slc25a27	5.215		5.49
Gas8	1.985		2.25333
Icam5	5.265		5.53333
Timm10b	3.97		4.24667
Slx4	4.945		5.22333
Tap1	1.985		2.26667
Taf5l	4.425		4.7
Bex2	6.505		6.77
Ing3	4.005		4.27333
Socs4	3.575		3.85
Ttc38	2.65		2.93667
Chd7	3.66		3.97
Zbtb24	3.69		3.95
Nelfb	6.39		6.65667
Mettl9	5.47		5.74667
Pth1r	1.58		1.85
Ktn1	5.095		5.36667
Pdcd6	5.875		6.14667
Igdcc3	1.335		1.60333
Stmn4	4.825		5.10333
Tmem185b	4.785		5.06667
AK160668	2.35		2.66333
Mrps28	2.21		2.48
Zmat1	5.19		5.46
Gfer	3.33		3.58667
Coa6	2.605		2.87333
Kxd1	4.145		4.41333
Rnh1	6.33		6.60333
Isoc2a	2.865		3.11667
0610010F05Rik	5.69		5.95667
Ovol3	2.43		2.69667
Lrrn4cl	2.08		2.31667
Cnot10	5.58		5.84333
Gtf2b	5.005		5.27333
Dusp12	2.995		3.27333
Ptpn1	5.09		5.36
Zswim7	1.31		1.57333
A530058N18Rik	1.585		1.85667
Smarca5	6.345		6.60333
Gabra2	5.92		6.18667
Def8	6.415		6.68667
Gm10785	4.84		5.10667
Ppp4r1l-ps	3.96		4.22667
Ssbp1	2.285		2.55333
Adprhl2	3.63		3.87667
Dusp26	7.005		7.26667
2810006K23Rik	3.2		3.46333
Pnpla2	4.64		4.90333
Nup133	5.245		5.51
Tmem69	2.725		2.99333
Bcat2.2	2.29		2.54333
Gbgt1	1.35		1.61667
Zcchc14	6.52		6.79333
Neil2	1.525		1.75
Triap1	3.115		3.38333
Med30	3.475		3.74
Zbtb48	2.295		2.57333
Tro	8.925		9.18667
Ptgr2	4.96		5.22333
Tmem192	3.865		4.13
Plekha5	4.235		4.5
Vsig10l	2.3		2.56667
Npr1	1.52		1.76
Lpl	2.115		2.40333
Zscan2	2.375		2.64333
Xylt1	5.645		6.04333
AK082432	2.065		2.33
Fam178a	7		7.27
Mrps9	3.555		3.81667
AK020376	4.095		4.37333
Smek1	5.75		6.00667
Fmr1	4.44		4.70333
Mxd1	4.165		4.43333
Katnal2	3.21		3.47667
Aldh7a1	6.155		6.42
Phf20l1	5.175		5.44
Ndufv3	5.135		5.39
Pvrl2	3.995		4.26667
P4ha3	3.735		4.04
Senp7	6.115		6.38
Chmp1b	4.35		4.61333
Tcerg1l	4.235		4.50333
Bfsp1	0.915		1.17333
Smchd1	5.81		6.07333
Actl6b	5.5		5.76
Jazf1	6.2		6.46333
Tmem258	2.37		2.63333
Tax1bp1	7.02		7.28
Rbak	2.47		2.72
Luc7l2	6.67		6.94667
Acly	8.21		8.47
Gabpa	5.245		5.49667
Mynn	4.575		4.84
Ppm1g	5.435		5.68
Bbs10	2.82		3.06667
Zfp472	1.845		2.07
Nme6	1.53		1.79667
Eps8l2	1.435		1.68
Kdm1a	6.065		6.32
Xk	6.32		6.59
Brinp1	7.385		7.65
Sh2b3	3.725		3.98667
Mettl17	2.535		2.80667
Ppm1d	3.71		3.96667
Ifit2	2.855		3.16667
Sgcz	2.11		2.37667
Cldn11	4.665		4.92667
Utp3	3.625		3.86667
Cdc37	6.015		6.28333
Adcy2	6.55		6.81333
Bmp3	4.49		4.74333
Ell2	4.885		5.12333
Pik3c2a	5.855		6.12
Sh3rf1	6.13		6.38667
Pcp2	1.81		2.06667
Grik1	4.19		4.44333
Pdcd5	1.23		1.43
Tdrd7	5.24		5.5
Gm561	2.225		2.46333
Tor1aip2	5.955		6.21333
Mcts2	1.89		2.13333
Specc1l	6.65		6.91
Pop1	2.405		2.66333
Dhx9	7.35		7.61
Resp18	8.95		9.18667
Gusb	4.08		4.34
Msrb1	2.29		2.54
Fbxo30	3.97		4.22333
Bud13	3.56		3.81667
Brix1	4.665		4.92333
Zfp597	5.62		5.88
Idh2	4.74		4.98333
She	2.72		2.97333
Fuom	3.57		3.82667
Map3k2	6.595		6.85333
Psma7	5.23		5.46667
Pdcl3	3.44		3.67333
Smpd4	3.275		3.52667
Stambpl1	4.58		4.83333
Map3k5	6.21		6.47
Stag2	6.115		6.37
Rnf8	4.455		4.71333
Thoc7	5.05		5.30667
Pkn2	4.68		4.93667
Zfp513	3.18		3.42333
Znhit1	3.24		3.49
Cdc25a	4.565		4.84
1110059G10Rik	2.235		2.48667
Coq4	3.795		4.05333
Dfna5	3.205		3.46333
Arc	2.95		3.18333
Cct2	7.32		7.57333
Fam13a	3.98		4.23333
Gde1	7.145		7.39333
Rpl27	2.07		2.16333
Ndufb2	4.605		4.86667
Chchd1	3.115		3.35667
Snw1	5.535		5.78667
Ash2l	5.91		6.16333
Emc2	4.445		4.70333
Hars	5.67		5.92
Polr1d	4.18		4.43667
4932438H23Rik	1.59		1.86333
Arl6	4.945		5.20667
Ddx47	5.4		5.66
9530051G07Rik	1.45		1.68
Dpcd	4.185		4.43333
Spcs3	6.275		6.52667
4930581F22Rik	4.355		4.60667
Zfp655	6.145		6.40333
Dpy30	3.225		3.48
Adk	4.795		5.04333
1810055G02Rik	2.35		2.59667
Fopnl	4.915		5.16
Wfs1	6.415		6.67
Ddx19b	4.405		4.65333
Qdpr	6.395		6.64667
Atraid	5.6		5.85667
Zfp407	5.055		5.3
Mccc1os	4.525		4.79667
Actl6a	3.515		3.76667
Parp2	3.175		3.41667
Apex2	3.43		3.67333
Cfap20	4.555		4.80667
Ttc27	4.035		4.29
Cyp20a1	3.335		3.58333
Ugt8a	3.94		4.16
Capn10	4.795		5.04667
Zfp839	2.915		3.15
Por	6.38		6.63333
Tmx1	6.6		6.85333
Flrt2	6.105		6.40333
Pros1	3.73		3.98
Cmtm5	2.725		2.96667
Izumo4	4.445		4.69333
Nrf1	4.15		4.39667
Pcmtd2	6.03		6.28
Fundc1	6.41		6.66
Brd7	4.07		4.32333
A930017M01Rik	6.145		6.39
Atr	3.39		3.64667
Smc5	4.82		5.07333
Rbm22	4.25		4.47667
Sgtb	6.045		6.30333
Snrpb2	3.305		3.54333
Chmp3	6.46		6.71
Hnrnpdl	5.92		6.16667
Tmed7	7.6		7.85
Mphosph6	1.42		1.66
Zfos1	2.8		3.04667
Cgrrf1	4.07		4.30667
Zfp326	4.18		4.41
Baiap3	9.74		9.98667
Fus	5.305		5.54333
Slc16a6	3.79		4.04
Bms1	3.51		3.76
Tnfrsf1b	2.48		2.73
Zfp119b	0.955		1.18333
Suclg2	2.26		2.51
Rnf167	5.11		5.36333
Rbm7	3.87		4.10333
Jmjd1c	6.485		6.73667
Adcy6	6.825		7.07667
Cul4a	6.43		6.67667
Selk	4.86		5.11
6330408A02Rik.2	1.16		1.39667
Spata7	4.005		4.24667
Zfp286	3.345		3.59667
Sh3bp5	3.585		3.81333
Suv420h1.2	5.83		6.07667
Fnip1	5.735		5.98333
Pla2g6	5.02		5.27333
Trim32	7.925		8.16333
Arap1	4.165		4.42
Polr3gl	3.52		3.77333
Amt	3.75		4
Ncapg2	2.91		3.15667
Rab24	4.48		4.72333
Bcas2	5.345		5.58667
Hnrnpm	4.565		4.80667
H2-M3	1.55		1.76667
Nupl1	6.225		6.46333
Tmem39a	2.66		2.87
Wbp1l	5.41		5.66
Myl6	3.83		4.03
Polr1c	3.975		4.20667
March2	4.825		5.07333
Ilkap	4.31		4.56333
Nbr1	6.47		6.71667
Fbxl21	4.85		5.12333
Rpusd3	2.02		2.25
Xrn1	6.115		6.36333
Cdk11b	4.375		4.61333
Zfp35	4.05		4.29
Wdr31	3.01		3.25
Scn9a	7.73		7.98
Khk	3.395		3.63667
Agbl3	3.46		3.7
Slc4a1ap	4.37		4.61
Zfp955b	3.505		3.74667
Bloc1s4	2.32		2.52333
Ftsj3	4.295		4.52333
Pi4k2b	0.79		1.06
Pard3	5.475		5.71667
Krcc1.2	2.69		2.92333
Syncrip	5.755		6.00333
Cox4i1	6.985		7.21333
Pomp	5.79		6.03333
Chchd6	4.885		5.11333
Fra10ac1	0.97		1.20667
AK086757	4.46		4.74333
Hdac4	6.9		7.15333
D1Ertd622e	5.01		5.25333
Bcap31	5.7		5.95667
4930506C21Rik	3.735		3.96333
Crebzf	4.15		4.39333
Ptbp2	6.775		7.01
Rccd1	1.1		1.33667
Zbtb41	6.02		6.26667
Babam1	5.3		5.55
Ccdc43	4.12		4.36
Atf5	3.62		3.86667
Atp5e	3.605		3.83667
Cwf19l2	4.37		4.60333
Scx	1.22		1.46333
AK081223	5.65		5.89333
Lmf1	3.46		3.7
Cep76	2.725		2.95667
3110082I17Rik	2.315		2.54
Sh3bp1	1.88		2.18667
Mrpl23	2.765		2.98667
Naa50	6.69		6.93333
Rpl7	5.9		6.10667
Klhl9	7.73		7.97
Axin1	5.195		5.44667
Inpp5j	3.695		3.93
Hp1bp3	7.88		8.12333
Ppp6c	5.48		5.72333
Zfp780b	4.535		4.77333
Sec61g	1.2		1.26
Mpi	5.49		5.72333
Pspc1	5.1		5.33
Kif5b	7.61		7.84667
Gnpda2	4.485		4.73333
Slc1a1	7.005		7.24667
Usp25	4.525		4.76667
Ulk4	2.955		3.21
Pdlim4	1.54		1.76
Exosc1	3.02		3.24667
Rarb	3.22		3.46
Cc2d2a	4.155		4.39333
Rnpep	5.01		5.26
Ube2b	7.23		7.47
Paip1	6.435		6.67
Dpm3	2.175		2.41667
Gm16712	1.615		1.85333
Azin1	6.735		6.97667
4732491K20Rik	1.96		2.17333
Ubxn1	4.695		4.93667
Ifrd1	3.425		3.67
Dcaf6	5.59		5.82667
Ythdf1	5.705		5.94
Mrps21	2.885		3.13
1110034G24Rik	1.84		2.07333
Arid3b	1.18		1.40333
A230072C01Rik	2.94		3.17333
Kcnt1	5.7		5.94333
Ifngr1	3.8		4.02333
Pard6b	2.39		2.63
Gatb	3.725		3.95333
Kcnip1	6.245		6.48
Rnf31	5.17		5.40667
Mfap3l	5.92		6.21
Stk36	2.285		2.51667
Rdh12	0.835		1.05667
Metap2	6.52		6.75333
Aven	2.135		2.34
BC075671	1.67		1.89
Srgap1	6.8		7.13667
Hist2h2bb	2.705		2.98
Adck3	4.065		4.29667
Yipf4	5.895		6.13667
Ndufa4	6.235		6.46
Nck2	4.27		4.49667
Bsdc1	6.42		6.65667
Chic2	3.6		3.83333
Sart3	4.945		5.17667
Tpd52l1	3.995		4.22
Ccdc151	1.57		1.77333
Cpeb1	5.69		5.92667
Rgs7	5.35		5.58333
Gtf2a2	3.365		3.61
Zfp146	4.585		4.81
Gnb5	6.945		7.18333
Zc3h7a	3.575		3.81
Snupn	2.86		3.07
Phka1	4.885		5.12
Rpl13a	5.435		5.66333
Anln	2.09		2.37667
Col4a2	4.25		4.47667
Mrpl18	3.505		3.73667
Nrep	3.705		3.95333
Mum1l1	4.85		5.07
Pde4d	7.33		7.60333
Slc25a32	4.025		4.26333
Vta1	5.61		5.84333
Tmem39b	2.84		3.07
Khdrbs1	7.075		7.31333
Sra1	4.32		4.55
Rpap3	4.61		4.84667
Fam3a	3.78		4.01333
Trmt61b	2.53		2.76
Bod1l	5.58		5.81333
Arpc5l	5.445		5.67
Orc6	3.645		3.86333
Pnkp	3.3		3.53
Cdc42se2	7.16		7.39
Trim39	3.865		4.10667
Phkb	5.69		5.92333
Dkc1	4.57		4.80333
Fam151b	0.955		1.19667
Sipa1l2	6.515		6.74
Aarsd1	3.965		4.18
Btg3	3.865		4.10667
Ptpn12	5.035		5.26333
Kdm4c	4.475		4.70667
Ccdc86	2.23		2.45333
Mmaa	3.545		3.77667
Auh	5.31		5.54
Spin2c	1.935		2.16333
Brat1	3.62		3.84667
Exoc6	4.79		5.02333
Snapc1	5.235		5.47
Rad51c	2.465		2.70333
Telo2	3.695		3.92667
Ahcyl1	8.155		8.38667
Dph6	4.69		4.92333
Deb1	3.395		3.60667
Chd3os	6.545		6.77667
Tob1	4.67		4.9
Mbnl2	8.295		8.53333
Cxxc1	5.285		5.52
1810037I17Rik	2.625		2.86333
Rptor	7.17		7.4
Rps3a1	5.315		5.50667
Nup107	3.945		4.17667
Paxbp1	4.175		4.38
Scfd1	5.435		5.66333
Hspa12b	3.345		3.57333
Syne1.2	5.77		6.00333
Gcsh	5.125		5.35
Tmem260	5.435		5.67667
Prr33	0.83		1.06
Txnl1	6.775		7
Dusp10	2.995		3.22667
Rbm12b2	2.45		2.67667
Safb	4.01		4.24667
B9d1	2.815		3.05
Chkb	3.45		3.67
Sucla2	6.745		6.96
Rnf180	3.955		4.18333
Eef1akmt1	3.745		3.97333
Tra2a	5.075		5.30667
Uhrf2	6.19		6.42
Zranb1.2	5.335		5.56333
2410016O06Rik	3.43		3.65333
Bbs5	2.9		3.12
Zfp449	3.845		4.07333
AK138476	1.705		1.92333
Fbrs	4.295		4.54
Tmem87b	6.11		6.33333
Abhd18	2.41		2.63667
Ctsf	5.535		5.75333
Map4k4	6.085		6.31
Wdr70	3.62		3.84333
Cpt2	3.985		4.20333
Nagpa	2.74		2.96
Prpf6	6.275		6.49
Nufip1	3.875		4.1
Cep70	3.24		3.46333
Bhlhb9	7.89		8.11
Lin54	3.705		3.93333
Fam96a	3.82		4.04
Ccnl2	3.99		4.21333
Fbf1	6.13		6.36333
Mrpl38	4.855		5.08
G2e3	3.48		3.70333
Gabrq	8.195		8.42
Ift74	3.99		4.19667
Gcc1	4.825		5.04667
Edc3	4.81		5.03667
Ap1s2	7.255		7.48
Clk4	3.205		3.43
AK077171	1.235		1.44667
Bnip3	5.695		5.90667
Vps51	5.665		5.88667
Parp1	4.6		4.82
Cep135	2.93		3.16
Thbs2	2.965		3.18
Mtg1	3.165		3.37667
Timm10	3.3		3.49667
Pcbd2	1.95		2.16333
Ermn	2.885		3.13
1110012L19Rik	1.835		2.02
Herc3.2	6.915		7.14333
B230118H07Rik	3.625		3.85333
Pyurf	4.725		4.96
Rps11	6.69		6.89667
Ctdp1	4.62		4.84
Rnf123	5.93		6.15333
Tra2b	5.02		5.24
Tatdn1	5.725		5.94333
Svbp	1.205		1.42333
Mfsd14a	6.06		6.28333
Gigyf2	5.62		5.84
Lmnb2	4.31		4.53
Gtf2e2	3.37		3.58333
Ccdc12	2.505		2.73333
Dr1	5.965		6.18667
Jrkl	3.685		3.9
Ndufb11	5.015		5.23
Srek1	5.075		5.30333
Klhdc9	4.22		4.44333
Hdx	2.655		3.10667
Tuba8	1.945		2.16333
Lrrfip2	4.695		4.90667
Crlf3	3.375		3.58667
Mien1	3.74		3.95333
Dapk3	4.8		5.01667
Zfp958	3.475		3.68333
Tdrd3	3.425		3.66
Rps4l	4.65		4.87
BC029214	3.56		3.77333
Kbtbd8	2.735		2.95667
Sorbs2	6.205		6.42333
Dusp6	3.41		3.64667
Utp11l	1.435		1.65333
Ankra2	5.215		5.43333
Erbb3	1.135		1.35667
Larp4	5.38		5.60333
Arpc2	6.645		6.87
BC026585	2.03		2.22667
Psmb1	6.745		6.96
Ppp4c	5.41		5.62333
Ppp4r2	5.12		5.33667
Ypel3	6.215		6.43333
Tmed3	5.295		5.51667
AK047187	1.68		1.9
Kti12	3.805		4.02333
Tagln3	7.15		7.36333
U2surp	6.345		6.57667
Dnajc9	3.87		4.07667
Tsta3	4.235		4.45
Sntb2	3.495		3.79333
Rpl4	7.89		8.09667
Skiv2l2	6.555		6.77667
Top1	5.97		6.18333
4833422C13Rik	2.23		2.46
Prmt9	4.605		4.82667
Fndc1	2.775		2.99
Tkfc	4.39		4.60333
Guk1	5.77		5.98
[truncated: 10,635 more rows]

## Sheet: Figure S1d left
	Fed	Induced	Unchanged	Repressed
Plin4	1.06	2.545
Pla2g4e	2.685	3.68
Slco1a4	4	4.72
Fbln5	3.52	4.32
Slc44a5	4.21	4.91
Etnppl	4.275	4.84
Nnat	8.13		7.685
Crebrf	7.505		7.925
Hnrnpc	6.845		6.4
Lrrc8a	7.445		7.85
Sdc4	6.245		6.72
Elovl5	6.91		6.415
Hspa5	9.055		8.62
Ppp1r9a	9.4		8.955
Fkbp4	7.255		6.825
Cstf3	6.51		6.925
Tk2	6.26		6.665
Gap43	7.445		7.025
Ezr	4.975		4.41
Msmo1	6.2		5.625
P4ha1	5.345		4.775
Slc25a36	6.69		7.15
Calr	7.61		7.21
Pdrg1	5.2		5.755
Hmgcs1	7.91		7.545
Sorbs1	7.845		8.265
Tspan13	7.33		6.925
Txnrd1	7.125		6.675
Ghrl	1.86		2.72
Unc5b	5.575		5.075
Itih5	6.205		6.595
Hr	4.895		5.395
Fam159b	3.675		3.015
Ncan	7.7		7.32
Prok2	3.18		1.46
D930015M05Rik	6.73		7.16
Inpp5k	4.845		5.47
Slc7a11	6.67		6.07
Stip1	7.14		6.675
Gpc3	4.84		4.325
Tra2a	5.005		4.33
C1ql1	1.74		0.56
Cdh10.2	4.865		4.36
Pfn1	5.19		4.735
Sult1a1	1.33		2.415
Kcnq3	7.53		8.105
Slc38a3	4.8		4.245
Tef.2	8.435		8.85
Acox3	4.785		5.255
Pik3ip1	4.555		5.05
Chordc1	5.56		4.77
Bag3	2.635		1.785
Hsph1	8.51		7.925
Tubb3	9.135		8.755
Eno1	7.61		7.255
Adck3	3.99		4.595
Oxtr	4.89		4.255
Ddx17	7.96		7.545
Vim	5.86		4.82
Slc24a4	4.415		4.895
Garnl3	5.545		5.96
Tigar	5.03		4.56
Phyhd1	1.73		2.74
Gpr165	7.815		8.26
Nppc	2.88		3.705
Pnpla7	2.97		3.785
Htr3b	-0.52		1.335
Cthrc1	4.34		3.555
Hapln4	7.12		6.725
Gm1673	4.4		3.875
Ttc39aos1	3.37		4.1
Tmem245	8.48		8.89
Nxph3	3.925		2.59
AK030646	3.17		3.905
Chga	6.67		6.295
Rnpep	4.94		4.495
Cnr1	7.595		7.955
Rasgrp1	7.115		6.44
Cacybp	7.04		6.705
Gm16432	2.66		3.665
Smarca2	8.29		7.955
Fosb	3.64		2.69
Wdr78	4.015		3.395
Cdh19	2.28		2.95
Tomm34	6.495		6.125
Zkscan16	6.775		7.145
Itgav	5.655		6.02
Manf	5.66		5.25
Per3	5.115		5.79
Rnf144b	5.18		5.625
Bsn	7.28		7.6
Metrn	3.6		2.99
Cyp51	6.215		5.825
Dynll1	6.26		5.915
Tmtc4	6.305		5.26
AK047676	3.77		4.245
Creb3l1	2.83		1.78
Macf1	7.345		7.67
Abcg1	7.325		7.625
Adrbk2	6.91		7.31
Hexa	5.805		5.38
Zfp950	3.42		3.935
Ostc	5.79		5.425
Ppid	5.4		5.02
Smg1	7.485		7.805
Sh3pxd2b	5.385		4.985
Tnfrsf11b	3.9		2.935
Cish	3.38		2.785
Klhl24	6.74		7.07
Rgs4	7.28		6.945
Plce1	5.065		5.43
Rapgef6	6.8		7.145
Frmpd3	6.675		6.99
Ptges3	6.405		6.065
Asb1	6.675		6.985
Dbpht2	6.3		6.71
Eif4b	8.375		8.72
Wbscr27	3.025		3.805
Ndrg1	6.24		6.735
Efemp1	1.215		-0.06
Luc7l2	6.6		6.965
Prr36	5.085		5.46
Cep295	4.11		4.555
Rdh5	1.16		-0.165
Hspa8	9		8.69
Crispld2	3.37		2.5
Cdh24	4.09		4.585
Pdk2	5.475		5.82
Apln	4.09		3.48
Syne1.2	5.7		6.045
Tuba1a	8		7.71
Cd24a	5.51		5.11
Cct7	7.91		7.6
Oprl1	7.59		7.92
AK045371	5.16		5.515
Socs2	4.125		3.39
Magee2	5.065		4.675
Smarca4	7.06		6.725
Hspd1	6.185		5.865
Rph3a	8.08		7.795
Lepr	5.15		4.75
Ptpdc1	6.185		6.545
Tubb4b	7.4		7.075
Isyna1	6.22		5.865
Srsf10	5.41		4.985
Nrp1	6.05		5.695
9-Sep	5.67		5.26
Arhgef10	4.35		4.765
Abca1	6.5		6.84
Cd63	4.845		4.355
Faxc	8.03		8.385
Srsf7	6.015		5.505
Hnrnpa2b1	5.925		5.6
Mad2l1	2.81		2.115
Nr4a2	3.45		2.875
Slc35g2	6.24		5.925
Slc45a4	5.525		5.88
St13	6.495		6.195
Stbd1	2.015		1.17
Elk1	4.575		5.105
Traf3ip2	2.88		3.405
Sorcs2	7.52		7.175
Bcat1	8.245		8.575
Snhg17	1.28		2.085
Hspb8	5.235		4.87
Snhg1	2.2		2.96
Sfpq	6.04		5.69
Gskip	6.045		5.73
Lrrc29	0.775		1.7
AK032426	5.655		6.005
Eml2	7.05		7.35
Brca2	5.04		5.485
Rttn	2.125		2.86
AK038852	5.265		5.6
Ednrb	6.405		5.765
Slc6a6	6.45		6.8
Bub1b	0.045		1.165
Hsp90b1	8.385		8.065
Ccdc157	5.85		6.265
Gla	3.785		3.265
Kif17.2	5.055		5.46
Unc13a	7.615		7.13
Pign	5.055		5.435
Adamts9	3.045		2.365
Slc27a1	5.64		5.99
Syt14	6.43		6.84
Susd2	6.125		6.575
Hacd3	8.215		7.895
Gm13157	0.015		1.165
Klf13	7.055		7.385
9030617O03Rik	3.47		3.92
Ptpn5	7.65		7.23
Qrfpr	2.74		2.095
Cartpt	9.18		8.705
Eda	3.435		3.905
Nefl	7.955		7.63
Tfdp2	5.57		5.88
Ptk2b	4.175		4.56
Clmn	7.115		7.39
Lrrc58	9.6		9.935
Sepp1	7		7.3
Agpat4	5.72		5.35
Pcbp1	7.015		6.72
Chrm5	4.965		4.515
Adcy6	6.755		7.285
9430015G10Rik	3.89		4.315
Kcnj11	4.775		5.145
Fosl2	5.8		5.28
Arhgap21	6.595		6.9
Prokr2	4.7		3.855
Bcs1l	3.91		3.455
Hpcal1	6.605		6.32
Gpr179	3.69		4.46
Col8a2	1.7		0.705
Ccnd1	5.3		4.895
Lmo1	3.305		2.735
Nov	3.77		3.155
Tpm4	4.55		4.11
Atxn1l	6.06		6.38
Foxred2	6.18		6.495
Hsp90aa1	8.435		8.125
Vps33a	7.9		8.17
Mfi2	1.615		0.56
Nfat5	8.005		8.285
Gm340	4.93		5.265
Sstr1	6.515		6.81
Timp4	4.585		4.925
Ppp1r11	5.755		5.45
Tpm3	5.295		4.92
Hist1h2be	2.175		1.42
Prmt2	8.48		8.225
Arhgef33	1.705		2.485
Slmo1	5.135		5.515
Ppp1r17	4.35		4.78
Uqcrq	4.875		4.51
Pou2f1	5.145		5.47
Phf14	5.235		5.56
Nr4a3	4.26		3.82
2410131K14Rik	5.905		6.23
Cyp2d22	3.69		4.09
Moxd1	1.165		0.105
Rian	7.625		7.91
Cox5a	6.2		5.9
Syt4	8.785		8.425
Baalc	7.125		6.75
Irf3	2.39		1.71
Amy1	0.435		1.895
Snx30	7.18		7.435
AK081211	5.595		5.96
5830444B04Rik	3.025		3.525
Sncaip	2.43		1.755
Vstm2l	6.245		5.955
Reck	3.115		3.6
Akap7	5.225		5.545
Papss2	3.14		3.65
2700054A10Rik	2.955		3.455
Cpeb2	7.33		7.58
Wdyhv1	4.185		3.765
Hspa4	8.535		8.275
Tatdn2	5.58		5.885
Mboat2	6.945		7.295
Igsf21	4.65		4.29
Tns3	6.22		6.54
Nr1d2	6.96		7.35
Trp53i11	7.51		7.185
Disp2	10.305		10.6
Cd83	6.605		6.895
Zfp687	5.87		6.16
Sncb	6.095		5.77
Smyd3	6.21		6.51
Chst11	7.22		6.88
Prpf40b	5.135		4.805
Ahsa1	5.97		5.65
Arhgef3	4.495		4.855
Ywhah	7.59		7.345
Xbp1	7.075		6.8
Bcl6	4.02		4.585
Bach1	4.055		4.425
Fndc5	5.11		4.705
Ncoa5	5.725		5.395
Taldo1	5.02		4.68
AK048595	7.095		7.375
Ace	5.61		5.94
Cdh1	0.955		-1.515
Hrh3	5.835		6.215
Wnt4	3.24		2.645
Abcf2	6.31		6.025
Wipf3	5.105		5.445
Lrrcc1	3.945		4.315
Otud4	5.805		6.08
Fam163a	3.15		2.575
Parp3	1.33		0.38
Cct5	7.395		7.145
Cpq	4.37		3.98
Psmc4	6.13		5.84
Gm996	5.73		6.08
Aif1l	2.95		2.275
Sv2b	6.55		6.81
Plekhm3	7.27		7.525
Hspe1	3.565		2.985
1700086L19Rik	5.79		6.105
Mccc1os	4.455		4
Mob3b	5.02		4.695
Htatsf1	5.39		5.06
Lamb3	4.135		3.7
Rgs20	4.18		3.695
Fancm	4.395		4.755
AK161964	3.195		2.665
Rasgrp2	4.185		3.78
Fam189b	4.855		5.205
Zfp871	7.855		8.1
Srebf2	8.3		8.005
Fndc3b	6.805		6.525
AB351656	3.955		4.32
Kif17	6.02		6.305
Slc30a7	6.615		6.905
Adck4	4.515		4.155
Ubl3	7.6		7.335
Gdap1l1	5.83		6.115
Zkscan1	7.075		7.325
Trp53inp2	7.225		6.975
AK148054	0.61		1.73
Zfp811	4.155		4.52
Uhrf2	6.12		5.825
Abcc8	3.905		4.33
Ifi27	4.435		4.07
Il33	3.755		2.74
Eno1b	3.435		2.93
Tecr	7.455		7.21
Xpo1	6.69		6.35
Zfp346	4.98		5.29
C1galt1c1	5		4.675
Tst	2.145		1.34
Taf7	3.645		3.185
Cd38	5.36		4.945
Nat14	5.55		5.245
Ypel3	6.145		6.445
Lbh	7.105		6.79
Marcks	7.03		6.7
Atp10a	4.35		4.775
Aldh6a1	6.065		6.38
Man1c1	4.945		4.485
Dock9	6.645		6.935
AK039132	4.1		3.69
Cryab	2.675		2.07
Igf1r	7.33		7.565
Med12l	7.59		7.87
Adgrf5	5.355		5.68
Zdhhc4	3.775		4.205
D930028M14Rik	1.09		1.84
Sod3	2.655		1.885
Nid2	4.58		4.23
Cxcl12	5.115		4.66
Unc5d	8.945		9.25
Syne1	7.15		7.435
Fam234a	4.095		4.465
Slc25a14	5.44		5.12
Khdrbs3	5.535		5.23
Esd	5.48		5.16
Egfem1	2.93		3.455
Dsp	2.73		2.18
Mcm7	3.025		3.48
Sqle	6.305		6.035
Fads2	6.055		5.615
Orc3	7.505		7.805
Rraga	7.205		6.945
Fbxl17	8.515		8.78
Wdr13	7.06		7.3
Dad1	5.54		5.25
Cacna1b	8.195		8.485
2610044O15Rik8	3.075		3.645
Fam179a	4.62		4.155
AK162602	1.515		2.2
1810043G02Rik	4.705		5.025
Tagln2	3.275		2.665
Jarid2	4.91		5.22
Wbp5	5.67		5.37
Megf9	7.625		8.035
Emc10	7.525		7.27
Purg	5.31		5.69
Irs4	9.985		9.7
Gm8773	-0.35		0.945
Rc3h2	7.92		8.18
Ldha	7.54		7.3
Caprin1	8.53		8.295
Dnaja4	5.21		4.88
Cftr	1.53		2.33
Pth2r	2.775		1.83
Icosl	1.645		2.305
Cpne4	6.56		6.25
Ranbp1	4.495		4.14
Pla2g12a	4.505		4.88
Ccdc184	5.42		5.1
Hdac2	6.395		6.14
Bcl2	5.645		5.29
DQ564999	3.785		4.195
Hnrnpll	5.925		5.635
Pstpip2	1.8		2.4
Wnk2	6.69		6.925
Jade2	6.795		7.05
Slc38a11	2.07		2.62
Serping1	1.865		0.855
Cnnm3	6.52		6.775
Ascc3	5.8		5.53
Mkl2	8.74		9.065
Pdpr	4.485		4.8
Edem1	4.405		4.73
Fbxl20	6.87		7.14
Lrrc42	3.795		3.395
Rps6ka5	4.765		5.245
Rnf217	5.115		5.445
Pdia3	7.97		7.74
Tcta	5.755		6.085
Zbtb44	6.94		7.195
Snx22	4.725		4.39
Tspan31	5.685		5.405
Dnajb1	6.28		5.975
Ltv1	2.915		2.42
Snx3	7.005		6.755
Acacb	3.1		3.535
Bbs7	4.285		3.915
Tmcc3	7.355		7.63
Dlg3	6.89		6.655
Nme2	4.645		4.32
Tbc1d24	7.34		7.565
Zfyve27	6.755		6.99
Frs2	6.815		7.07
Cep41	3.92		3.455
Zfp92	6.3		6.04
Ccdc73	3.935		4.38
Spag9	8.97		9.21
Fam13a	3.91		4.29
Gfm1	5.025		4.725
Ngb	6.64		7.1
Pdia4	5.96		5.62
Thsd7b	5.01		5.45
Pdia6	6.86		6.595
Pitpnm2	6.995		7.275
Pcdhb20	3.43		2.985
Ap1s1	6.365		6.085
Eef1e1	4.895		4.585
Fam214a	5.415		5.73
Kcnh8	3.615		3.185
Tnik	7.66		7.905
Rtn4ip1	4.2		3.835
Mapk4	6.48		6.72
Cfap44	1.93		2.545
Plod1	3.775		3.135
Mpp7	3.025		3.7
Zfp266	6.19		6.485
Jmy	7.025		7.255
Psg16	3.045		3.495
BC019819	0.295		1.155
G3bp1	6.005		5.73
6430573F11Rik	2.91		3.42
Tpcn1	5.99		5.72
Thbs2	2.89		2.315
Ankrd23	3.66		4.09
Wdr81	4.96		5.3
Cacng5	6.655		6.365
Ldlr	6.205		5.925
Sema5a	9.525		9.775
Matn2	4.62		4.275
Erp44	5.475		5.195
Slc7a1	7.165		7.42
Rgs7	5.275		4.99
AK160668	2.28		2.83
Irf2bpl	6.685		6.445
Spg7	4.68		4.985
Nxph4	3.24		2.81
Mapk10	8.12		7.87
Ccdc67	1.36		2.09
Foxr2	1.81		2.4
DQ699523	6.565		6.985
Rad18	3.54		3.955
Maged1	10.37		10.12
Pamr1	1.715		0.86
Map6d1	4.56		4.15
Snrpa	3.905		3.485
Ano7	1.965		2.645
4833422C13Rik	2.155		2.785
Ppp4r4	6.02		5.76
Tbc1d9b	8.255		8.515
Ppa1	5.89		5.59
Cisd1	5.835		5.57
Col4a3bp	7.505		7.775
Sytl4	4.61		5.02
Grm4	4.825		4.445
Cdkl3	3.045		3.465
Mobp	5.535		6.01
Rc3h1	8.04		8.305
Npr3	3.34		2.63
AA414768	4.14		3.73
Slc6a15	6.34		6.695
N4bp2l1	6.77		7.01
Slc16a6	3.72		4.12
Cfl1	7.455		7.225
Dnajb11	4.025		3.59
Zfp704	7.325		7.54
Hist1h4d	3.145		2.71
Lrrc75b	6.33		6.655
Tubb2b	5.725		5.445
Myo1e	2.4		1.65
Psme1	5.535		5.245
Arhgef37	0.6		1.385
Plpp3	7.27		6.96
Klc2	7.505		7.25
Zfp383	4.02		4.42
Azin1	6.665		6.415
Psmf1	5.66		5.95
Cyc1	6.055		5.805
Creld2	3.11		2.57
2410006H16Rik	1.785		2.385
Shisa6	5.435		5.69
Akap11	8.975		9.205
Vgf	9.68		8.67
Cox7c	3.61		3.225
Dgke	6.77		7.025
Zfp810	3.53		3.895
Klf8	3.435		3.815
Spsb4	3.25		2.8
Ppp1r1a	3.325		2.915
Chrna7	5.585		5.195
Mysm1	5.255		5.54
9330159F19Rik	7.205		7.455
Erlec1	6.585		6.83
Itpr1	8.39		8.88
Arhgef10l	6.265		6.515
Mcat	4.1		4.45
Taf15	3.69		3.29
Kcnd1	2.995		3.44
Gm7457	7.705		7.915
Hsd11b1	1.825		1.09
Ppp4c	5.34		5.06
Hs3st5	3.69		3.295
Lama2	3.01		3.555
Gda	8.43		8.765
Ppp2r2a	6.55		6.31
Nedd9	5.41		4.93
Pdpn	2.76		1.885
Ubash3b	5.8		5.48
Chl1	8.855		8.56
Suclg1	6.355		6.12
Osgep	4		3.61
Hdgfrp3	1.87		2.39
Il13ra1	5.455		5.135
Ulk1	6.6		6.825
Hepacam	7.195		7.445
Gm17296	3.005		3.445
Crtap	2.75		2.25
Cptp	5.765		6.055
Rpn1	7.465		7.22
Nucb1	7.445		7.23
Ctdsp2	5.825		6.11
Nln	4.89		5.21
Htr1a	4.74		5.13
Fdps	4.635		4.315
Syt5	7.19		6.96
Slc19a1	3.375		3.8
Sox9	3.655		3.995
Mkks	4.57		4.215
Cd9	2.74		2.25
Opn3	2.56		1.995
Mdk	1.735		0.985
Slc18a2	6.815		7.045
Camk1d	6.725		6.995
Sst	5.03		4.74
Dgat2	5.12		5.39
Rsf1	6.65		6.93
Pum3	3.675		3.28
Rgma	7.015		6.675
Laptm5	4.58		4.17
Prkcg	5.165		5.43
Slc44a1	4.94		5.235
Tmem8c	2.345		2.835
Brd2	7.22		7.445
Itih3	6.63		7.095
Dtna	7.845		8.12
Arhgef17	8.78		9.02
Idi1	2.74		2.18
Xrcc3	3.83		4.16
Txn1	5.345		5.08
Col3a1	1.26		-0.52
Opa3	5.915		5.62
Laptm4b	5.955		5.675
Fam43a	4.375		4.99
Psmb4	7.4		7.175
Uvssa	3.48		3.895
Setx	7.4		7.635
Klf6	5.145		5.44
Prox1	6		6.255
Adcyap1	5.81		5.325
Tma16	1.3		1.995
Rtn4rl1	4.095		3.75
Npepps	7.405		7.18
Ift172	5.34		5.045
Mre11a	4.135		4.465
Sil1	5.03		4.745
Stk16	8.06		7.82
Snrpc	2.34		1.755
Gm7120	3.33		2.815
Ugp2	6.225		5.945
Xrn1	6.045		6.305
Nol10	4.585		4.275
Top1	5.895		5.635
Ctsz	5.71		5.43
Zfp28	3.715		4.07
Dnajc19	0.805		1.59
Rec8	3.58		3.935
BC026208	6.695		6.92
Tmem150cos	6.22		5.93
P2ry1	3.91		3.555
Hmgcs2	3.03		3.775
Tnxb	2.895		2.43
Mrpl42	3.365		2.965
DQ539915	8.2		8.415
Cdc14b	5.61		5.86
Slitrk5	6.325		6.06
Mmp15	5.45		5.075
Ebp	3.65		3.255
Nab1	4.85		4.515
Wbscr17	7.2		6.975
Kalrn	6.56		6.79
Lgi1	5.9		6.145
Gatsl2	8.28		8.48
Wdr73	4.62		4.93
Heph	3.105		3.645
Hnrnpd	7.48		7.72
Creld1	6.38		6.15
Chtop	6.435		6.21
Lrrc7	6.825		7.07
S1pr1	5.735		5.47
Camsap2	8.395		8.605
Ghrh	2.395		1.84
Rexo2	5.355		5.09
Fnip2	5.22		5.5
Vps13b	6.855		7.11
Map1lc3a	6.925		6.71
Ptpn9	6.585		6.26
Fam35a	3.28		3.64
Uba6	6.165		5.885
Plppr2	6.75		6.965
Anks1	5.395		5.665
Psmb5	5.17		4.89
Spns2	5.605		5.855
Itm2a	4.415		4.04
Tmem242	4.64		4.94
Ppip5k2	5.69		5.98
Dok5	4.02		3.675
AK162386	3.91		3.5
Thrap3	5.845		5.6
Ncapg	5.43		5.8
Bgn	2.765		2.215
Il1rapl1	3.99		4.35
AK083547	5.18		5.435
Gm15663	3.35		2.925
Plat	4.475		4.87
Robo1	5.755		5.445
Slc9a3r1	3.42		2.975
AK047082	1.68		2.485
Insr	6.7		6.925
Zfp740	5.885		6.135
Vmn2r1	0.25		1.115
Wdr45	4.145		4.47
Dhtkd1	2.15		2.655
Slc22a15	4.525		4.855
Kcna5	5.72		6.085
Alpl	2.905		2.185
Man1b1	7.19		7.4
Ankrd28	4.86		5.135
Ifrd1	3.355		3.73
Basp1	7.805		7.575
Taf7l	0.23		1.02
Fyco1	5.17		5.43
Bdnf	3.9		3.335
Tra2b	4.95		4.675
Slc6a7	5.76		5.99
Nme1	6.98		6.75
Nlrp5-ps	0.64		1.375
AK140147	1.625		2.75
Prss23	2.61		3.08
Endov	5.64		5.885
Rragd	6.965		7.2
Gm5532	1.39		2.055
5930430L01Rik	1.67		2.24
Wipi2	7.56		7.76
Podxl	5.335		4.995
Pcdhb2	2.09		1.53
Chil1	1.415		0.67
Zc3h12c	6		6.25
Fer1l5	7.09		6.825
Med13l	6.52		6.735
9530026P05Rik	2.18		2.68
Nhsl2	7.7		7.92
Leo1	3.23		2.845
Hfm1	0.07		1.07
Ska3	0.79		1.485
Rrs1	3.345		2.96
Zc3h15	5.98		5.715
Mdga2	7.44		7.76
Sptbn1	7.605		7.855
Rbm10	5.02		4.74
Tcte1	6.435		6.17
Nsfl1c	5.04		4.765
Rbm39	6.705		6.465
Grm1	7.015		6.77
Tab3	5.49		5.75
Trrap	7.265		7.465
Camk1g	6.66		7.045
Tmem97	2.19		1.605
Samd14	6.93		7.16
Pabpc4	3.6		3.23
Nr2c2	8.065		8.265
Pkn1	5.86		5.59
Cdh13	7.89		7.685
Vtn	3.765		3.325
Nrl	0.84		1.675
Gm16386	2.03		1.34
Pi16	3.445		3.83
Neil2	1.46		2.045
Cdk2ap2	2.89		2.46
St3gal1	6.205		5.92
Met	2.475		1.875
Zfp866	4.885		5.15
Tmem8	3.8		4.135
Tub	8.885		9.115
Cdhr1	2.59		3.075
Hydin	2.37		2.975
Raly	5.84		5.605
Hcar1	0.8		-1.715
Erlin2	7.06		7.31
Srsf1	7.295		7.065
Car12	2.42		1.77
Wwox	5.205		5.5
Ankib1	7.3		7.5
Lmbr1	5.705		5.935
Scube2	1.71		2.355
Nudc	4.325		4.025
Tubgcp4	4.71		4.37
Tug1	8.705		8.945
Ldah	5.24		4.97
Ccny	6.54		6.745
Cystm1	5.075		4.805
Tmem178b	7.34		7.74
Insm1	3.195		2.82
Inpp4a	8.865		9.07
Acer2	3.015		3.515
Ebna1bp2	4.85		4.575
Tmem55a	6.11		5.88
Khdrbs1	7.005		6.805
Adamtsl3	1.07		0.12
Unc80	9.41		9.62
Six6	5.14		5.47
Svil	1.865		2.435
Ogg1	6.09		5.87
Gad1	8.895		8.485
AK163439	0.73		1.445
Zfyve26	4.395		4.695
Pafah1b3	5.335		5.085
Dyrk1b	5.22		5.5
2810029C07Rik	1.53		2.16
Ift80	5.31		5.06
Ttc33	5.535		5.765
Herc1	7.945		8.145
Api5	6.875		6.665
Pon2	5.3		5.05
Spice1	3.075		2.64
Pvr	3.01		2.595
Rasl11a.2	0.915		0.17
Aifm2.2	3.725		3.345
Marcksl1	6.23		6.01
Tacc3	1.265		1.88
Angptl4	1.17		1.915
Snx6	5.335		5.085
Irs1	5.07		5.315
Tceb3	5.81		6.025
Nalcn	8.29		8.52
Dubr	5		4.705
Cck	2.18		1.58
Irf9	3.815		3.455
Rfc2	4.735		4.47
Mettl16	5.075		4.815
Usp24	6.88		7.08
Mpc2	4.81		4.53
Sirt3	4.62		4.88
Slc7a5	7.605		7.8
Dysf	3.125		3.495
Rab36	6.135		6.36
Pcbp3	6.3		6.085
Sdf2l1	3.05		2.29
Mttp	5.21		5.455
Tmem230	3.41		3.045
Blvra	2.935		2.505
Unc45a	5.13		5.385
Znrf3	5.055		5.32
Hcrtr2	4.705		4.27
A730020M07Rik	0.99		1.67
D830031N03Rik	3.61		3.965
Tdp1	3.465		3.11
Dlx1	4.75		4.235
Zdhhc7	5.435		5.695
Mtmr12	4.67		4.93
Elavl4	7.425		7.225
Nynrin	7.56		7.79
Tpt1	5.915		5.69
Epb41l4b	4.98		5.235
Rcc2	6.685		6.455
Wbscr22	5.145		4.89
Lancl3	6.21		6.765
Gpn3	3.85		4.21
Tspyl5	6.315		6.075
Pnp	3.465		3.11
Tars2	4.35		4.045
Hyou1	8.61		8.4
Lyrm7	3.65		3.27
Arel1	6.16		6.375
Rsl24d1	4.53		4.255
Sema3e	4.125		3.69
Srfbp1	2.905		2.475
Fkbp2	2.225		1.695
Tomm40l	5.01		4.76
Hnrnpu.2	7.18		6.97
Lrrc55	5.99		5.6
Capn1	3.45		3.045
Fmo2	0.315		1.63
Tmem176b	5.995		5.775
E130307A14Rik	3.525		3.905
Lrrc8b	4.715		4.99
Susd4	7.11		7.345
Slc25a5	5.79		5.55
Thsd4	6.57		6.235
Rce1	3.925		3.605
Gsta4	3.24		2.805
3110035E14Rik	4.5		4.17
Pnpla2	4.57		4.885
Chml	4.62		4.24
Ep300	7.25		7.445
Mical1	3.885		4.24
Calm3	10.32		10.115
Smek2	5.975		6.235
Mrpl14	3.35		2.93
C77080	4.23		4.52
Zfp119a	1.57		2.125
Gm14204	3.375		2.965
Pcdhb8	1.52		0.765
Car2	3.85		3.365
Bex2	6.435		6.205
Pabpn1	4.78		5.12
Shroom4	2.055		2.6
Eif2a	4.745		5.02
Trank1	8.41		8.62
Ccdc61	2.04		1.455
Lgi2	6.69		6.455
Mphosph10	2.33		1.78
Grid1	7.25		7.46
4933433G19Rik	2.145		2.755
Rps4l	4.58		4.29
Galr1	4.12		3.765
Coq10b	4.78		4.495
Pfkfb3	5.55		5.21
Tuba1c	6.165		5.94
Slc39a6	7.115		6.91
Hint1	5.705		5.475
Slc2a6	4.015		4.33
Brd8	5.635		5.865
Tomm20	9.16		9.36
Mybpc2	0.305		1.035
Sertm1	5.5		5.25
Mpdz	5.925		5.68
Mbnl3	3.36		2.87
Foxk1	6.245		6.48
Tnfaip8	2.325		1.76
Slc7a8	5.395		5.64
Ccnc	5.435		5.165
Pan3	5.63		5.895
Cars2	3.32		2.95
Cirbp	5.125		5.52
Pid1	5.755		5.49
Bpifb1	0.14		0.95
Zfp2	5.205		5.45
Bckdhb	4.045		3.71
Usp35	5.475		5.78
Fam169a	7.09		7.3
Mex3a	2.45		2.86
Tm2d3	5.73		5.5
AK150559	5.51		5.73
Smg5	6.815		7.025
Nkrf	5.93		5.7
Phc3	7.265		7.46
Kcnj13	0.545		-1.675
Coa4	2.55		2.025
Greb1l	3.675		4.02
Rasal1	5.145		5.385
Zfp81	3.82		4.155
Samd8	7.97		8.27
Vmac	3.65		4
Sbspon	1.76		2.345
Adamts8	1.39		0.75
Cox18	3.62		3.28
6430571L13Rik	2.315		2.75
Dzank1	9.565		9.775
Paqr6	1.865		1.22
Kcnq2	9.415		9.62
Acvr1b	7.32		7.505
Ahnak	3.79		4.29
0610007P14Rik	3.955		3.62
Tnfaip8l3	2.5		1.995
Dhx29	5.03		4.74
Nbea	8.65		8.84
Ptger3	5.165		4.91
Arfgap3	5.42		5.17
Pkd1	7.965		8.19
Ywhaq	7.235		7.025
Plxna2	7.73		7.925
Elac1	7.08		7.265
Tbc1d23	4.64		4.89
Agfg2	5.785		6.045
Acvr2b	5.92		6.145
Gopc	5.74		5.96
Pank3	7.345		7.61
Arhgap24	5.145		4.905
Plxnc1	8.59		8.905
Faap20	4.86		5.15
Lancl1	7.015		7.215
Gpr55	1.61		0.95
F8a	4.78		4.525
Dnah9	2.905		3.305
Tmem74	4.195		4.65
Zfp74.2	3.835		3.52
Cyp4f15	0.5		1.22
Pomc	10.615		10.29
Camkk1	6.335		6.535
Cmtm5	2.655		2.11
Nr5a2	4.045		3.7
4921507P07Rik	0.755		1.45
Enpp1	3.38		3.75
Gal	5.345		5.02
Crem	4.36		3.94
Ppargc1b	3.28		3.605
Racgap1	3.73		4.09
Mex3d	4.73		4.47
Tmem126a	3.84		3.535
Map3k7	6.545		6.76
Ogn	2.7		1.02
Mrpl51	3.985		3.66
Smpd3	6.435		6.66
Slc30a1	5.995		6.215
Mif	4.56		4.275
Ola1	5.785		5.56
Slc2a4	0.295		1.005
Glmn.2	1.625		2.14
Asns	6.86		6.675
Zfhx2	6.195		5.97
Ncoa2	7.915		8.1
Myo7a	5.22		5.49
Btbd3	7.27		7.465
Mov10	3.43		3.075
Cpsf6	7.015		7.205
Maml2	4.59		4.965
AK051383	4.01		4.3
Hipk3	7.985		8.17
Cd55	2.755		2.235
Gm5113	4.185		4.5
Deptor.2	7.76		7.985
Cdc27	6.91		7.105
Mical3	6.33		6.525
Stk32a	6.715		6.515
Notch1	4.71		4.99
Fam189a2	4.635		5.14
Usp54	5.765		5.98
Padi2	4.195		3.28
Arih2	5.985		6.195
Foxo4	3.5		3.835
Zc2hc1c	2.72		3.135
Aloxe3	2.615		3.065
Map10	3.64		3.295
Accs	2.89		3.305
Ncl	7.205		7.39
Fgfr3	5.825		6.035
BC116202	1.97		1.365
Ccdc85c	4.955		4.71
Hspa1a	2.27		1.66
Mrc2	2.47		1.97
Mthfd2	3.69		3.37
Flt3	3.07		2.695
Peg10	10.435		10.17
Heyl	4.385		4.685
Ddx41	4.01		3.68
Borcs5	4.84		4.595
Nfkbia	3.235		3.61
Vars	5.705		5.485
2900097C17Rik	7.09		7.3
Zfp395	5.1		5.335
Celsr3	6.895		7.1
Zfp512b	5.165		5.445
4930480K23Rik	1.295		1.945
Hlcs	4.775		5.015
Dennd3	2.76		3.42
Commd8	5.435		5.735
Irak2	4.08		4.37
Rere	7.645		7.83
4932438A13Rik	7.975		8.165
Dcakd	4.455		4.165
Fgd1	7.925		8.11
Ccp110	5.145		5.4
Cd109	1.815		2.335
Tsc22d2	6.185		6.425
Prdx5	6.255		6.05
Tex2	7.075		6.845
Tmod3	4.025		3.7
Ilkap	4.24		3.94
Tank	4.1		3.8
Dyrk1a	7.31		7.485
Mepce	6.345		6.545
Dnajc10	7.3		7.485
Specc1	7.54		7.345
Wdr8	3.72		3.38
Ripk2	2.255		2.725
Cdk7	6.77		6.97
Kctd16	4.755		5.065
Drc1	3.83		3.51
Mbtd1	3.875		4.165
Shc4	2.355		1.835
Wls	3.16		2.705
Tonsl	3.22		3.575
Fsd1	5.355		5.12
Pum2	8.64		8.825
Akap5	4.505		4.76
Itga6	5.185		4.77
Zbed6	4.745		5.015
Crtac1	5.87		5.655
Ptma	3.99		3.67
Ap3s2	7.4		7.585
Zfp597	5.55		5.765
C330021F23Rik	2.265		2.68
Jag1	3.535		3.04
Fh1	6.325		6.125
Gas2	5.205		5.48
Gpr68	5.01		5.25
Mfsd14b	6.01		6.215
2410089E03Rik	6.255		6.48
Slc25a25	6.58		6.38
Fam160a2	7.13		7.315
Srsf3	5.77		5.555
Ulk2	6.99		7.195
Cox6a1	4.825		4.58
Osmr	1.695		2.21
Enoph1	5.56		5.34
Mkx	3.41		3.04
Tns2	4.185		4.47
Ipcef1	5.325		5.555
Kcnip3	5.525		5.27
Rnf20	5.725		5.93
Prkacb	10.665		10.895
Abcb1a	3.345		3.665
Polr2f	4		3.705
Ap1b1	7.95		8.135
Aarsd1	3.895		3.595
Tcp11l2	4.61		4.965
Ndufaf4	4.615		4.355
Sun2	5.275		5.525
Qpct	6.145		5.93
Smg6	6.925		7.13
Ncmap	0.955		1.555
Sec22c	6.405		6.19
Mrpl4	4.455		4.195
Emc8	6.545		6.74
Gpr37l1	6.325		5.9
Cxxc5	5.415		5.155
Cnot6l	6.86		7.085
Pdk1	6.525		6.715
Cacna1h	6.955		7.15
Pdk4	2.26		2.705
Cabp1	3.235		2.865
Med13	7.845		8.08
Hs6st2	7.965		8.185
Slc25a18	4.675		4.34
4933407L21Rik	1.74		2.25
Gm10767	4.17		3.895
Shc3	5.38		4.66
Aco1	5.175		4.935
Lix1	3.995		3.61
Dgcr2	8.37		8.555
Olfml2a	1.92		1.135
Trap1	5.785		5.58
Lama3	1.805		2.27
Mmaa	3.475		3.125
Metap2	6.45		6.685
Dsn1	1.72		2.265
B630019K06Rik	7.85		8.07
Akap12	4.745		4.985
Cacna1e	8.885		9.095
Cfb	2.59		2.96
Sec61b	3.795		3.465
Dlg5	6.39		6.185
Klhl33	1.37		1.895
Gpr26	6.675		6.87
Ramp1	3.655		3.27
Myo18a	6.815		7.03
Rngtt	5.72		5.5
Smim4	1.06		0.355
Plod3	5.225		4.99
Gdf11	4.82		4.5
Lrrc24	6.185		5.975
Snca	5.17		4.87
Ptms	6.67		6.48
Pcnx3	6.465		6.655
Cdkn1a	4.355		4.715
2700099C18Rik	0.665		1.305
B3galt5	6.53		6.71
Bace1	7.78		7.95
Slc36a4	6.01		6.22
Rhob	8.22		8.515
Tmem62	5.38		5.6
Ubxn7	8.065		8.31
Mypop	4.745		4.46
Ndufb2	4.53		4.265
5-Sep	7.965		7.79
Zfp1	3.24		2.9
Nadsyn1	0.945		1.55
Lmo7	1.545		2.12
Senp1	5.045		5.28
Dnah10	1.68		2.225
Snx13	7.16		7.34
Heatr1.2	5.815		6.03
Pdia5	1.66		1.005
Bhlhe22	2.05		1.31
Pgrmc1	9.205		9.415
Lyrm2	3.355		3.69
Arhgap6	6.455		6.655
Paip2b	7.15		7.36
Ndufb7	3.885		3.585
Rlim	8.015		8.19
Fam155a	7.13		7.33
Nenf	5.645		5.405
Krtcap2	4.33		4.075
Kansl3	7.29		7.48
Chrac1	1.84		2.285
Rpp40	2.97		2.59
Myo16	4.54		4.155
Rin3	1.77		1.145
Scn1b	6.93		6.715
Rbm15	5.165		5.4
Nxf1	5.325		5.105
Kcnb1	7.8		7.98
Dcx	6.03		6.28
Tmem189	4.685		4.43
Ipo5	7.675		7.49
Ccdc124	3.215		2.84
Cep192	2.995		3.325
Fgf16	0.775		1.475
Dhdh	5.025		5.345
Adam15	6.405		6.595
Gm9776	2.625		3.16
Kcnk13	4.465		4.2
Zcchc11	5.58		5.8
Mfge8	4.925		4.475
Ptn	4.145		3.84
Atp5g3	7.105		6.92
Bcap31	5.63		5.415
Cwc15	3.385		3.055
Agpat9	3.73		3.43
Mal	5.41		5.665
Tmem88b	4.885		4.38
Ubqln1	8.005		7.825
Mllt10	5.115		5.335
Kndc1	7.03		7.295
Arhgap33	5.36		5.12
Tmem219	3.375		3.68
Adcy8	4.875		4.24
Lipa	4.845		4.615
Nfyb	4.61		4.37
Snapc1	5.165		5.375
Vps8	5.87		5.64
Atp2b2	8.63		8.805
Dmtf1	5.835		5.61
Eef1akmt1	3.675		3.355
Atp5b	9.58		9.4
Ciapin1	6.09		5.895
Cct6a	7.35		7.17
Adgrg6	2.43		1.89
Plec	6.24		6.46
Yipf5	5.375		5.15
Nkain1	6.435		6.235
Kdm5a	6.27		6.495
1500026H17Rik	0.895		1.495
Tubb5	9.515		9.335
Arhgap20	7.405		7.645
Anxa2	4.39		4.13
Atp2c2	0.715		1.85
Wsb1	3.645		3.965
Dennd4c	4.205		4.495
Uri1	5.535		5.805
Lhx1	2.4		1.93
Lrp10	5.815		5.52
9330117O12Rik	2.14		1.495
Ogfrl1	7.14		7.47
Rad50	2.68		3.035
Rcbtb1	6.295		6.505
AK028255	2.15		2.61
Ubr1	7.09		7.26
Fam210b	5.61		5.225
Mgat4a	6.775		6.97
Rprm	3.96		3.325
Arl4a	5.03		5.28
Rplp0	6.365		6.175
Gm10653	3.13		3.44
Gm4285	1.665		2.17
Mettl15	1.88		1.37
Prdm16	4.635		4.34
Klhl1	4.265		3.81
Tusc3	7.49		7.315
C1qtnf4	5.31		5.07
Prokr1	5.245		5.515
Capzb	6.965		6.79
Nefm	5.78		5.44
Esyt3	6.385		6.605
Zfp612	6.635		6.855
Atrn	8.61		8.795
H2afj	3.17		2.805
Snhg14	7.315		7.625
Zic4	2.245		1.655
Phospho2	4.395		4.145
Cstb	2.29		1.805
Cds2	10.635		10.825
Thnsl2	2.98		3.72
AK203706	3.975		4.25
9130019P16Rik	5.19		4.825
Traip	3.025		3.34
Plekhg5	5.155		5.43
Ric3	7.41		7.605
Tsen15	3.6		3.29
Pcdhb17	4.155		3.89
Tkt	7.68		7.51
Tnrc6a	7.265		7.45
Spock1	9.985		10.205
Adh7	1.27		0.55
S100a16	3.155		2.73
Eif3f	6.765		6.96
E4f1	3.46		3.1
Fbln7	1.225		0.585
Enox2	3.83		3.47
A230065H16Rik	2.775		2.375
D430019H16Rik	8.625		8.805
Phc2	6.02		6.205
Cct3	6.995		6.825
Plxna1	8.215		8.38
Sirt5	2.565		2.15
Zfp292	6.405		6.585
Rab15	6.99		6.815
Nipal3	8.045		8.21
Ltbp1	2.87		2.315
Rcan3	7.87		8.055
2410004P03Rik	3.18		2.835
Ctnnb1	8.71		8.52
AW554918	5.385		5.615
Sfxn3	5.92		6.105
Ccdc24	7.195		6.98
Ctdsp1	4.845		4.62
Dmrta2	0.52		-0.21
Gm1976	3.515		3.895
Grik5	7.735		7.905
Fgf14	7.48		7.755
Zkscan17	3.29		3.71
Ypel1	3.195		3.505
Noc2l	5.645		5.43
Gtf2a1	6.02		6.21
Ly6h	8.065		7.895
Hist2h2be	2.615		2.165
Lrrc56	1.13		1.67
Cngb1	5.61		6.025
Naglu	3.11		3.425
Ttll3.2	2.78		3.125
Zfp354c	5.93		6.14
Abca7	3.495		3.11
Tunar	6.05		6.265
Dmd	6.66		6.91
Cox6b1	5.715		5.495
Fzd8	3.1		2.705
Rmnd5a	7.45		7.625
Ocrl	7.82		8.02
Bag4	7.115		7.285
Acsl6	6.84		6.63
Best3	1.68		2.395
Clcn3	8.315		8.51
Pcdhb14	3.495		3.2
Epha7	3.705		3.4
Lmtk3	7.225		7.395
Cyld	7.965		8.135
AI837181	5.26		5.47
Slc45a1	6.045		6.23
Eef2k	4.11		4.38
Maff	1.665		1.03
Zfp952	4.28		4.575
Ankrd10	5.25		5.685
Klhl36	2.94		3.27
Mtcl1	6.145		5.91
Gtf2i	8.08		7.855
D2hgdh	3.445		3.765
Lrch2	5.6		5.81
Cntfr	5.235		4.995
Slc25a16	5.16		5.39
Fem1a	6.51		6.7
Rab28	5.535		5.33
Fjx1	3.825		3.49
Nudt16	3.845		4.195
Rpusd3	1.95		2.37
Ddx58	2.69		3.04
Foxj1	3.865		3.52
Copa	8.785		8.62
Psmb2	5.605		5.4
Bsg	8.66		8.49
Brf1	4.455		4.69
Slc25a3	8.36		8.185
Tmem178	3.045		2.63
Clu	8.565		8.385
Sin3a	5.515		5.735
Map7	5.565		5.835
Fam96b	3.1		2.735
Per1	5.86		6.12
Vcp	7.42		7.23
Zranb3	3.14		3.455
Adam22	8.91		9.08
Zfp758	3.895		4.165
Camk2b.2	5.645		5.45
Nav2	5.855		5.65
Igfbp4	3.07		2.415
Mrps14	5.165		4.915
Magoh	2.89		2.5
Swt1	3.86		3.565
Kcnt1	5.63		5.825
Eif1b	5.885		5.69
Lhpp	2.875		2.52
Slc9a6	8.06		8.22
D930016D06Rik	2.53		2.875
Nap1l2	6.875		6.68
Crispld1	1.91		2.415
AK089125	2.21		1.575
Rangap1	9.445		9.265
Ctsh	1.655		1.035
Ttc39a	3.485		3.82
Sec23b	6.295		6.11
Drosha	7.325		7.14
Dixdc1	6.765		6.955
Omg	5.975		6.24
Mast3	6.67		6.88
Vps13d	7.435		7.605
Magt1	4.06		3.71
Serpine2	6.19		5.845
F730043M19Rik	2.115		1.58
Rhbdd2	7.575		7.74
AK018679	8.055		8.225
Phgdh	3.145		2.745
Rnf145	7.095		7.26
Mfn2	8.285		8.12
Crbn	7.345		7.565
3110052M02Rik	4.17		3.885
Tmem81	1.79		2.265
Zfp148	7.155		7.32
Col6a3	2.595		2.19
Fam107a	8.71		9.4
Lyst	5.76		5.965
Srpk1	4.67		4.415
Nudt3	7.875		7.71
Ccdc3	2.16		2.665
Ywhae	8.685		8.5
DQ695529	1.74		2.195
Anp32b	3.61		3.275
Dock8	1.84		1.31
Stk26	3.525		3.865
Kctd12b	3.91		4.175
Zfp654	5		5.24
Myef2	5.35		5.11
Lcat	1.44		0.515
Trib2	5.16		4.9
Ndufa7	5.2		4.965
Aars2	3.855		3.53
Cers4	5.935		6.12
AK192544	4.71		4.36
Tmem160	2.97		2.625
Ptpn11	8.565		8.775
Slc25a33	5.34		5.13
Otud7b	5.525		5.76
Tlk1	6.035		6.22
Spon1	7.33		7.55
Cradd	3.1		2.77
Kif1c	5.38		5.08
Hltf	5.03		4.77
Brdt	3.665		3.93
Ndufa2	4.105		3.845
Pcgf2	3.915		4.165
5930403L14Rik	3.625		3.305
Rxfp1	2.81		2.335
Mecp2	9.41		9.58
Psmg1	4.155		3.885
Pygl	4.2		4.495
Cage1	2.82		3.185
Timm22	5.51		5.745
Tomm40	5.785		5.555
Oprk1	5.715		6.345
Hrk	4.03		4.325
Phlda3	5.16		4.88
Nfrkb	4.945		5.17
Kif21b	7.065		7.29
Rbm11	4.07		4.41
Rnf167	5.04		5.26
Dnali1	2.595		2.12
Me1	5.805		5.585
Afmid	3.055		2.725
Rhoc	2.61		2.225
Fez1	6.365		6.18
Hist1h4c	2.585		2.19
Dhrs1	5.545		5.31
Cbx7	5.415		5.63
Rgs10	3.095		2.395
Ndst3	4.78		5.025
Hsd17b4	5.045		4.82
Sult4a1	8.535		8.37
Bptf	7.56		7.73
Wdr31	2.94		3.26
Rpusd1	5.02		5.26
Atr	3.32		3.675
Tmem181b-ps	2.305		2.7
4933412O06Rik	0.925		1.525
Gpr85	5.18		5.395
Dirc2	6.735		6.9
Mars	5.235		4.98
Ttc38	2.58		2.965
Fam162a	3.545		3.23
Cacna1d	5.35		5.595
Tnks	7.915		8.08
Vegfa	4.255		4.01
Abhd2	6.94		7.12
Pik3c2b	4.575		4.315
Ngfrap1	5.73		5.525
Alg14	3.245		2.93
Sdhc	5.91		5.71
Mgll	6.44		6.12
2900055J20Rik	2.14		2.525
Tnfrsf12a	2.295		1.785
Mroh8	7.815		7.65
Slc35b1	5.3		5.1
Net1	4.025		4.29
Sgpp1	6.615		6.805
Drd2	4.07		3.8
Fgf22	0.97		1.515
Pde1b	6.77		6.59
Olfm1	7.51		7.31
Coprs	4.725		4.49
Ctsf	5.465		5.75
R74862	3.39		3.725
Rictor	6.905		7.075
Eepd1	2.165		1.72
Zbtb7b	2.825		3.135
Irgm1	2.675		2.285
Kpna2	3.36		3.02
Mastl	0.745		1.44
Vill	1.305		1.845
Ddx51	5.105		5.305
Lrrc59	6.365		6.105
Fut4	2.95		2.615
Rmdn3	4.53		4.28
Cd59a	2.605		2.205
2410002F23Rik	5.775		6.055
Tarbp2	1.69		2.135
Cstf2	7.07		6.84
Gsg1l	4.215		3.92
Lamc3	2.445		2.89
Angptl2	1.195		0.515
Kctd21	4.29		3.965
Ggcx	3.945		3.655
Eno3	1.485		1.95
Avl9	7.48		7.65
Rbm3	2.215		3.145
Fndc4	4.935		4.64
Ptprr	4.71		4.925
Atg4c	5.16		4.95
Cep57l1	0.71		1.34
Donson	4.33		4.56
Syt16	5.885		6.075
Evc	1.995		1.555
Rab10os	3.62		3.875
Vsnl1	7.95		7.745
Dync1i1	7.145		7.325
Pex6	6.085		5.865
Ubr3	8.1		8.255
Gm16702	2.39		2.77
Ubqln4	5.935		5.575
Rheb	6.155		5.98
Mfng	1.875		1.28
Svip	6.365		6.56
AK029170	3.75		4.04
Epm2a	5.155		5.375
Etv1	4.67		4.935
AK085062	3.62		3.895
Map4k1	-0.15		0.675
Prdm8	1.7		0.915
Akt2	4.65		4.41
Gle1	5.45		5.665
LOC105245869	3.015		3.415
Chac2	2.835		2.45
Srp19	3.995		3.725
Npat	5.23		5.445
Ttc30a1	2.3		1.86
1810041L15Rik	7.89		8.08
Gpr75	4.09		4.33
Cited4	1.675		1.15
Scml4	4.92		5.135
Chd2	5.835		6.035
Ppp1r3b	1.245		0.625
Ptpn2	3.135		2.83
BC003348	8.15		8.36
Gm5124	4.11		3.86
Ptch1	7.175		7.365
Nadk2	5.375		5.57
Lamc2	2.525		1.935
Sat1	3.335		3.035
Slc39a9	7.205		7.385
Cav1	3.145		2.695
S1pr5	1.925		1.18
Rnf144a	4.92		5.145
Prkaa2	6.765		7.005
Ndufa11	4.87		4.625
BC029214	3.49		3.765
Fbxo21	8.065		8.22
Caly	7.43		7.255
Otulin	3.555		3.865
Rmi1.2	2.9		3.22
Fam171a2	6.755		6.57
Gipc1	4.395		4.155
Grem1	0.68		1.455
Zdhhc20	7.02		7.19
Ints10	5.07		4.79
AK039878	2.53		1.915
Adgrl4	4.03		4.305
Ercc4	5.245		5.435
Clk1	2.765		3.41
AK052414	4.57		4.81
Mdh2	7.645		7.485
BC068281	3.895		3.63
Zfp26	5.06		5.27
Chchd5	2.645		2.98
AI314180	7.36		7.54
Wdr37	7.12		7.285
Fgf13	6.6		6.825
Pm20d2	4.795		5.015
Vars2	4.125		3.87
Chpf2	6.855		7.01
Nob1	4.475		4.22
Abca3	7.535		7.7
Smox	4.16		4.47
Hivep3	5.66		5.89
H2-K1	3.905		3.63
Bmp7	2.745		1.95
Leprot	4.035		3.76
Smarce1	4.505		4.28
Ier5l	2.385		1.985
Khdrbs2	3.07		2.735
Gjb2	3.545		2.77
Dock4	5.805		5.59
Rps19bp1	2.095		1.595
Acot13	4.05		3.745
Chodl	5.18		4.985
Akr1b10	2.91		2.525
Itgb4	1.695		1.05
Xpc	3.84		4.135
Pou3f1	0.865		0.23
Csrnp3	9.61		9.825
Csmd2	6.5		6.265
Fam71e1	1.345		1.84
Rpl10a	5.58		5.375
Adra2c	3.55		3.21
Zpbp	1.83		2.28
Ikbkb	4.95		4.74
Fkbp5	6.27		6.845
Aen	3.96		3.69
U2af2	6.325		6.145
Tmem98	1.845		1.38
Hpca	6.06		5.865
Fam32a	6.655		6.855
Paxip1	5.39		5.575
Psmc3	5.965		5.765
Begain	6.8		6.625
Stk39	5.73		5.525
Ctgf	1.855		2.73
Scube1	3.875		3.445
Myl12a	2.065		1.55
Tubgcp6	6.235		6.43
Mtmr3	7.5		7.65
Il4ra	3.445		3.71
Mpzl1	3.445		3.725
Cadps2	6.5		6.22
Fam135a	5.27		5.465
Ppp1r16b	6.62		6.785
Hcrtr1	2.65		2.285
B3galnt2	4.265		4.54
Atg13	6.955		7.115
Tmed9	5.895		5.715
Tnks2	7.855		8.015
Exosc6	2.43		2.035
Myt1	5.06		5.27
Nek7	6.07		6.305
Cnih3	4.29		4.055
Mst1r	1.02		1.545
Agpat1	7.38		7.22
Sgk1	5.315		5.535
Got1	7.89		7.735
Dock3	8.11		8.265
Pgam1	5.88		5.7
Nhlh2	4.44		4.77
0610010F05Rik	5.62		5.805
Dpp9	6.085		5.865
Bloc1s4	2.25		1.86
Cdt1	1.07		1.63
Pkmyt1	5.645		5.41
Rpl28	2.975		2.595
Dcbld2	6.235		5.945
Dapk3	4.73		4.515
Lipe	3.305		3.59
Tle1	5.39		5.585
Nusap1	1.91		2.39
Txndc11	4.9		5.105
AK220016	4.075		3.815
Polr3d	3.625		3.33
Ubr5	7.895		8.065
St6galnac5	4.745		4.5
Sv2c	7.925		8.13
Ccdc78	4.545		4.3
Psmd12	5.645		5.45
Ksr2	7.08		7.255
Sacs	4.795		5.01
Cep85	2.84		2.485
Ip6k1.2	9.16		9.335
Mcam	3.69		3.27
U80893	2.835		2.44
Stk35	5.725		5.94
Dpp7	3.385		3.1
Vcam1	3.085		2.605
Zfp61	2.585		2.915
Tet3	5.325		5.515
Shb	3.435		3.07
Rora	6.88		7.14
Pwp1	5.12		5.33
Gucy2f	2.9		3.195
D17Wsu92e	7.345		7.165
Chrd	2.365		1.96
Cactin	4.11		3.87
Igf2bp3	4.11		4.375
Itgbl1	4.91		5.43
Wdr26	7.79		7.985
Supv3l1	4.33		4.565
Pcyox1	7.735		7.885
Gosr1	7.245		7.41
Plcb4	6.36		6.165
Sesn1	5.495		5.725
Psmc5	5.87		5.68
Klf7	3.95		4.19
Ube4a	6.32		6.51
Tax1bp1	6.95		6.79
Sacm1l	6.915		6.74
Bet1	3.47		3.155
Glmn	4		4.23
Zfp143	2.735		2.39
Nav3	5.235		5.43
Lifr	7.825		7.985
Cfap36	5.355		5.165
Arid2	6.31		6.485
Gucy1a2	8.29		8.57
Ypel2	6.095		6.29
Vrk3	4.205		3.97
Folh1	1.985		2.38
Psmd11	6.025		5.84
Rasd1	4.175		3.825
Cbs	2.67		3.065
Zfp462	6.69		6.88
Atp6v1h	7.425		7.265
Gfra2	6.155		5.93
Ntn1	5.08		4.835
Mapt	9.52		9.35
Ltbp4	6.11		5.88
Stx16	7.41		7.57
Ptprm	7.125		6.96
Nedd4l	8.01		8.18
Dstyk	6.975		7.13
Nelfcd	5.535		5.275
Tmem50b	6.59		6.405
Corin	1.46		2.01
Xpnpep1	5.165		4.915
Plpp7	4.615		4.35
Tmem180	4.91		5.12
Ttpa	1.06		0.415
Gpr180	4.96		4.745
Commd3	4.95		4.735
Syndig1l	4.405		4.145
Atp6v1c1	7.9		7.74
Smarcd2	3.175		2.84
Dnajc3	6.38		6.17
Mmd2	6.61		6.425
Camkk2	5.465		5.195
Galnt18	4.85		4.635
Mtcp1	2.16		1.74
Crcp	4.515		4.87
Flii	7		6.795
Zfp157	5.115		5.33
Rorc	0.57		1.155
Mast4	6.82		6.97
Ttc16	3.655		3.375
Rgs11	1.11		1.775
Mbd6	2.495		2.89
AK039030	1.915		2.35
Hsf1	5.25		5.05
Lims1	5.59		5.775
Tomm7	3.235		2.93
Lhfpl4	7.365		7.535
Exoc1	5.465		5.28
Phkg2	5.725		5.93
Ctnna2	6.635		6.47
Mga	7.205		7.375
Armcx4	6.315		6.48
Prdm12	5.97		6.325
Inf2	3.37		3.745
Lrrn4	1.63		2.165
Pcdhb18	3.92		3.63
Micall1	5.53		5.335
AK045681	2.27		2.68
Amer3	5.615		5.795
Rnf31	5.1		5.325
Hsd17b7	4.13		3.855
Cdk6	1.835		2.22
2010204K13Rik	5.02		4.755
Ankrd16	2.74		3.1
Thap6	5.145		5.33
Ppp2r3a	6.335		6.6
Ccdc50	6.98		7.145
Comt	5.985		5.81
Kdm4a	5.57		5.77
Sema5b	3.15		2.795
S100a10	4.315		4.075
Pcyox1l	4.64		4.41
B3gnt7	2.57		2.215
Ubxn4	6.135		5.965
Kdm4d	0.475		1.095
Haus5	5.025		4.825
Psme4	5		5.2
B3gat1	7.605		7.76
Arl2	5.995		5.825
D3Ertd751e	4.61		4.82
Med20	5.135		5.33
4933409K07Rik.2	2.5		2.14
Grm8	4.125		4.35
Nfkbiz	1.345		0.82
D630003M21Rik	2.01		2.405
Zfp451	6.175		6.365
Kcna1	6.035		6.36
Hirip3	2.37		2.745
Lyrm9	6.61		6.78
Lap3	4.615		4.4
Tmem57	5.945		6.12
Adamts3	3.245		2.96
Megf6	3.69		3.945
Atp1a2	9.645		9.43
Cramp1l	5.07		5.27
Mast1	7.175		7.325
Rbm45	4.3		4.025
Ppia	4.2		3.955
2810474O19Rik	4.155		4.4
Fa2h	3.2		2.76
Gucy1a3	6.645		6.81
Sema4c	3.99		4.22
Kctd13	6.325		6.16
Ucp2	6.55		6.825
Spats2l	4.57		4.345
Tbc1d19	4.93		4.715
Chchd3	4.105		3.815
4930447M23Rik	2.545		2.87
Zc3h7a	3.505		3.23
Msl2	6.25		6.42
Aass	1.37		1.82
Uty	5.125		5.32
Snx15	3.73		3.47
Ret	6.12		5.89
Chgb	5.705		5.51
Atp1b3	6.41		6.24
Cyp46a1	6.095		5.915
Hgh1	2.69		3.015
Ccnd3	5.22		5.005
Yjefn3	2.43		2.035
Exoc3l	3.33		3.015
Inhbb	1.725		1.215
Mkrn2	5.25		5.475
Abcc5	6.785		6.94
Nmur2	3.875		3.615
Ptprk	5.775		6.045
Ppp1r1b	2.38		2.715
Sec14l3	2.555		3.06
Mapk8ip2	7.27		7.425
Unc5a	6.34		6.5
Parn	4.59		4.805
Vps11	6.91		7.075
Slc9a9	2.6		2.24
Zfp606	4.08		4.325
Tubgcp2	5.47		5.65
Plxdc1	5.205		5.49
Sptan1	8.03		8.195
Tbc1d17	5.14		5.335
Chrm1	4.27		4.54
Mast2	7.85		7.625
DQ698649	1.955		2.35
Tanc1	4.66		4.355
AK034502	5.665		5.48
Atg14	4.54		4.75
Gpr83	5.435		5.16
Trove2	7.75		7.95
Wee1	4.555		4.765
Tnfsf10	1.635		1.165
Slx4ip	2.79		3.095
Cluh	7.37		7.52
Clk4	3.135		3.465
Prdm15	4.02		3.775
Ogdh.2	8.825		8.655
Ino80c	5.29		5.495
Gm15800	9.15		9.33
Tm7sf3	5.935		6.105
Slc35b2	4.255		4.495
Ubxn2a	5.85		5.625
9930104L06Rik	3.845		4.24
Zcchc7	3.195		2.865
9630014M24Rik	1.45		0.845
Sez6l	9.68		9.84
Rbm28	4.43		4.21
Mblac1	1.335		1.79
Uggt1	6.78		6.6
Kcng4	1.325		0.6
Setd5	7.395		7.58
Dcaf10	5.32		5.505
Slc25a10	3.97		4.205
Pcdhb10	2.545		2.155
Ckb	8.31		8.135
Magi3	6.725		6.43
C030039L03Rik	3.805		4.065
Dennd1b	4.86		5.08
Vps9d1	4.785		5.01
Abhd13	5.545		5.72
Dnajb2	6.95		6.79
Cd82	3.815		3.55
Fmn1	5.04		4.615
Nfix	7.895		7.75
Fstl4	6.36		6.57
Aatf	2.775		2.43
Zfp638	7.09		6.935
Asxl1	5.83		6.015
Slc16a12	1.18		0.62
DQ555840	2.005		2.38
Klhl42	5.785		5.97
Slc39a1	4.125		3.9
Rfx3	6.815		7.085
Med21	4.635		4.385
Pwwp2a	3.865		4.155
Chtf8	5.77		5.58
AK044152	3.78		3.5
Mmgt2	3.465		3.17
Ipo13	5.93		6.1
Elmod1	6.67		6.495
Ing1	4.38		4.6
Fam98a	4.255		4.025
Nudt11	6.46		6.665
Pars2	1.97		2.35
Rab37	1.22		0.545
Mbd5	6.985		7.18
Afap1	5.735		5.545
Morc2a	5.845		6.045
Cited1	6.09		5.87
Acp6	2.75		2.425
Zfp169	4.76		5.005
Mrfap1	6.515		6.345
Cdc37	5.945		5.765
Cdkl4	3.575		3.845
E430025E21Rik	5.795		5.975
Ppm1b	5.04		5.235
Tex30	2.14		2.63
Pitx1	1.27		0.665
Tmem145	5.795		5.615
Gfm2	5.27		5.08
Cfap54	3.745		3.995
Mc3r	5.315		5.08
Cacna2d3	5.855		5.665
Rcor3	3.99		4.22
Sdk2	6.125		5.945
Scrg1	1.935		2.305
Ubc	5.405		5.215
Dnajc18	8.005		8.145
Nudt12	3.09		2.74
Slc9a1	5.905		6.085
St6galnac6	5.9		6.065
Mycbp2	9.04		9.195
Soga3	7.19		7.35
Ssb	5.85		5.67
Rpl36	3.075		2.78
Ccpg1	3.86		4.09
Chpt1.2	5.465		5.675
Efhd2	7.195		7.035
D930048N14Rik	2.69		2.305
Xpo6	7.095		7.245
Raver2	1.685		2.13
Abl1	5.75		5.935
Abca2	8.15		8.31
Ctdspl	4.63		4.87
Gnb3	0.815		1.33
Bmp3	4.42		4.15
Tapt1	5.655		5.83
Trmt1	5.005		5.195
Mfsd4a	5.245		5.445
Fbxl12	4.75		4.53
Tbcd	6.06		6.24
Tnrc6b	8.295		8.445
Abi2	8.68		8.915
Pacsin1	7.915		7.755
Thoc5	4.765		4.56
B930041F14Rik	5.06		5.285
Mt1	3.86		4.2
Tmem170b	7.49		7.665
Ncoa6	5.635		5.81
Osbpl7	4.35		4.64
Fads1	7.565		7.33
Nrep	3.635		3.305
Nyap2	5.805		6.055
Slfn5	2.25		1.815
Pcdhb3	2.865		2.53
Gnas.3	3.5		3.235
Pla2g6	4.95		4.74
Tctex1d1	0.685		1.23
1110038B12Rik	1.39		1.915
Pard3	5.4		5.16
Cd151	5.125		4.935
Zcchc3	3.825		3.59
Lrrn3	6.83		7.025
Enah	9.405		9.57
Snrk	7.34		7.5
Mnt	5.25		5.465
Wdr91	4.36		4.58
Rab39	2.895		2.505
Gas1	1.855		1.41
Calb2	7.5		7.35
St8sia6	3.515		3.155
Ankrd13b	4.905		5.1
BC031503	1.335		1.765
Slc18b1	4.135		3.89
Dlx6	1.945		1.53
Dlst	6.78		6.62
Chpf	7.35		7.195
Ebf3	4.285		3.85
Tor1aip2	5.885		6.05
Dmrtc1a	4.14		4.44
Nrf1	4.08		4.305
Kcnh3	0.955		1.53
Nmrk1	2.185		1.775
Zfp30	3.475		3.735
Slc13a3	3.94		2.53
Tes	0.545		1.455
P4ha2	4.38		4.155
Elfn1	4.51		4.195
Ces1d	2.1		1.585
Ssh2	5.83		6.005
Pitpnc1	7.625		7.37
Hmox1	2.25		1.85
Hexdc	4.28		4.55
Rab26	4.29		4.535
Dpy19l3	7.04		7.2
Zc3h6	4.585		4.815
Faf1	6.62		6.465
Fam173b	2.525		2.175
Dpcd	4.12		3.885
Ppt2	4.815		4.615
Ptcd3.2	5.705		5.895
Zmym1	4.825		5.015
Vps29	6.115		5.925
Dbx2	2.625		2.255
Coro1a	5.12		4.9
Gid8	6.385		6.55
Dnajc13	6.265		6.42
Sh2b3	3.655		3.89
Zim1	5.15		5.395
Ddit4	4.205		4.55
Vangl2	5.76		5.93
AK047030	1.45		1.885
Zmat4	6.485		6.66
Stk32c	6.835		7
Srsf4	4.96		4.76
Rasl10b	6.925		7.1
Fgd4	6.03		6.275
Brpf3	5.57		5.735
Frg1	2.765		2.435
Pten	8.46		8.615
Zfp568	2.4		2.72
A930017M01Rik	6.075		6.235
AK043612	5.37		5.135
Ube2f	4.255		4.015
Gmpr2	3.325		3.05
Emd	4.725		4.51
[truncated: 10,722 more rows]

[truncated: 31 more sheets: Figure S1d right, Figure 2d left, Figure 2d right, Figure 2e, Figure S2a, Figure 3b, Figure 3d, Figure 3e, Figure 3g, Figure 3h, Figure 3i, Figure 3j, Figure 3k, Figure S3c, Figure S3d, Figure S3e, Figure S3f, Figure 4d, Figure 4f, Figure S4a …]
